# Supplementary material for: Candidate genes for shell colour polymorphism in Cepaea nemoralis
Source: PeerJ. 2017 Sep 18;5:e3715. doi: 10.7717/peerj.3715 (PMC5607911; doi:10.7717/peerj.3715)
Supplement: Data S1 — go_annotations.txt contains the transcripts with GO annotations. occurrences_per_go_term.txt contains the number of occurrences for every GO term. [file peerj-05-3715-s002.zip]

Archive with 3 entries (2 files):
- Data_S1/
- Data_S1/go_annotations.txt
- Data_S1/occurrences_per_go_term.txt
