# Supplementary material for: Candidate genes for shell colour polymorphism in Cepaea nemoralis
Source: PeerJ. 2017 Sep 18;5:e3715. doi: 10.7717/peerj.3715 (PMC5607911; doi:10.7717/peerj.3715)
Supplement: Data S1 — go_annotations.txt contains the transcripts with GO annotations. occurrences_per_go_term.txt contains the number of occurrences for every GO term. [file peerj-05-3715-s002.zip › Data_S1/go_annotations.txt]

Transcript	GO-terms
c100614_g1 GO:0000287,GO:0003674,GO:0003824,GO:0004518,GO:0004540,GO:0005488,GO:0016787,GO:0016788,GO:0043167,GO:0043169,GO:0046872
c101039_g1 GO:0000166,GO:0001882,GO:0001883,GO:0003674,GO:0003824,GO:0005215,GO:0005488,GO:0005524,GO:0005575,GO:0005886,GO:0005887,GO:0006082,GO:0006629,GO:0006810,GO:0006811,GO:0006820,GO:0006869,GO:0008150,GO:0008152,GO:0008202,GO:0008206,GO:0008509,GO:0008514,GO:0009987,GO:0015075,GO:0015399,GO:0015405,GO:0015711,GO:0015718,GO:0015721,GO:0015849,GO:0015850,GO:0016020,GO:0016021,GO:0016462,GO:0016787,GO:0016817,GO:0016818,GO:0016820,GO:0016887,GO:0017076,GO:0017111,GO:0019752,GO:0022804,GO:0022857,GO:0022891,GO:0022892,GO:0030554,GO:0031224,GO:0031226,GO:0032549,GO:0032550,GO:0032553,GO:0032555,GO:0032559,GO:0032787,GO:0035639,GO:0036094,GO:0042623,GO:0042626,GO:0043167,GO:0043168,GO:0043436,GO:0043492,GO:0044237,GO:0044238,GO:0044281,GO:0044425,GO:0044459,GO:0044464,GO:0044699,GO:0044710,GO:0044763,GO:0044765,GO:0046942,GO:0051179,GO:0051234,GO:0055085,GO:0071702,GO:0071704,GO:0097159,GO:0097367,GO:1901265,GO:1901360,GO:1901363,GO:1901615,GO:1902578
c10118_g1 GO:0001654,GO:0005575,GO:0005634,GO:0006139,GO:0006351,GO:0006355,GO:0006725,GO:0006807,GO:0007423,GO:0008150,GO:0008152,GO:0009058,GO:0009059,GO:0009889,GO:0009987,GO:0010468,GO:0010556,GO:0016070,GO:0018130,GO:0019219,GO:0019222,GO:0019438,GO:0031323,GO:0031326,GO:0032502,GO:0032774,GO:0034641,GO:0034645,GO:0034654,GO:0042461,GO:0042462,GO:0043010,GO:0043170,GO:0043226,GO:0043227,GO:0043229,GO:0043231,GO:0044237,GO:0044238,GO:0044249,GO:0044260,GO:0044271,GO:0044424,GO:0044464,GO:0044699,GO:0044763,GO:0044767,GO:0046483,GO:0046549,GO:0048468,GO:0048513,GO:0048666,GO:0048856,GO:0048869,GO:0050789,GO:0050794,GO:0051171,GO:0051252,GO:0060255,GO:0065007,GO:0071704,GO:0080090,GO:0090304,GO:0097659,GO:1901360,GO:1901362,GO:1901576,GO:1903506,GO:2000112,GO:2001141
c101323_g1 GO:0003674,GO:0005215,GO:0005575,GO:0005886,GO:0005887,GO:0006082,GO:0006629,GO:0006810,GO:0006811,GO:0006820,GO:0006869,GO:0008150,GO:0008152,GO:0008202,GO:0008206,GO:0008509,GO:0008514,GO:0009987,GO:0015075,GO:0015711,GO:0015718,GO:0015721,GO:0015849,GO:0015850,GO:0016020,GO:0016021,GO:0016323,GO:0019752,GO:0022857,GO:0022891,GO:0022892,GO:0031224,GO:0031226,GO:0032787,GO:0043252,GO:0043436,GO:0044237,GO:0044238,GO:0044281,GO:0044425,GO:0044459,GO:0044464,GO:0044699,GO:0044710,GO:0044763,GO:0044765,GO:0046942,GO:0051179,GO:0051234,GO:0055085,GO:0071702,GO:0071704,GO:0098589,GO:0098590,GO:1901360,GO:1901615,GO:1902578
c101351_g1 GO:0003674,GO:0004872,GO:0005215,GO:0005575,GO:0009279,GO:0016020,GO:0016021,GO:0019867,GO:0031224,GO:0044425,GO:0044462,GO:0044464,GO:0060089
c101504_g1 GO:0000166,GO:0000226,GO:0000287,GO:0001882,GO:0001883,GO:0003674,GO:0003824,GO:0004672,GO:0004674,GO:0005083,GO:0005488,GO:0005515,GO:0005524,GO:0005575,GO:0005737,GO:0005911,GO:0006464,GO:0006468,GO:0006793,GO:0006796,GO:0006928,GO:0006996,GO:0007010,GO:0007017,GO:0007097,GO:0007165,GO:0008150,GO:0008152,GO:0009987,GO:0016043,GO:0016301,GO:0016310,GO:0016477,GO:0016740,GO:0016772,GO:0016773,GO:0017076,GO:0019538,GO:0030029,GO:0030036,GO:0030054,GO:0030234,GO:0030554,GO:0030695,GO:0031032,GO:0031252,GO:0031532,GO:0031982,GO:0031988,GO:0032549,GO:0032550,GO:0032553,GO:0032555,GO:0032559,GO:0035556,GO:0035639,GO:0036094,GO:0036211,GO:0040011,GO:0040023,GO:0042641,GO:0042802,GO:0043167,GO:0043168,GO:0043169,GO:0043170,GO:0043226,GO:0043227,GO:0043230,GO:0043412,GO:0044237,GO:0044238,GO:0044260,GO:0044267,GO:0044421,GO:0044422,GO:0044424,GO:0044430,GO:0044446,GO:0044464,GO:0044699,GO:0044763,GO:0046872,GO:0048870,GO:0050789,GO:0050794,GO:0051179,GO:0051234,GO:0051640,GO:0051641,GO:0051647,GO:0051649,GO:0051656,GO:0060589,GO:0065007,GO:0065010,GO:0070062,GO:0071704,GO:0071840,GO:0097159,GO:0097367,GO:1901265,GO:1901363,GO:1902589,GO:1903561
c101799_g1 GO:0003674,GO:0005215,GO:0005575,GO:0005886,GO:0006810,GO:0008150,GO:0009987,GO:0016020,GO:0016021,GO:0031224,GO:0044425,GO:0044464,GO:0044699,GO:0044763,GO:0044765,GO:0051179,GO:0051234,GO:0055085,GO:1902578
c102009_g1 GO:0003674,GO:0005488,GO:0005509,GO:0005575,GO:0005886,GO:0007155,GO:0007156,GO:0008150,GO:0016020,GO:0016021,GO:0022610,GO:0031224,GO:0043167,GO:0043169,GO:0044425,GO:0044464,GO:0046872,GO:0098609,GO:0098742
c102212_g1 GO:0005575,GO:0005634,GO:0005737,GO:0043226,GO:0043227,GO:0043229,GO:0043231,GO:0044424,GO:0044464
c102255_g1 GO:0003008,GO:0003012,GO:0003299,GO:0003300,GO:0003674,GO:0003824,GO:0006629,GO:0006644,GO:0006650,GO:0006793,GO:0006796,GO:0006950,GO:0007165,GO:0008150,GO:0008152,GO:0009056,GO:0009395,GO:0009966,GO:0009987,GO:0010646,GO:0014887,GO:0014888,GO:0014896,GO:0014897,GO:0014898,GO:0016042,GO:0016787,GO:0016788,GO:0019637,GO:0023051,GO:0031161,GO:0032501,GO:0035556,GO:0042578,GO:0043500,GO:0044237,GO:0044238,GO:0044242,GO:0044248,GO:0044255,GO:0044699,GO:0044707,GO:0044710,GO:0044712,GO:0044763,GO:0046434,GO:0046475,GO:0046486,GO:0046488,GO:0046503,GO:0048015,GO:0048017,GO:0048583,GO:0050789,GO:0050794,GO:0050896,GO:0051896,GO:0065007,GO:0071704,GO:1901575,GO:1902531
c102321_g1 GO:0003674,GO:0005488,GO:0043167,GO:0043169,GO:0046872
c102378_g1 GO:0003674,GO:0003676,GO:0003723,GO:0003735,GO:0003824,GO:0005198,GO:0005488,GO:0005575,GO:0006412,GO:0008150,GO:0008152,GO:0009058,GO:0009059,GO:0009987,GO:0015934,GO:0016740,GO:0019538,GO:0019843,GO:0030529,GO:0032991,GO:0034645,GO:0043170,GO:0044237,GO:0044238,GO:0044249,GO:0044260,GO:0044267,GO:0044391,GO:0044422,GO:0044424,GO:0044444,GO:0044446,GO:0044464,GO:0071704,GO:0097159,GO:1901363,GO:1901576
c102435_g1 GO:0000302,GO:0001666,GO:0003674,GO:0005215,GO:0005216,GO:0005261,GO:0005262,GO:0005488,GO:0005575,GO:0005886,GO:0005887,GO:0005911,GO:0006873,GO:0006874,GO:0006875,GO:0006950,GO:0006979,GO:0007204,GO:0007568,GO:0008150,GO:0008324,GO:0009628,GO:0009987,GO:0010035,GO:0010959,GO:0015075,GO:0015085,GO:0015267,GO:0015276,GO:0015279,GO:0016020,GO:0016021,GO:0019725,GO:0022803,GO:0022834,GO:0022836,GO:0022838,GO:0022857,GO:0022890,GO:0022891,GO:0022892,GO:0022898,GO:0030003,GO:0030054,GO:0031224,GO:0031226,GO:0032409,GO:0032411,GO:0032412,GO:0032414,GO:0032502,GO:0032879,GO:0033554,GO:0034599,GO:0034614,GO:0034762,GO:0034764,GO:0034765,GO:0034767,GO:0036056,GO:0036057,GO:0036094,GO:0036293,GO:0036294,GO:0042221,GO:0042542,GO:0042592,GO:0043167,GO:0043168,GO:0043178,GO:0043269,GO:0043270,GO:0044093,GO:0044425,GO:0044459,GO:0044464,GO:0044699,GO:0044763,GO:0044767,GO:0046873,GO:0048518,GO:0048522,GO:0048878,GO:0050789,GO:0050794,GO:0050801,GO:0050896,GO:0051049,GO:0051050,GO:0051480,GO:0051716,GO:0051924,GO:0051928,GO:0055065,GO:0055074,GO:0055080,GO:0055082,GO:0065007,GO:0065008,GO:0065009,GO:0070301,GO:0070482,GO:0070679,GO:0070887,GO:0071453,GO:0071456,GO:0072503,GO:0072507,GO:0072509,GO:0098771,GO:1901700,GO:1901701
c102710_g1 GO:0003008,GO:0003009,GO:0003012,GO:0003674,GO:0005488,GO:0006936,GO:0006941,GO:0007154,GO:0007165,GO:0007267,GO:0007268,GO:0007274,GO:0007519,GO:0008150,GO:0009888,GO:0009987,GO:0014706,GO:0023052,GO:0032501,GO:0032502,GO:0035556,GO:0043167,GO:0043169,GO:0044699,GO:0044700,GO:0044707,GO:0044763,GO:0046872,GO:0048856,GO:0050789,GO:0050794,GO:0060537,GO:0065007
c102796_g1 GO:0001894,GO:0002009,GO:0003674,GO:0005488,GO:0005515,GO:0005575,GO:0005886,GO:0005911,GO:0005918,GO:0007043,GO:0007155,GO:0007156,GO:0007424,GO:0008150,GO:0009653,GO:0009987,GO:0010669,GO:0016020,GO:0016043,GO:0016331,GO:0019991,GO:0022607,GO:0022610,GO:0030054,GO:0031224,GO:0031225,GO:0032502,GO:0034329,GO:0034330,GO:0035150,GO:0035151,GO:0035152,GO:0035160,GO:0042592,GO:0042802,GO:0042803,GO:0044425,GO:0044464,GO:0044699,GO:0044763,GO:0044767,GO:0045216,GO:0046983,GO:0048598,GO:0048729,GO:0048731,GO:0048856,GO:0060249,GO:0060541,GO:0061343,GO:0065007,GO:0065008,GO:0070160,GO:0071840,GO:0090066,GO:0098609,GO:0098742
c103163_g1 GO:0001843,GO:0001932,GO:0003674,GO:0004871,GO:0004872,GO:0004888,GO:0005096,GO:0005575,GO:0005622,GO:0005887,GO:0007165,GO:0007166,GO:0007405,GO:0007420,GO:0008047,GO:0008150,GO:0008283,GO:0008360,GO:0009986,GO:0010720,GO:0010769,GO:0010770,GO:0010975,GO:0010976,GO:0016021,GO:0017154,GO:0019220,GO:0019222,GO:0022603,GO:0022604,GO:0030234,GO:0030334,GO:0030695,GO:0031224,GO:0031226,GO:0031323,GO:0031344,GO:0031346,GO:0031399,GO:0031982,GO:0031988,GO:0032268,GO:0032318,GO:0032319,GO:0032502,GO:0032879,GO:0035148,GO:0038023,GO:0040012,GO:0042325,GO:0043087,GO:0043226,GO:0043227,GO:0043230,GO:0044421,GO:0044425,GO:0044459,GO:0044464,GO:0044699,GO:0044767,GO:0045595,GO:0045597,GO:0045664,GO:0045666,GO:0048513,GO:0048518,GO:0048522,GO:0048646,GO:0048856,GO:0050767,GO:0050769,GO:0050770,GO:0050772,GO:0050789,GO:0050790,GO:0050793,GO:0050794,GO:0051094,GO:0051128,GO:0051130,GO:0051174,GO:0051239,GO:0051240,GO:0051246,GO:0051270,GO:0051336,GO:0051960,GO:0051962,GO:0060089,GO:0060255,GO:0060284,GO:0060589,GO:0060606,GO:0061351,GO:0065007,GO:0065008,GO:0065009,GO:0065010,GO:0070062,GO:0071526,GO:0072089,GO:0080090,GO:1903561,GO:2000026,GO:2000145,GO:2001222
c103356_g1 GO:0005575,GO:0005576,GO:0005618,GO:0016020,GO:0030312,GO:0044464
c103548_g1 GO:0000139,GO:0003674,GO:0005215,GO:0005575,GO:0005794,GO:0015291,GO:0015293,GO:0016020,GO:0016021,GO:0022804,GO:0022857,GO:0031090,GO:0031224,GO:0043226,GO:0043227,GO:0043229,GO:0043231,GO:0044422,GO:0044424,GO:0044425,GO:0044431,GO:0044444,GO:0044446,GO:0044464,GO:0098588
c103776_g1 GO:0000009,GO:0000030,GO:0003674,GO:0003824,GO:0004376,GO:0005975,GO:0006629,GO:0006643,GO:0006644,GO:0006650,GO:0006664,GO:0006793,GO:0006796,GO:0008150,GO:0008152,GO:0008610,GO:0008654,GO:0009058,GO:0009247,GO:0009987,GO:0016740,GO:0016757,GO:0016758,GO:0019637,GO:0033164,GO:0043750,GO:0044237,GO:0044238,GO:0044249,GO:0044255,GO:0044699,GO:0044710,GO:0044711,GO:0044723,GO:0044763,GO:0046467,GO:0046486,GO:0046488,GO:0070085,GO:0071704,GO:0090407,GO:0097502,GO:1901135,GO:1901137,GO:1901576,GO:1903509
c103938_g1 GO:0003008,GO:0003674,GO:0005215,GO:0005575,GO:0006810,GO:0006811,GO:0006812,GO:0006813,GO:0006814,GO:0006816,GO:0007600,GO:0007601,GO:0008150,GO:0015291,GO:0015293,GO:0015297,GO:0015672,GO:0016021,GO:0022804,GO:0022857,GO:0030001,GO:0031224,GO:0032501,GO:0044425,GO:0044699,GO:0044707,GO:0044765,GO:0050877,GO:0050896,GO:0050953,GO:0051179,GO:0051234,GO:0070838,GO:0072511,GO:1902578
c10415_g1 GO:0002161,GO:0003674,GO:0003824,GO:0005575,GO:0005737,GO:0006412,GO:0006417,GO:0006448,GO:0006450,GO:0008150,GO:0008152,GO:0009058,GO:0009059,GO:0009889,GO:0009987,GO:0010468,GO:0010556,GO:0010608,GO:0016787,GO:0016788,GO:0016829,GO:0019222,GO:0019538,GO:0031323,GO:0031326,GO:0032268,GO:0034645,GO:0043170,GO:0043906,GO:0044237,GO:0044238,GO:0044249,GO:0044260,GO:0044267,GO:0044424,GO:0044464,GO:0050789,GO:0050794,GO:0051246,GO:0052689,GO:0060255,GO:0065007,GO:0065008,GO:0071704,GO:0080090,GO:1901576,GO:2000112
c10421_g1 GO:0005575,GO:0006810,GO:0006836,GO:0006886,GO:0008104,GO:0008150,GO:0015031,GO:0016021,GO:0016192,GO:0017157,GO:0031224,GO:0032879,GO:0033036,GO:0044425,GO:0044699,GO:0044765,GO:0045184,GO:0046907,GO:0050789,GO:0050794,GO:0051046,GO:0051049,GO:0051179,GO:0051234,GO:0051649,GO:0060341,GO:0060627,GO:0065007,GO:0071702,GO:1902578,GO:1903530
c104378_g1 GO:0003674,GO:0004872,GO:0005575,GO:0005622,GO:0005886,GO:0006928,GO:0007165,GO:0007411,GO:0008045,GO:0008150,GO:0009966,GO:0009967,GO:0009968,GO:0009987,GO:0010646,GO:0010647,GO:0010648,GO:0016020,GO:0016021,GO:0023051,GO:0023056,GO:0023057,GO:0031224,GO:0035020,GO:0035021,GO:0035023,GO:0035025,GO:0044425,GO:0044464,GO:0044699,GO:0044763,GO:0046578,GO:0046579,GO:0046580,GO:0048518,GO:0048519,GO:0048522,GO:0048523,GO:0048583,GO:0048584,GO:0048585,GO:0050789,GO:0050794,GO:0051056,GO:0051057,GO:0051058,GO:0060089,GO:0065007,GO:0071678,GO:0097485,GO:1902531,GO:1902532,GO:1902533
c104507_g1 GO:0000272,GO:0001871,GO:0003674,GO:0003824,GO:0004553,GO:0005488,GO:0005975,GO:0005976,GO:0006073,GO:0008150,GO:0008152,GO:0008810,GO:0009056,GO:0009057,GO:0009251,GO:0009987,GO:0016052,GO:0016787,GO:0016798,GO:0030243,GO:0030245,GO:0030246,GO:0030247,GO:0030248,GO:0043170,GO:0044042,GO:0044237,GO:0044238,GO:0044247,GO:0044248,GO:0044260,GO:0044262,GO:0044264,GO:0044275,GO:0051273,GO:0051275,GO:0071704,GO:1901575
c104613_g1 GO:0000166,GO:0003674,GO:0003824,GO:0005488,GO:0005575,GO:0005737,GO:0008270,GO:0016787,GO:0016810,GO:0016811,GO:0019213,GO:0033558,GO:0034979,GO:0036054,GO:0036055,GO:0036094,GO:0043167,GO:0043168,GO:0043169,GO:0044424,GO:0044464,GO:0046872,GO:0046914,GO:0048037,GO:0050662,GO:0051287,GO:0070403,GO:0097159,GO:1901265,GO:1901363
c10472_g1 GO:0003674,GO:0005488,GO:0005509,GO:0005575,GO:0007155,GO:0007160,GO:0008150,GO:0022610,GO:0031589,GO:0031982,GO:0031988,GO:0043167,GO:0043169,GO:0043226,GO:0043227,GO:0043230,GO:0044421,GO:0046872,GO:0065010,GO:0070062,GO:1903561
c105013_g1 GO:0003674,GO:0003824,GO:0004175,GO:0004252,GO:0004872,GO:0005044,GO:0005575,GO:0005576,GO:0005886,GO:0006810,GO:0006887,GO:0008150,GO:0008233,GO:0008236,GO:0009987,GO:0016020,GO:0016192,GO:0016787,GO:0017171,GO:0030424,GO:0032940,GO:0038024,GO:0042995,GO:0043005,GO:0044464,GO:0044699,GO:0044763,GO:0044765,GO:0046903,GO:0051179,GO:0051234,GO:0051649,GO:0060089,GO:0070011,GO:0097458,GO:1902578
c105169_g1 GO:0000795,GO:0003674,GO:0003824,GO:0005488,GO:0005575,GO:0006139,GO:0006259,GO:0006310,GO:0006311,GO:0006464,GO:0006725,GO:0006807,GO:0007131,GO:0008150,GO:0008152,GO:0008270,GO:0009987,GO:0016043,GO:0016874,GO:0016925,GO:0019538,GO:0022402,GO:0022607,GO:0032446,GO:0034641,GO:0035822,GO:0035825,GO:0036211,GO:0043167,GO:0043169,GO:0043170,GO:0043412,GO:0044237,GO:0044238,GO:0044260,GO:0044267,GO:0044422,GO:0044424,GO:0044427,GO:0044428,GO:0044446,GO:0044454,GO:0044464,GO:0044699,GO:0044710,GO:0044763,GO:0046483,GO:0046872,GO:0046914,GO:0051026,GO:0070647,GO:0071704,GO:0071840,GO:0090304,GO:1901360,GO:1903046
c105177_g1 GO:0000166,GO:0001882,GO:0001883,GO:0003674,GO:0005488,GO:0005524,GO:0005575,GO:0005737,GO:0008150,GO:0008152,GO:0017076,GO:0019538,GO:0030554,GO:0032549,GO:0032550,GO:0032553,GO:0032555,GO:0032559,GO:0035639,GO:0036094,GO:0043167,GO:0043168,GO:0043170,GO:0044238,GO:0044424,GO:0044464,GO:0071704,GO:0097159,GO:0097367,GO:1901265,GO:1901363
c105517_g1 GO:0000022,GO:0000910,GO:0000922,GO:0003674,GO:0005488,GO:0005515,GO:0005575,GO:0005634,GO:0005737,GO:0005819,GO:0005856,GO:0005874,GO:0005876,GO:0005886,GO:0007017,GO:0008150,GO:0009987,GO:0015630,GO:0016020,GO:0019899,GO:0019900,GO:0019901,GO:0022402,GO:0032991,GO:0042802,GO:0043226,GO:0043227,GO:0043228,GO:0043229,GO:0043231,GO:0043232,GO:0043234,GO:0044422,GO:0044424,GO:0044430,GO:0044446,GO:0044464,GO:0044699,GO:0044763,GO:0051231,GO:1903047
c105600_g1 GO:0000155,GO:0000160,GO:0000166,GO:0001882,GO:0001883,GO:0003674,GO:0003824,GO:0004672,GO:0004673,GO:0004871,GO:0004872,GO:0005057,GO:0005488,GO:0005515,GO:0005524,GO:0005575,GO:0005886,GO:0005887,GO:0006355,GO:0006461,GO:0006464,GO:0006468,GO:0006793,GO:0006796,GO:0007165,GO:0008150,GO:0008152,GO:0009889,GO:0009987,GO:0010468,GO:0010556,GO:0016020,GO:0016021,GO:0016043,GO:0016301,GO:0016310,GO:0016740,GO:0016772,GO:0016773,GO:0016775,GO:0017076,GO:0018106,GO:0018193,GO:0018202,GO:0019219,GO:0019222,GO:0019538,GO:0022607,GO:0023014,GO:0030554,GO:0031224,GO:0031226,GO:0031323,GO:0031326,GO:0032549,GO:0032550,GO:0032553,GO:0032555,GO:0032559,GO:0035556,GO:0035639,GO:0036094,GO:0036211,GO:0038023,GO:0042802,GO:0043167,GO:0043168,GO:0043170,GO:0043412,GO:0043933,GO:0044237,GO:0044238,GO:0044260,GO:0044267,GO:0044425,GO:0044459,GO:0044464,GO:0044699,GO:0044710,GO:0044763,GO:0050789,GO:0050794,GO:0051171,GO:0051252,GO:0051259,GO:0051260,GO:0060089,GO:0060255,GO:0065003,GO:0065007,GO:0071704,GO:0071822,GO:0071840,GO:0080090,GO:0097159,GO:0097367,GO:1901265,GO:1901363,GO:1903506,GO:2000112,GO:2001141
c105626_g1 GO:0005575,GO:0005886,GO:0006810,GO:0008150,GO:0009987,GO:0016020,GO:0016021,GO:0031224,GO:0044425,GO:0044464,GO:0044699,GO:0044763,GO:0044765,GO:0051179,GO:0051234,GO:0055085,GO:1902578
c105803_g1 GO:0000166,GO:0001882,GO:0001883,GO:0003674,GO:0003676,GO:0003723,GO:0003743,GO:0003824,GO:0003924,GO:0005488,GO:0005525,GO:0005575,GO:0005737,GO:0008135,GO:0016462,GO:0016787,GO:0016817,GO:0016818,GO:0017076,GO:0017111,GO:0019001,GO:0032549,GO:0032550,GO:0032553,GO:0032555,GO:0032561,GO:0035639,GO:0036094,GO:0043167,GO:0043168,GO:0044424,GO:0044464,GO:0097159,GO:0097367,GO:1901265,GO:1901363
c105835_g1 GO:0001649,GO:0005575,GO:0005765,GO:0005774,GO:0008150,GO:0009987,GO:0016020,GO:0030154,GO:0031090,GO:0031982,GO:0031988,GO:0032502,GO:0043226,GO:0043227,GO:0043230,GO:0044421,GO:0044422,GO:0044424,GO:0044437,GO:0044444,GO:0044446,GO:0044464,GO:0044699,GO:0044763,GO:0044767,GO:0048869,GO:0065010,GO:0070062,GO:0098588,GO:1903561
c105835_g2 GO:0001649,GO:0005575,GO:0005765,GO:0005774,GO:0008150,GO:0009987,GO:0016020,GO:0030154,GO:0031090,GO:0031982,GO:0031988,GO:0032502,GO:0043226,GO:0043227,GO:0043230,GO:0044421,GO:0044422,GO:0044424,GO:0044437,GO:0044444,GO:0044446,GO:0044464,GO:0044699,GO:0044763,GO:0044767,GO:0048869,GO:0065010,GO:0070062,GO:0098588,GO:1903561
c106187_g1 GO:0000166,GO:0001882,GO:0001883,GO:0003674,GO:0003676,GO:0003677,GO:0003688,GO:0005488,GO:0005524,GO:0005575,GO:0005737,GO:0006139,GO:0006259,GO:0006270,GO:0006275,GO:0006725,GO:0006807,GO:0008150,GO:0008152,GO:0009889,GO:0009987,GO:0010556,GO:0017076,GO:0019219,GO:0019222,GO:0030554,GO:0031323,GO:0031326,GO:0032549,GO:0032550,GO:0032553,GO:0032555,GO:0032559,GO:0034641,GO:0035639,GO:0036094,GO:0043167,GO:0043168,GO:0043170,GO:0043565,GO:0044237,GO:0044238,GO:0044260,GO:0044424,GO:0044464,GO:0046483,GO:0050789,GO:0050794,GO:0051052,GO:0051171,GO:0060255,GO:0065007,GO:0071704,GO:0080090,GO:0090304,GO:0097159,GO:0097367,GO:1901265,GO:1901360,GO:1901363,GO:2000112
c106229_g1 GO:0000166,GO:0001882,GO:0001883,GO:0003674,GO:0003774,GO:0003777,GO:0003824,GO:0005488,GO:0005524,GO:0005575,GO:0005737,GO:0005874,GO:0005875,GO:0006928,GO:0007017,GO:0007018,GO:0008150,GO:0009987,GO:0016462,GO:0016787,GO:0016817,GO:0016818,GO:0016887,GO:0017076,GO:0017111,GO:0030286,GO:0030554,GO:0032549,GO:0032550,GO:0032553,GO:0032555,GO:0032559,GO:0032991,GO:0035639,GO:0036094,GO:0043167,GO:0043168,GO:0043234,GO:0044422,GO:0044424,GO:0044430,GO:0044441,GO:0044446,GO:0044463,GO:0044464,GO:0044699,GO:0044763,GO:0097159,GO:0097223,GO:0097228,GO:0097367,GO:1901265,GO:1901363,GO:1902494
c106229_g2 GO:0000166,GO:0001539,GO:0001882,GO:0001883,GO:0003674,GO:0003774,GO:0003777,GO:0003824,GO:0005488,GO:0005524,GO:0005575,GO:0005858,GO:0005868,GO:0005874,GO:0005875,GO:0006928,GO:0007017,GO:0007018,GO:0008150,GO:0008152,GO:0009987,GO:0016462,GO:0016787,GO:0016817,GO:0016818,GO:0016887,GO:0017076,GO:0017111,GO:0030286,GO:0030554,GO:0032549,GO:0032550,GO:0032553,GO:0032555,GO:0032559,GO:0032991,GO:0035639,GO:0036094,GO:0040011,GO:0043167,GO:0043168,GO:0043234,GO:0044422,GO:0044424,GO:0044430,GO:0044441,GO:0044444,GO:0044446,GO:0044447,GO:0044463,GO:0044464,GO:0044699,GO:0044763,GO:0048870,GO:0097159,GO:0097367,GO:1901265,GO:1901363,GO:1902494
c106286_g1 GO:0003674,GO:0005085,GO:0005088,GO:0005089
c106342_g1 GO:0003674,GO:0005215,GO:0005575,GO:0006885,GO:0008150,GO:0008271,GO:0008509,GO:0009653,GO:0009887,GO:0015075,GO:0015103,GO:0015108,GO:0015111,GO:0015116,GO:0015291,GO:0016020,GO:0016021,GO:0016324,GO:0022804,GO:0022857,GO:0022891,GO:0022892,GO:0031224,GO:0031253,GO:0031526,GO:0031982,GO:0031988,GO:0032502,GO:0032879,GO:0032880,GO:0042592,GO:0043226,GO:0043227,GO:0043230,GO:0044421,GO:0044425,GO:0044459,GO:0044463,GO:0044464,GO:0044699,GO:0044767,GO:0048878,GO:0050789,GO:0050801,GO:0055067,GO:0055080,GO:0065007,GO:0065008,GO:0065010,GO:0070062,GO:0098589,GO:0098590,GO:0098771,GO:1901682,GO:1903561
c106357_g1 GO:0001894,GO:0001895,GO:0001906,GO:0001909,GO:0002228,GO:0002252,GO:0002262,GO:0002376,GO:0002443,GO:0002449,GO:0003674,GO:0003676,GO:0003723,GO:0003824,GO:0004601,GO:0005488,GO:0005575,GO:0005615,GO:0005634,GO:0005739,GO:0006801,GO:0006950,GO:0006952,GO:0006955,GO:0006979,GO:0008150,GO:0008152,GO:0008283,GO:0008379,GO:0009056,GO:0009966,GO:0009987,GO:0010646,GO:0016023,GO:0016209,GO:0016491,GO:0016684,GO:0019220,GO:0019222,GO:0019430,GO:0023051,GO:0031323,GO:0031410,GO:0031982,GO:0031988,GO:0032386,GO:0032872,GO:0032879,GO:0032880,GO:0033157,GO:0034101,GO:0042267,GO:0042306,GO:0042325,GO:0042345,GO:0042470,GO:0042592,GO:0042743,GO:0042744,GO:0042990,GO:0043122,GO:0043226,GO:0043227,GO:0043229,GO:0043230,GO:0043231,GO:0043408,GO:0044237,GO:0044248,GO:0044421,GO:0044424,GO:0044444,GO:0044464,GO:0044699,GO:0044710,GO:0044712,GO:0044763,GO:0044822,GO:0045087,GO:0046822,GO:0048583,GO:0048770,GO:0048872,GO:0050789,GO:0050794,GO:0050896,GO:0051049,GO:0051174,GO:0051223,GO:0051920,GO:0060249,GO:0060341,GO:0065007,GO:0065008,GO:0065010,GO:0070062,GO:0070201,GO:0070302,GO:0072593,GO:0080134,GO:0080135,GO:0090087,GO:0097159,GO:1900180,GO:1901363,GO:1902531,GO:1903533,GO:1903561,GO:1903649,GO:1903827
c106582_g1 GO:0000015,GO:0000287,GO:0003674,GO:0003824,GO:0004634,GO:0005488,GO:0005575,GO:0005576,GO:0005975,GO:0006082,GO:0006090,GO:0006091,GO:0006096,GO:0008150,GO:0008152,GO:0009056,GO:0009986,GO:0009987,GO:0016052,GO:0016829,GO:0016835,GO:0016836,GO:0019752,GO:0032787,GO:0032991,GO:0043167,GO:0043169,GO:0043234,GO:0043436,GO:0044237,GO:0044238,GO:0044281,GO:0044424,GO:0044444,GO:0044445,GO:0044464,GO:0044699,GO:0044710,GO:0044712,GO:0044723,GO:0044724,GO:0044763,GO:0046872,GO:0071704,GO:1901575,GO:1902494
c106594_g1 GO:0003674,GO:0003824,GO:0005085,GO:0005088,GO:0005488,GO:0005543,GO:0005575,GO:0005774,GO:0006461,GO:0007272,GO:0008150,GO:0008289,GO:0008366,GO:0009893,GO:0009987,GO:0016020,GO:0016043,GO:0016787,GO:0016788,GO:0016791,GO:0017112,GO:0019208,GO:0019222,GO:0022607,GO:0030234,GO:0031090,GO:0032313,GO:0032318,GO:0032320,GO:0032851,GO:0035091,GO:0042552,GO:0042578,GO:0043085,GO:0043087,GO:0043167,GO:0043168,GO:0043547,GO:0043933,GO:0044093,GO:0044422,GO:0044424,GO:0044437,GO:0044444,GO:0044446,GO:0044464,GO:0044699,GO:0044763,GO:0048518,GO:0050789,GO:0050790,GO:0051259,GO:0051262,GO:0051336,GO:0051345,GO:0065003,GO:0065007,GO:0065009,GO:0071822,GO:0071840,GO:0098588
c106777_g1 GO:0000166,GO:0001882,GO:0001883,GO:0003674,GO:0003774,GO:0003777,GO:0003824,GO:0005488,GO:0005524,GO:0005575,GO:0005737,GO:0005874,GO:0005875,GO:0005929,GO:0006928,GO:0007017,GO:0007018,GO:0008150,GO:0009987,GO:0016043,GO:0016462,GO:0016787,GO:0016817,GO:0016818,GO:0016887,GO:0017076,GO:0017111,GO:0030030,GO:0030286,GO:0030554,GO:0031514,GO:0032549,GO:0032550,GO:0032553,GO:0032555,GO:0032559,GO:0032991,GO:0035639,GO:0036094,GO:0042995,GO:0043167,GO:0043168,GO:0043226,GO:0043234,GO:0044422,GO:0044424,GO:0044430,GO:0044446,GO:0044464,GO:0044699,GO:0044763,GO:0071840,GO:0097159,GO:0097367,GO:1901265,GO:1901363,GO:1902494
c107199_g1 GO:0000162,GO:0003674,GO:0003824,GO:0004425,GO:0006082,GO:0006520,GO:0006568,GO:0006576,GO:0006586,GO:0006725,GO:0006807,GO:0008150,GO:0008152,GO:0008652,GO:0009058,GO:0009072,GO:0009073,GO:0009308,GO:0009309,GO:0009987,GO:0016053,GO:0016829,GO:0016830,GO:0016831,GO:0018130,GO:0019438,GO:0019752,GO:0034641,GO:0042401,GO:0042430,GO:0042435,GO:0043436,GO:0044106,GO:0044237,GO:0044238,GO:0044249,GO:0044271,GO:0044281,GO:0044283,GO:0044699,GO:0044710,GO:0044711,GO:0044763,GO:0046219,GO:0046394,GO:0046483,GO:0071704,GO:1901360,GO:1901362,GO:1901564,GO:1901566,GO:1901576,GO:1901605,GO:1901607
c107267_g1 GO:0005575,GO:0005615,GO:0005634,GO:0005886,GO:0016020,GO:0043226,GO:0043227,GO:0043229,GO:0043231,GO:0044421,GO:0044424,GO:0044464
c107385_g1 GO:0003674,GO:0003824,GO:0004497,GO:0006725,GO:0008150,GO:0008152,GO:0009056,GO:0009987,GO:0016491,GO:0016705,GO:0016709,GO:0018662,GO:0018958,GO:0019336,GO:0019439,GO:0044237,GO:0044248,GO:0071704,GO:1901360,GO:1901361,GO:1901575,GO:1901615,GO:1901616
c107610_g1 GO:0003333,GO:0003674,GO:0005215,GO:0005308,GO:0005342,GO:0005575,GO:0005887,GO:0006810,GO:0006811,GO:0006820,GO:0006865,GO:0008150,GO:0008509,GO:0008514,GO:0009987,GO:0015075,GO:0015171,GO:0015291,GO:0015293,GO:0015711,GO:0015849,GO:0015881,GO:0016021,GO:0022804,GO:0022857,GO:0022891,GO:0022892,GO:0031224,GO:0031226,GO:0034220,GO:0044425,GO:0044459,GO:0044464,GO:0044699,GO:0044763,GO:0044765,GO:0046942,GO:0046943,GO:0051179,GO:0051184,GO:0051234,GO:0055085,GO:0071702,GO:0071705,GO:0072337,GO:0072349,GO:0098656,GO:1902578,GO:1902598,GO:1903825
c107643_g1 GO:0000166,GO:0001882,GO:0001883,GO:0001887,GO:0003674,GO:0003824,GO:0004812,GO:0004828,GO:0005488,GO:0005524,GO:0005575,GO:0005737,GO:0006082,GO:0006139,GO:0006399,GO:0006418,GO:0006434,GO:0006520,GO:0006575,GO:0006725,GO:0006807,GO:0008150,GO:0008152,GO:0008652,GO:0009058,GO:0009059,GO:0009069,GO:0009070,GO:0009987,GO:0016053,GO:0016070,GO:0016259,GO:0016260,GO:0016874,GO:0016875,GO:0016876,GO:0017076,GO:0018130,GO:0019438,GO:0019752,GO:0030554,GO:0032549,GO:0032550,GO:0032553,GO:0032555,GO:0032559,GO:0032774,GO:0034641,GO:0034654,GO:0034660,GO:0035639,GO:0036094,GO:0042398,GO:0043038,GO:0043039,GO:0043167,GO:0043168,GO:0043170,GO:0043436,GO:0044237,GO:0044238,GO:0044249,GO:0044260,GO:0044271,GO:0044281,GO:0044283,GO:0044424,GO:0044464,GO:0044699,GO:0044710,GO:0044711,GO:0044763,GO:0046394,GO:0046483,GO:0071704,GO:0090304,GO:0097056,GO:0097159,GO:0097367,GO:1901265,GO:1901360,GO:1901362,GO:1901363,GO:1901564,GO:1901566,GO:1901576,GO:1901605,GO:1901607
c107732_g2 GO:0005575,GO:0005634,GO:0005739,GO:0043226,GO:0043227,GO:0043229,GO:0043231,GO:0044424,GO:0044444,GO:0044464
c107912_g1 GO:0003674,GO:0004871,GO:0004872,GO:0004888,GO:0004930,GO:0005575,GO:0005886,GO:0016020,GO:0016021,GO:0031224,GO:0038023,GO:0044425,GO:0044464,GO:0060089
c107952_g1 GO:0000139,GO:0003674,GO:0003824,GO:0005488,GO:0005575,GO:0005759,GO:0005829,GO:0006022,GO:0006023,GO:0006024,GO:0006082,GO:0006790,GO:0006807,GO:0008150,GO:0008152,GO:0008194,GO:0008376,GO:0009058,GO:0009059,GO:0009987,GO:0015020,GO:0016020,GO:0016021,GO:0016740,GO:0016757,GO:0016758,GO:0030203,GO:0030204,GO:0030206,GO:0031090,GO:0031224,GO:0031974,GO:0032580,GO:0043167,GO:0043169,GO:0043170,GO:0043233,GO:0043436,GO:0044237,GO:0044249,GO:0044272,GO:0044281,GO:0044422,GO:0044424,GO:0044425,GO:0044429,GO:0044431,GO:0044444,GO:0044446,GO:0044464,GO:0044699,GO:0044710,GO:0044711,GO:0044763,GO:0046872,GO:0047238,GO:0050510,GO:0070013,GO:0071704,GO:0098588,GO:1901135,GO:1901137,GO:1901564,GO:1901566,GO:1901576,GO:1903510
c107994_g1 GO:0000139,GO:0003674,GO:0005096,GO:0005575,GO:0008047,GO:0008150,GO:0009966,GO:0010646,GO:0016020,GO:0023051,GO:0030234,GO:0030695,GO:0031090,GO:0044422,GO:0044424,GO:0044431,GO:0044444,GO:0044446,GO:0044464,GO:0048583,GO:0050789,GO:0050794,GO:0051056,GO:0060589,GO:0065007,GO:0098588,GO:1902531
c108279_g1 GO:0003674,GO:0003824,GO:0005488,GO:0005507,GO:0005575,GO:0016491,GO:0042597,GO:0043167,GO:0043169,GO:0044464,GO:0046872,GO:0046914
c10834_g1 GO:0000139,GO:0003674,GO:0003824,GO:0005575,GO:0005975,GO:0006464,GO:0006486,GO:0008107,GO:0008150,GO:0008152,GO:0008417,GO:0009987,GO:0016020,GO:0016021,GO:0016740,GO:0016757,GO:0016758,GO:0019538,GO:0031090,GO:0031127,GO:0031224,GO:0032580,GO:0036211,GO:0043170,GO:0043412,GO:0043413,GO:0044237,GO:0044238,GO:0044260,GO:0044267,GO:0044422,GO:0044424,GO:0044425,GO:0044431,GO:0044444,GO:0044446,GO:0044464,GO:0044699,GO:0044710,GO:0044723,GO:0044763,GO:0070085,GO:0071704,GO:0098588
c10846_g1 GO:0000166,GO:0001882,GO:0001883,GO:0003674,GO:0003824,GO:0003922,GO:0005488,GO:0005524,GO:0006082,GO:0006139,GO:0006163,GO:0006164,GO:0006177,GO:0006520,GO:0006541,GO:0006725,GO:0006753,GO:0006793,GO:0006796,GO:0006807,GO:0008150,GO:0008152,GO:0009058,GO:0009064,GO:0009116,GO:0009117,GO:0009119,GO:0009123,GO:0009124,GO:0009126,GO:0009127,GO:0009150,GO:0009152,GO:0009156,GO:0009161,GO:0009163,GO:0009165,GO:0009167,GO:0009168,GO:0009259,GO:0009260,GO:0009987,GO:0016462,GO:0016787,GO:0016817,GO:0016818,GO:0016874,GO:0016879,GO:0016884,GO:0017076,GO:0018130,GO:0019438,GO:0019637,GO:0019693,GO:0019752,GO:0030554,GO:0032549,GO:0032550,GO:0032553,GO:0032555,GO:0032559,GO:0034641,GO:0034654,GO:0035639,GO:0036094,GO:0042278,GO:0042451,GO:0042455,GO:0043167,GO:0043168,GO:0043436,GO:0044237,GO:0044238,GO:0044249,GO:0044271,GO:0044281,GO:0044699,GO:0044710,GO:0044711,GO:0044763,GO:0046037,GO:0046128,GO:0046129,GO:0046390,GO:0046483,GO:0055086,GO:0071704,GO:0072521,GO:0072522,GO:0090407,GO:0097159,GO:0097367,GO:1901068,GO:1901070,GO:1901135,GO:1901137,GO:1901265,GO:1901293,GO:1901360,GO:1901362,GO:1901363,GO:1901564,GO:1901566,GO:1901576,GO:1901605,GO:1901657,GO:1901659
c108565_g1 GO:0000166,GO:0000287,GO:0001882,GO:0001883,GO:0003674,GO:0003824,GO:0004012,GO:0005215,GO:0005319,GO:0005488,GO:0005524,GO:0005548,GO:0005575,GO:0005886,GO:0008324,GO:0015075,GO:0015399,GO:0015405,GO:0016020,GO:0016021,GO:0016462,GO:0016787,GO:0016817,GO:0016818,GO:0016820,GO:0016887,GO:0017076,GO:0017111,GO:0019829,GO:0022804,GO:0022857,GO:0022891,GO:0022892,GO:0030554,GO:0031224,GO:0032549,GO:0032550,GO:0032553,GO:0032555,GO:0032559,GO:0035639,GO:0036094,GO:0042623,GO:0042625,GO:0042626,GO:0043167,GO:0043168,GO:0043169,GO:0043492,GO:0044425,GO:0044464,GO:0046872,GO:0097159,GO:0097367,GO:1901265,GO:1901363
c108617_g1 GO:0003674,GO:0003735,GO:0005198,GO:0005575,GO:0005840,GO:0006414,GO:0008150,GO:0008152,GO:0009058,GO:0009059,GO:0009987,GO:0030529,GO:0032991,GO:0034645,GO:0043170,GO:0043226,GO:0043228,GO:0043229,GO:0043232,GO:0044237,GO:0044249,GO:0044260,GO:0044424,GO:0044444,GO:0044464,GO:0071704,GO:1901576
c108628_g1 GO:0003674,GO:0003824,GO:0004035,GO:0005488,GO:0005575,GO:0005886,GO:0016020,GO:0016787,GO:0016788,GO:0016791,GO:0031224,GO:0031225,GO:0042578,GO:0043167,GO:0043169,GO:0044425,GO:0044464,GO:0046872
c108687_g1 GO:0000166,GO:0001882,GO:0001883,GO:0003674,GO:0003824,GO:0004383,GO:0004672,GO:0005488,GO:0005524,GO:0005525,GO:0005575,GO:0007165,GO:0008150,GO:0009975,GO:0016021,GO:0016301,GO:0016740,GO:0016772,GO:0016773,GO:0016829,GO:0016849,GO:0017076,GO:0019001,GO:0030554,GO:0031224,GO:0032549,GO:0032550,GO:0032553,GO:0032555,GO:0032559,GO:0032561,GO:0035556,GO:0035639,GO:0036094,GO:0043167,GO:0043168,GO:0044425,GO:0050789,GO:0050794,GO:0065007,GO:0097159,GO:0097367,GO:1901265,GO:1901363
c108827_g1 GO:0003674,GO:0004857,GO:0004866,GO:0004867,GO:0005575,GO:0005615,GO:0005634,GO:0005737,GO:0030234,GO:0030414,GO:0043226,GO:0043227,GO:0043229,GO:0043231,GO:0044421,GO:0044424,GO:0044464,GO:0061134,GO:0061135
c108976_g1 GO:0001964,GO:0003008,GO:0003674,GO:0003676,GO:0003677,GO:0004871,GO:0005488,GO:0005575,GO:0005634,GO:0005737,GO:0006139,GO:0006351,GO:0006355,GO:0006725,GO:0006807,GO:0007610,GO:0007626,GO:0008150,GO:0008152,GO:0009058,GO:0009059,GO:0009605,GO:0009889,GO:0009891,GO:0009893,GO:0009987,GO:0010468,GO:0010556,GO:0010557,GO:0010604,GO:0010628,GO:0016070,GO:0018130,GO:0019098,GO:0019219,GO:0019222,GO:0019438,GO:0022414,GO:0031323,GO:0031325,GO:0031326,GO:0031328,GO:0032501,GO:0032774,GO:0033057,GO:0034641,GO:0034645,GO:0034654,GO:0042711,GO:0043170,GO:0043226,GO:0043227,GO:0043229,GO:0043231,GO:0044237,GO:0044238,GO:0044249,GO:0044260,GO:0044271,GO:0044424,GO:0044464,GO:0044699,GO:0044703,GO:0044705,GO:0044706,GO:0044707,GO:0045893,GO:0045935,GO:0046483,GO:0048518,GO:0048522,GO:0048609,GO:0050789,GO:0050794,GO:0050877,GO:0050896,GO:0050905,GO:0051171,GO:0051173,GO:0051252,GO:0051254,GO:0051704,GO:0051705,GO:0060089,GO:0060255,GO:0060746,GO:0065007,GO:0071704,GO:0080090,GO:0090304,GO:0097159,GO:0097659,GO:1901360,GO:1901362,GO:1901363,GO:1901576,GO:1902680,GO:1903506,GO:1903508,GO:2000112,GO:2001141
c108979_g1 GO:0000166,GO:0000287,GO:0001882,GO:0001883,GO:0003674,GO:0003824,GO:0003924,GO:0005488,GO:0005525,GO:0005575,GO:0005737,GO:0016462,GO:0016787,GO:0016817,GO:0016818,GO:0017076,GO:0017111,GO:0019001,GO:0032549,GO:0032550,GO:0032553,GO:0032555,GO:0032561,GO:0035639,GO:0036094,GO:0043167,GO:0043168,GO:0043169,GO:0044424,GO:0044464,GO:0046872,GO:0097159,GO:0097367,GO:1901265,GO:1901363
c109009_g1 GO:0003674,GO:0003824,GO:0005488,GO:0005975,GO:0006040,GO:0006044,GO:0006054,GO:0006082,GO:0008150,GO:0008152,GO:0008448,GO:0009056,GO:0009987,GO:0016054,GO:0016787,GO:0016810,GO:0016811,GO:0019213,GO:0019262,GO:0019752,GO:0043167,GO:0043169,GO:0043436,GO:0044237,GO:0044238,GO:0044248,GO:0044281,GO:0044282,GO:0044699,GO:0044710,GO:0044712,GO:0044763,GO:0046348,GO:0046395,GO:0046872,GO:0071704,GO:1901071,GO:1901135,GO:1901136,GO:1901575
c109093_g2 GO:0003674,GO:0003824,GO:0006732,GO:0008150,GO:0008152,GO:0008909,GO:0009058,GO:0009108,GO:0009233,GO:0009234,GO:0009987,GO:0016853,GO:0016866,GO:0042180,GO:0042181,GO:0044237,GO:0044249,GO:0044281,GO:0044283,GO:0044699,GO:0044710,GO:0044711,GO:0044763,GO:0050486,GO:0051186,GO:0051188,GO:0071704,GO:1901576,GO:1901661,GO:1901663
c109104_g1 GO:0003674,GO:0003824,GO:0003825,GO:0005975,GO:0005984,GO:0005991,GO:0005992,GO:0008150,GO:0008152,GO:0008194,GO:0009058,GO:0009311,GO:0009312,GO:0009987,GO:0016051,GO:0016740,GO:0016757,GO:0016758,GO:0034637,GO:0035251,GO:0044237,GO:0044238,GO:0044249,GO:0044262,GO:0044699,GO:0044710,GO:0044711,GO:0044723,GO:0044763,GO:0046351,GO:0046527,GO:0071704,GO:1901576
c109244_g1 GO:0003674,GO:0003824,GO:0004175,GO:0004222,GO:0005488,GO:0005575,GO:0005886,GO:0007155,GO:0008150,GO:0008233,GO:0008237,GO:0008270,GO:0016020,GO:0016021,GO:0016787,GO:0022610,GO:0031224,GO:0043167,GO:0043169,GO:0044425,GO:0044464,GO:0046872,GO:0046914,GO:0070011
c109467_g1 GO:0003674,GO:0003735,GO:0005198,GO:0005575,GO:0005840,GO:0006412,GO:0008150,GO:0008152,GO:0009058,GO:0009059,GO:0009987,GO:0019538,GO:0030529,GO:0032991,GO:0034645,GO:0043170,GO:0043226,GO:0043228,GO:0043229,GO:0043232,GO:0044237,GO:0044238,GO:0044249,GO:0044260,GO:0044267,GO:0044424,GO:0044444,GO:0044464,GO:0071704,GO:1901576
c109492_g1 GO:0003674,GO:0003824,GO:0005575,GO:0005886,GO:0006464,GO:0008150,GO:0008152,GO:0008961,GO:0009058,GO:0009059,GO:0009249,GO:0009987,GO:0016020,GO:0016021,GO:0016740,GO:0016757,GO:0018065,GO:0019538,GO:0031224,GO:0034645,GO:0036211,GO:0042157,GO:0042158,GO:0043170,GO:0043412,GO:0044237,GO:0044238,GO:0044249,GO:0044260,GO:0044267,GO:0044425,GO:0044464,GO:0071704,GO:1901576
c109526_g1 GO:0003674,GO:0003676,GO:0005488,GO:0005575,GO:0005634,GO:0006139,GO:0006351,GO:0006355,GO:0006725,GO:0006807,GO:0008150,GO:0008152,GO:0008270,GO:0009058,GO:0009059,GO:0009889,GO:0009890,GO:0009892,GO:0009987,GO:0010468,GO:0010556,GO:0010558,GO:0010605,GO:0010629,GO:0016070,GO:0018130,GO:0019219,GO:0019222,GO:0019438,GO:0031323,GO:0031324,GO:0031326,GO:0031327,GO:0032774,GO:0034641,GO:0034645,GO:0034654,GO:0043167,GO:0043169,GO:0043170,GO:0043226,GO:0043227,GO:0043229,GO:0043231,GO:0044237,GO:0044238,GO:0044249,GO:0044260,GO:0044271,GO:0044424,GO:0044464,GO:0045892,GO:0045934,GO:0046483,GO:0046872,GO:0046914,GO:0048519,GO:0048523,GO:0050789,GO:0050794,GO:0051171,GO:0051172,GO:0051252,GO:0051253,GO:0060255,GO:0065007,GO:0071704,GO:0080090,GO:0090304,GO:0097159,GO:0097659,GO:1901360,GO:1901362,GO:1901363,GO:1901576,GO:1902679,GO:1903506,GO:1903507,GO:2000112,GO:2000113,GO:2001141
c10967_g2 GO:0000166,GO:0000287,GO:0001882,GO:0001883,GO:0003674,GO:0003824,GO:0003924,GO:0005488,GO:0005525,GO:0005575,GO:0005737,GO:0016462,GO:0016787,GO:0016817,GO:0016818,GO:0017076,GO:0017111,GO:0019001,GO:0032549,GO:0032550,GO:0032553,GO:0032555,GO:0032561,GO:0035639,GO:0036094,GO:0043167,GO:0043168,GO:0043169,GO:0044424,GO:0044464,GO:0046872,GO:0097159,GO:0097367,GO:1901265,GO:1901363
c109688_g1 GO:0005575,GO:0005886,GO:0006810,GO:0008150,GO:0008643,GO:0016020,GO:0016021,GO:0031224,GO:0040007,GO:0044110,GO:0044116,GO:0044117,GO:0044425,GO:0044464,GO:0044699,GO:0044765,GO:0051179,GO:0051234,GO:0051704,GO:0071702,GO:1902578
c109688_g2 GO:0005575,GO:0005886,GO:0006810,GO:0008150,GO:0008643,GO:0016020,GO:0016021,GO:0031224,GO:0040007,GO:0044110,GO:0044116,GO:0044117,GO:0044425,GO:0044464,GO:0044699,GO:0044765,GO:0051179,GO:0051234,GO:0051704,GO:0071702,GO:1902578
c109869_g1 GO:0000175,GO:0000176,GO:0000177,GO:0000178,GO:0000184,GO:0000291,GO:0000459,GO:0000467,GO:0000469,GO:0000956,GO:0003674,GO:0003676,GO:0003723,GO:0003824,GO:0004518,GO:0004527,GO:0004532,GO:0004540,GO:0005488,GO:0005575,GO:0005634,GO:0005730,GO:0005829,GO:0006139,GO:0006364,GO:0006396,GO:0006399,GO:0006401,GO:0006402,GO:0006725,GO:0006807,GO:0008150,GO:0008152,GO:0008408,GO:0009056,GO:0009057,GO:0009987,GO:0016070,GO:0016071,GO:0016072,GO:0016075,GO:0016078,GO:0016787,GO:0016788,GO:0016796,GO:0016896,GO:0019439,GO:0031123,GO:0031125,GO:0032991,GO:0034427,GO:0034470,GO:0034641,GO:0034655,GO:0034660,GO:0034661,GO:0043170,GO:0043226,GO:0043227,GO:0043228,GO:0043229,GO:0043231,GO:0043232,GO:0043234,GO:0043628,GO:0043632,GO:0043633,GO:0043634,GO:0043928,GO:0044237,GO:0044238,GO:0044248,GO:0044260,GO:0044265,GO:0044270,GO:0044422,GO:0044424,GO:0044428,GO:0044444,GO:0044446,GO:0044464,GO:0046483,GO:0046700,GO:0070478,GO:0070481,GO:0070651,GO:0071025,GO:0071027,GO:0071029,GO:0071035,GO:0071038,GO:0071042,GO:0071046,GO:0071047,GO:0071704,GO:0090304,GO:0090305,GO:0090501,GO:0090503,GO:0097159,GO:1901360,GO:1901361,GO:1901363,GO:1901575
c109929_g1 GO:0000737,GO:0001171,GO:0003674,GO:0003824,GO:0003964,GO:0004518,GO:0004519,GO:0004520,GO:0004536,GO:0005488,GO:0006139,GO:0006259,GO:0006260,GO:0006278,GO:0006308,GO:0006310,GO:0006725,GO:0006807,GO:0008150,GO:0008152,GO:0009036,GO:0009056,GO:0009057,GO:0009058,GO:0009059,GO:0009987,GO:0015666,GO:0016740,GO:0016772,GO:0016779,GO:0016787,GO:0016788,GO:0016888,GO:0016893,GO:0019439,GO:0032196,GO:0032197,GO:0032199,GO:0034061,GO:0034641,GO:0034645,GO:0034655,GO:0043167,GO:0043169,GO:0043170,GO:0044237,GO:0044238,GO:0044248,GO:0044249,GO:0044260,GO:0044265,GO:0044270,GO:0044699,GO:0044763,GO:0046483,GO:0046700,GO:0046872,GO:0071704,GO:0090304,GO:0090305,GO:1901360,GO:1901361,GO:1901575,GO:1901576
c109931_g1 GO:0003674,GO:0003824,GO:0004180,GO:0004181,GO:0005488,GO:0005515,GO:0005575,GO:0005634,GO:0005819,GO:0005829,GO:0006464,GO:0008092,GO:0008150,GO:0008152,GO:0008233,GO:0008235,GO:0008237,GO:0008238,GO:0008270,GO:0009987,GO:0015631,GO:0016787,GO:0018193,GO:0018200,GO:0019538,GO:0030496,GO:0035608,GO:0035611,GO:0036211,GO:0043167,GO:0043169,GO:0043170,GO:0043226,GO:0043227,GO:0043228,GO:0043229,GO:0043231,GO:0043232,GO:0043412,GO:0044237,GO:0044238,GO:0044260,GO:0044267,GO:0044422,GO:0044424,GO:0044430,GO:0044444,GO:0044446,GO:0044464,GO:0046872,GO:0046914,GO:0070011,GO:0071704,GO:0072686
c109931_g2 GO:0003674,GO:0003824,GO:0004180,GO:0004181,GO:0005488,GO:0005515,GO:0005575,GO:0005634,GO:0005819,GO:0005829,GO:0006464,GO:0008092,GO:0008150,GO:0008152,GO:0008233,GO:0008235,GO:0008237,GO:0008238,GO:0008270,GO:0009653,GO:0009987,GO:0015631,GO:0016043,GO:0016787,GO:0018193,GO:0018200,GO:0019538,GO:0030030,GO:0030496,GO:0032502,GO:0032989,GO:0032990,GO:0035608,GO:0035611,GO:0036211,GO:0043167,GO:0043169,GO:0043170,GO:0043226,GO:0043227,GO:0043228,GO:0043229,GO:0043231,GO:0043232,GO:0043412,GO:0044237,GO:0044238,GO:0044260,GO:0044267,GO:0044422,GO:0044424,GO:0044430,GO:0044444,GO:0044446,GO:0044464,GO:0044699,GO:0044763,GO:0044767,GO:0046872,GO:0046914,GO:0048858,GO:0048869,GO:0060271,GO:0070011,GO:0071704,GO:0071840,GO:0072686
c110093_g1 GO:0000166,GO:0000287,GO:0001882,GO:0001883,GO:0003008,GO:0003674,GO:0003824,GO:0004012,GO:0005215,GO:0005319,GO:0005488,GO:0005524,GO:0005548,GO:0005575,GO:0005783,GO:0005794,GO:0005886,GO:0007610,GO:0007611,GO:0007612,GO:0008150,GO:0008324,GO:0012506,GO:0015075,GO:0015399,GO:0015405,GO:0016020,GO:0016021,GO:0016462,GO:0016787,GO:0016817,GO:0016818,GO:0016820,GO:0016887,GO:0017076,GO:0017111,GO:0019829,GO:0022804,GO:0022857,GO:0022891,GO:0022892,GO:0030334,GO:0030335,GO:0030554,GO:0030659,GO:0030667,GO:0031090,GO:0031224,GO:0032368,GO:0032370,GO:0032501,GO:0032549,GO:0032550,GO:0032553,GO:0032555,GO:0032559,GO:0032879,GO:0035639,GO:0036094,GO:0040012,GO:0040017,GO:0042584,GO:0042623,GO:0042625,GO:0042626,GO:0043167,GO:0043168,GO:0043169,GO:0043226,GO:0043227,GO:0043229,GO:0043231,GO:0043269,GO:0043270,GO:0043492,GO:0044070,GO:0044422,GO:0044424,GO:0044425,GO:0044433,GO:0044444,GO:0044446,GO:0044464,GO:0044699,GO:0044707,GO:0044708,GO:0046872,GO:0048518,GO:0048522,GO:0050789,GO:0050794,GO:0050877,GO:0050890,GO:0051049,GO:0051050,GO:0051128,GO:0051130,GO:0051270,GO:0051272,GO:0061091,GO:0061092,GO:0065007,GO:0097159,GO:0097367,GO:0098588,GO:1901265,GO:1901363,GO:1903793,GO:2000145,GO:2000147,GO:2001138,GO:2001140
c110218_g1 GO:0003674,GO:0005488,GO:0005575,GO:0005886,GO:0016020,GO:0016021,GO:0031224,GO:0044425,GO:0044464,GO:0051536,GO:0051540
c110229_g1 GO:0003674,GO:0005198,GO:0005199,GO:0005575,GO:0005576,GO:0005618,GO:0007275,GO:0008150,GO:0030312,GO:0032501,GO:0032502,GO:0044464,GO:0044699,GO:0044707,GO:0044767
c110409_g1 GO:0003674,GO:0005083,GO:0005096,GO:0005097,GO:0005099,GO:0005575,GO:0005737,GO:0006810,GO:0008047,GO:0008150,GO:0009719,GO:0009725,GO:0009987,GO:0010033,GO:0010243,GO:0010639,GO:0012506,GO:0016020,GO:0016043,GO:0016192,GO:0030234,GO:0030659,GO:0030695,GO:0031090,GO:0031338,GO:0031339,GO:0031982,GO:0031988,GO:0032868,GO:0032869,GO:0032870,GO:0032879,GO:0033043,GO:0042221,GO:0043226,GO:0043227,GO:0043230,GO:0043434,GO:0044421,GO:0044422,GO:0044424,GO:0044433,GO:0044444,GO:0044446,GO:0044464,GO:0048519,GO:0048523,GO:0050789,GO:0050794,GO:0050896,GO:0051049,GO:0051051,GO:0051128,GO:0051129,GO:0051179,GO:0051234,GO:0051716,GO:0060589,GO:0060627,GO:0061024,GO:0065007,GO:0065010,GO:0070062,GO:0070887,GO:0071310,GO:0071375,GO:0071417,GO:0071495,GO:0071840,GO:1901652,GO:1901653,GO:1901698,GO:1901699,GO:1901700,GO:1901701,GO:1903561
c110574_g1 GO:0003674,GO:0005215,GO:0005326,GO:0005328,GO:0005575,GO:0005887,GO:0006810,GO:0006811,GO:0006820,GO:0006865,GO:0008150,GO:0008324,GO:0015075,GO:0015077,GO:0015081,GO:0015291,GO:0015293,GO:0015294,GO:0015370,GO:0015711,GO:0015849,GO:0016021,GO:0022804,GO:0022857,GO:0022890,GO:0022891,GO:0022892,GO:0031224,GO:0031226,GO:0044425,GO:0044459,GO:0044464,GO:0044699,GO:0044765,GO:0046873,GO:0046942,GO:0051179,GO:0051234,GO:0071702,GO:0071705,GO:1902578
c110589_g1 GO:0000139,GO:0000166,GO:0000246,GO:0003006,GO:0003674,GO:0003823,GO:0003824,GO:0005488,GO:0005515,GO:0005575,GO:0005634,GO:0005783,GO:0005789,GO:0005829,GO:0005856,GO:0006066,GO:0006629,GO:0006694,GO:0006695,GO:0006915,GO:0006950,GO:0006979,GO:0007050,GO:0007165,GO:0007264,GO:0007265,GO:0008104,GO:0008150,GO:0008152,GO:0008202,GO:0008203,GO:0008219,GO:0008285,GO:0008610,GO:0008762,GO:0009058,GO:0009719,GO:0009725,GO:0009888,GO:0009892,GO:0009987,GO:0010033,GO:0010466,GO:0010605,GO:0010941,GO:0010951,GO:0010955,GO:0012501,GO:0016020,GO:0016021,GO:0016043,GO:0016125,GO:0016126,GO:0016265,GO:0016485,GO:0016491,GO:0016614,GO:0016616,GO:0016627,GO:0016628,GO:0019222,GO:0019538,GO:0019899,GO:0022402,GO:0022414,GO:0030162,GO:0030539,GO:0031090,GO:0031224,GO:0031323,GO:0031324,GO:0031638,GO:0031639,GO:0032268,GO:0032269,GO:0032502,GO:0033036,GO:0033218,GO:0035556,GO:0036094,GO:0042127,GO:0042221,GO:0042277,GO:0042605,GO:0042981,GO:0042982,GO:0042987,GO:0043066,GO:0043067,GO:0043069,GO:0043086,GO:0043154,GO:0043167,GO:0043168,GO:0043170,GO:0043226,GO:0043227,GO:0043228,GO:0043229,GO:0043231,GO:0043232,GO:0043281,GO:0043588,GO:0044092,GO:0044238,GO:0044281,GO:0044283,GO:0044422,GO:0044424,GO:0044425,GO:0044431,GO:0044432,GO:0044444,GO:0044446,GO:0044464,GO:0044699,GO:0044702,GO:0044710,GO:0044711,GO:0044763,GO:0044767,GO:0045786,GO:0045861,GO:0046165,GO:0048037,GO:0048513,GO:0048519,GO:0048523,GO:0048608,GO:0048731,GO:0048806,GO:0048856,GO:0050614,GO:0050660,GO:0050662,GO:0050789,GO:0050790,GO:0050794,GO:0050896,GO:0051179,GO:0051246,GO:0051248,GO:0051336,GO:0051346,GO:0051726,GO:0052547,GO:0052548,GO:0055114,GO:0060255,GO:0060548,GO:0061024,GO:0061458,GO:0065007,GO:0065009,GO:0070613,GO:0071704,GO:0071840,GO:0080090,GO:0097159,GO:0098588,GO:0098589,GO:1901214,GO:1901265,GO:1901360,GO:1901362,GO:1901363,GO:1901576,GO:1901615,GO:1901617,GO:2000116,GO:2000117
c110687_g1 GO:0000272,GO:0003674,GO:0003824,GO:0004553,GO:0004565,GO:0005575,GO:0005576,GO:0005975,GO:0005976,GO:0008150,GO:0008152,GO:0009056,GO:0009057,GO:0015925,GO:0016052,GO:0016787,GO:0016798,GO:0043170,GO:0044238,GO:0071704,GO:1901575
c110753_g1 GO:0005575,GO:0016021,GO:0031224,GO:0044425
c110895_g1 GO:0003674,GO:0003824,GO:0004806,GO:0005575,GO:0005576,GO:0006629,GO:0008150,GO:0008152,GO:0009056,GO:0016042,GO:0016298,GO:0016787,GO:0016788,GO:0044238,GO:0044699,GO:0044710,GO:0044712,GO:0052689,GO:0071704,GO:1901575
c110945_g1 GO:0003674,GO:0004871,GO:0004872,GO:0004888,GO:0005575,GO:0005886,GO:0006935,GO:0008150,GO:0016020,GO:0016021,GO:0031224,GO:0038023,GO:0040011,GO:0042330,GO:0044425,GO:0044464,GO:0060089
c110976_g1 GO:0000166,GO:0003674,GO:0003824,GO:0005488,GO:0010181,GO:0016491,GO:0032553,GO:0036094,GO:0043167,GO:0043168,GO:0048037,GO:0050662,GO:0097159,GO:0097367,GO:1901265,GO:1901363
c110993_g1 GO:0000166,GO:0000270,GO:0000287,GO:0001882,GO:0001883,GO:0003674,GO:0003824,GO:0005488,GO:0005524,GO:0005575,GO:0005737,GO:0006022,GO:0006023,GO:0006024,GO:0006807,GO:0008150,GO:0008152,GO:0008360,GO:0008716,GO:0009058,GO:0009059,GO:0009252,GO:0009987,GO:0016043,GO:0016874,GO:0016879,GO:0016881,GO:0017076,GO:0022603,GO:0022604,GO:0030145,GO:0030203,GO:0030554,GO:0032549,GO:0032550,GO:0032553,GO:0032555,GO:0032559,GO:0034645,GO:0035639,GO:0036094,GO:0043167,GO:0043168,GO:0043169,GO:0043170,GO:0044036,GO:0044038,GO:0044237,GO:0044249,GO:0044260,GO:0044424,GO:0044464,GO:0044699,GO:0044710,GO:0044711,GO:0044763,GO:0045229,GO:0046872,GO:0046914,GO:0050789,GO:0050793,GO:0050794,GO:0051128,GO:0065007,GO:0065008,GO:0070589,GO:0071554,GO:0071555,GO:0071704,GO:0071840,GO:0097159,GO:0097367,GO:1901135,GO:1901137,GO:1901265,GO:1901363,GO:1901564,GO:1901566,GO:1901576
c111039_g1 GO:0000166,GO:0001882,GO:0001883,GO:0003674,GO:0003676,GO:0003677,GO:0003824,GO:0004175,GO:0004176,GO:0004252,GO:0005488,GO:0005524,GO:0005575,GO:0005737,GO:0006508,GO:0006515,GO:0006950,GO:0008150,GO:0008152,GO:0008233,GO:0008236,GO:0009987,GO:0016462,GO:0016787,GO:0016817,GO:0016818,GO:0016887,GO:0017076,GO:0017111,GO:0017171,GO:0019538,GO:0030554,GO:0032549,GO:0032550,GO:0032553,GO:0032555,GO:0032559,GO:0033554,GO:0035639,GO:0036094,GO:0042623,GO:0043167,GO:0043168,GO:0043170,GO:0043565,GO:0044238,GO:0044424,GO:0044464,GO:0050896,GO:0051603,GO:0051716,GO:0070011,GO:0071704,GO:0097159,GO:0097367,GO:1901265,GO:1901363
c111120_g2 GO:0000280,GO:0003674,GO:0003824,GO:0004843,GO:0005575,GO:0005737,GO:0005783,GO:0005795,GO:0006464,GO:0006996,GO:0007030,GO:0007067,GO:0008150,GO:0008152,GO:0008233,GO:0008234,GO:0009987,GO:0016043,GO:0016320,GO:0016567,GO:0016579,GO:0016787,GO:0019538,GO:0019783,GO:0022402,GO:0022607,GO:0032446,GO:0035871,GO:0036211,GO:0036459,GO:0043170,GO:0043226,GO:0043227,GO:0043229,GO:0043231,GO:0043412,GO:0044237,GO:0044238,GO:0044260,GO:0044267,GO:0044422,GO:0044424,GO:0044431,GO:0044444,GO:0044446,GO:0044464,GO:0044699,GO:0044763,GO:0044801,GO:0044802,GO:0048284,GO:0048285,GO:0061024,GO:0061025,GO:0070011,GO:0070646,GO:0070647,GO:0071108,GO:0071704,GO:0071840,GO:0090168,GO:0090174,GO:1902589,GO:1903047
c111258_g1 GO:0000166,GO:0001882,GO:0001883,GO:0003674,GO:0005488,GO:0005524,GO:0005575,GO:0005759,GO:0006457,GO:0008150,GO:0008152,GO:0009987,GO:0017076,GO:0019538,GO:0030554,GO:0031974,GO:0032549,GO:0032550,GO:0032553,GO:0032555,GO:0032559,GO:0035639,GO:0036094,GO:0043167,GO:0043168,GO:0043170,GO:0043233,GO:0044237,GO:0044238,GO:0044260,GO:0044267,GO:0044422,GO:0044424,GO:0044429,GO:0044444,GO:0044446,GO:0044464,GO:0070013,GO:0071704,GO:0097159,GO:0097367,GO:1901265,GO:1901363
c11159_g1 GO:0003674,GO:0003824,GO:0004742,GO:0005575,GO:0005975,GO:0006082,GO:0006090,GO:0006091,GO:0006096,GO:0008150,GO:0008152,GO:0009056,GO:0009987,GO:0016052,GO:0016407,GO:0016417,GO:0016418,GO:0016740,GO:0016746,GO:0016747,GO:0019752,GO:0030523,GO:0032787,GO:0032991,GO:0043234,GO:0043436,GO:0044237,GO:0044238,GO:0044281,GO:0044424,GO:0044444,GO:0044464,GO:0044699,GO:0044710,GO:0044712,GO:0044723,GO:0044724,GO:0044763,GO:0045254,GO:0071704,GO:1901575,GO:1902494,GO:1990204
c111612_g1 GO:0005575,GO:0006605,GO:0006810,GO:0006886,GO:0008104,GO:0008150,GO:0015031,GO:0016020,GO:0016323,GO:0030054,GO:0030055,GO:0030056,GO:0031090,GO:0031965,GO:0033036,GO:0044422,GO:0044424,GO:0044425,GO:0044428,GO:0044446,GO:0044459,GO:0044464,GO:0044699,GO:0044765,GO:0045184,GO:0046907,GO:0051179,GO:0051234,GO:0051649,GO:0071702,GO:0098589,GO:0098590,GO:1902578,GO:1902582
c111657_g1 GO:0003674,GO:0003824,GO:0004842,GO:0005488,GO:0005515,GO:0005575,GO:0005737,GO:0005856,GO:0006508,GO:0006511,GO:0006810,GO:0006887,GO:0008021,GO:0008150,GO:0008152,GO:0008270,GO:0009056,GO:0009057,GO:0009987,GO:0010498,GO:0010639,GO:0016023,GO:0016079,GO:0016192,GO:0016740,GO:0016874,GO:0017157,GO:0017158,GO:0019538,GO:0019787,GO:0019941,GO:0030054,GO:0030163,GO:0030425,GO:0031333,GO:0031338,GO:0031339,GO:0031410,GO:0031982,GO:0031988,GO:0032879,GO:0032940,GO:0033043,GO:0035542,GO:0035544,GO:0042802,GO:0042803,GO:0042995,GO:0043005,GO:0043161,GO:0043167,GO:0043169,GO:0043170,GO:0043226,GO:0043227,GO:0043228,GO:0043229,GO:0043231,GO:0043232,GO:0043254,GO:0043632,GO:0044087,GO:0044237,GO:0044238,GO:0044248,GO:0044260,GO:0044265,GO:0044424,GO:0044444,GO:0044456,GO:0044464,GO:0044699,GO:0044763,GO:0044765,GO:0045920,GO:0045955,GO:0046872,GO:0046903,GO:0046914,GO:0046983,GO:0048489,GO:0048519,GO:0048523,GO:0050789,GO:0050794,GO:0051046,GO:0051048,GO:0051049,GO:0051051,GO:0051128,GO:0051129,GO:0051179,GO:0051234,GO:0051603,GO:0051649,GO:0051650,GO:0051656,GO:0060341,GO:0060627,GO:0065007,GO:0071704,GO:0097458,GO:0097480,GO:1901575,GO:1902578,GO:1903530,GO:1903531
c112008_g1 GO:0003674,GO:0003676,GO:0003677,GO:0005488,GO:0006139,GO:0006259,GO:0006310,GO:0006725,GO:0006807,GO:0008150,GO:0008152,GO:0009987,GO:0032196,GO:0034641,GO:0043167,GO:0043169,GO:0043170,GO:0044237,GO:0044238,GO:0044260,GO:0044699,GO:0044763,GO:0046483,GO:0046872,GO:0071704,GO:0090304,GO:0097159,GO:1901360,GO:1901363
c112106_g1 GO:0003674,GO:0003676,GO:0003677,GO:0005488,GO:0005575,GO:0005634,GO:0006139,GO:0006351,GO:0006355,GO:0006725,GO:0006807,GO:0008150,GO:0008152,GO:0009058,GO:0009059,GO:0009889,GO:0009987,GO:0010468,GO:0010556,GO:0016070,GO:0018130,GO:0019219,GO:0019222,GO:0019438,GO:0031323,GO:0031326,GO:0032774,GO:0034641,GO:0034645,GO:0034654,GO:0043167,GO:0043169,GO:0043170,GO:0043226,GO:0043227,GO:0043229,GO:0043231,GO:0044237,GO:0044238,GO:0044249,GO:0044260,GO:0044271,GO:0044424,GO:0044464,GO:0046483,GO:0046872,GO:0050789,GO:0050794,GO:0051171,GO:0051252,GO:0060255,GO:0065007,GO:0071704,GO:0080090,GO:0090304,GO:0097159,GO:0097659,GO:1901360,GO:1901362,GO:1901363,GO:1901576,GO:1903506,GO:2000112,GO:2001141
c112408_g1 GO:0000166,GO:0001882,GO:0001883,GO:0003674,GO:0003824,GO:0004672,GO:0004674,GO:0004702,GO:0004709,GO:0004713,GO:0004871,GO:0005057,GO:0005488,GO:0005524,GO:0006139,GO:0006351,GO:0006355,GO:0006464,GO:0006468,GO:0006725,GO:0006793,GO:0006796,GO:0006807,GO:0006915,GO:0008150,GO:0008152,GO:0008219,GO:0009058,GO:0009059,GO:0009889,GO:0009987,GO:0010468,GO:0010556,GO:0010941,GO:0010942,GO:0012501,GO:0016070,GO:0016265,GO:0016301,GO:0016310,GO:0016740,GO:0016772,GO:0016773,GO:0017076,GO:0018130,GO:0019219,GO:0019222,GO:0019438,GO:0019538,GO:0030554,GO:0031323,GO:0031326,GO:0032549,GO:0032550,GO:0032553,GO:0032555,GO:0032559,GO:0032774,GO:0034641,GO:0034645,GO:0034654,GO:0035639,GO:0036094,GO:0036211,GO:0042981,GO:0043065,GO:0043067,GO:0043068,GO:0043167,GO:0043168,GO:0043170,GO:0043412,GO:0044237,GO:0044238,GO:0044249,GO:0044260,GO:0044267,GO:0044271,GO:0044699,GO:0044763,GO:0046483,GO:0046777,GO:0048518,GO:0048522,GO:0050789,GO:0050794,GO:0051171,GO:0051252,GO:0060089,GO:0060255,GO:0065007,GO:0071704,GO:0080090,GO:0090304,GO:0097159,GO:0097367,GO:0097659,GO:1901265,GO:1901360,GO:1901362,GO:1901363,GO:1901576,GO:1903506,GO:2000112,GO:2001141
c112435_g1 GO:0000796,GO:0005575,GO:0005634,GO:0005829,GO:0006139,GO:0006259,GO:0006323,GO:0006725,GO:0006807,GO:0006996,GO:0007076,GO:0008150,GO:0008152,GO:0009987,GO:0016043,GO:0022402,GO:0030261,GO:0032991,GO:0034641,GO:0043170,GO:0043226,GO:0043227,GO:0043229,GO:0043231,GO:0043234,GO:0044237,GO:0044238,GO:0044260,GO:0044422,GO:0044424,GO:0044427,GO:0044444,GO:0044446,GO:0044464,GO:0044699,GO:0044710,GO:0044763,GO:0044815,GO:0046483,GO:0051276,GO:0071103,GO:0071704,GO:0071840,GO:0090304,GO:1901360,GO:1902589,GO:1903047
c112469_g1 GO:0003674,GO:0003735,GO:0005198,GO:0005575,GO:0005840,GO:0006412,GO:0008150,GO:0008152,GO:0009058,GO:0009059,GO:0009987,GO:0019538,GO:0030529,GO:0032991,GO:0034645,GO:0043170,GO:0043226,GO:0043228,GO:0043229,GO:0043232,GO:0044237,GO:0044238,GO:0044249,GO:0044260,GO:0044267,GO:0044424,GO:0044444,GO:0044464,GO:0071704,GO:1901576
c112803_g1 GO:0001071,GO:0001085,GO:0001091,GO:0001092,GO:0001098,GO:0001099,GO:0003674,GO:0003676,GO:0003677,GO:0003700,GO:0005488,GO:0005515,GO:0005575,GO:0005634,GO:0005667,GO:0005669,GO:0006139,GO:0006351,GO:0006352,GO:0006355,GO:0006357,GO:0006366,GO:0006367,GO:0006725,GO:0006807,GO:0007517,GO:0008134,GO:0008150,GO:0008152,GO:0009058,GO:0009059,GO:0009653,GO:0009889,GO:0009891,GO:0009893,GO:0009987,GO:0010468,GO:0010556,GO:0010557,GO:0010604,GO:0010628,GO:0016043,GO:0016070,GO:0018130,GO:0019219,GO:0019222,GO:0019438,GO:0022008,GO:0022607,GO:0030030,GO:0030154,GO:0031323,GO:0031325,GO:0031326,GO:0031328,GO:0032502,GO:0032774,GO:0032989,GO:0032990,GO:0032991,GO:0034622,GO:0034641,GO:0034645,GO:0034654,GO:0043170,GO:0043226,GO:0043227,GO:0043229,GO:0043231,GO:0043234,GO:0043933,GO:0044237,GO:0044238,GO:0044249,GO:0044260,GO:0044271,GO:0044422,GO:0044424,GO:0044428,GO:0044446,GO:0044451,GO:0044464,GO:0044699,GO:0044763,GO:0044767,GO:0044798,GO:0045893,GO:0045935,GO:0045944,GO:0046483,GO:0048513,GO:0048518,GO:0048522,GO:0048812,GO:0048813,GO:0048856,GO:0048858,GO:0048869,GO:0050789,GO:0050794,GO:0051123,GO:0051171,GO:0051173,GO:0051252,GO:0051254,GO:0060255,GO:0061061,GO:0065003,GO:0065004,GO:0065007,GO:0070897,GO:0071704,GO:0071824,GO:0071840,GO:0080090,GO:0090304,GO:0090575,GO:0097159,GO:0097659,GO:1901360,GO:1901362,GO:1901363,GO:1901576,GO:1902680,GO:1903506,GO:1903508,GO:2000112,GO:2001141
c113303_g1 GO:0000137,GO:0000139,GO:0000295,GO:0003674,GO:0005215,GO:0005337,GO:0005346,GO:0005575,GO:0005783,GO:0005794,GO:0006029,GO:0006082,GO:0006790,GO:0006810,GO:0006811,GO:0006820,GO:0006862,GO:0007275,GO:0008150,GO:0008152,GO:0008509,GO:0008514,GO:0009058,GO:0009059,GO:0009100,GO:0009101,GO:0009987,GO:0015012,GO:0015075,GO:0015211,GO:0015215,GO:0015216,GO:0015605,GO:0015711,GO:0015748,GO:0015858,GO:0015860,GO:0015865,GO:0015868,GO:0015931,GO:0015932,GO:0016020,GO:0016021,GO:0019538,GO:0022857,GO:0022891,GO:0022892,GO:0030166,GO:0030201,GO:0031090,GO:0031224,GO:0031984,GO:0031985,GO:0032501,GO:0032502,GO:0034220,GO:0034645,GO:0043170,GO:0043226,GO:0043227,GO:0043229,GO:0043231,GO:0043436,GO:0044237,GO:0044238,GO:0044249,GO:0044260,GO:0044272,GO:0044281,GO:0044422,GO:0044424,GO:0044425,GO:0044431,GO:0044444,GO:0044446,GO:0044464,GO:0044699,GO:0044707,GO:0044710,GO:0044711,GO:0044763,GO:0044765,GO:0044767,GO:0046963,GO:0046964,GO:0051179,GO:0051234,GO:0051503,GO:0055085,GO:0071702,GO:0071704,GO:0071705,GO:0072348,GO:0072530,GO:0098588,GO:0098656,GO:1901135,GO:1901137,GO:1901264,GO:1901505,GO:1901576,GO:1901642,GO:1901677,GO:1901679,GO:1901682,GO:1902559,GO:1902578
c113596_g1 GO:0003674,GO:0003824,GO:0005215,GO:0005575,GO:0005886,GO:0006810,GO:0008150,GO:0008643,GO:0008982,GO:0009401,GO:0015144,GO:0016020,GO:0016021,GO:0016301,GO:0016740,GO:0016772,GO:0016773,GO:0022804,GO:0022857,GO:0022891,GO:0022892,GO:0031224,GO:0044425,GO:0044464,GO:0044699,GO:0044765,GO:0051179,GO:0051234,GO:0071702,GO:1901476,GO:1902578
c113713_g1 GO:0005575,GO:0005886,GO:0006810,GO:0006811,GO:0006820,GO:0006865,GO:0008150,GO:0015711,GO:0015849,GO:0016020,GO:0016021,GO:0031224,GO:0044425,GO:0044464,GO:0044699,GO:0044765,GO:0046942,GO:0051179,GO:0051234,GO:0071702,GO:0071705,GO:1902578
c113814_g1 GO:0005575,GO:0005765,GO:0005774,GO:0010008,GO:0016020,GO:0016021,GO:0031090,GO:0031224,GO:0031902,GO:0044422,GO:0044424,GO:0044425,GO:0044437,GO:0044440,GO:0044444,GO:0044446,GO:0044464,GO:0098588
c114020_g1 GO:0003674,GO:0005215,GO:0005216,GO:0005261,GO:0005262,GO:0005488,GO:0005509,GO:0005575,GO:0006810,GO:0006811,GO:0006812,GO:0006816,GO:0007165,GO:0007166,GO:0007186,GO:0007218,GO:0008150,GO:0008324,GO:0009581,GO:0009582,GO:0009605,GO:0009612,GO:0009628,GO:0009987,GO:0015075,GO:0015085,GO:0015267,GO:0016020,GO:0016021,GO:0022803,GO:0022838,GO:0022857,GO:0022890,GO:0022891,GO:0022892,GO:0030001,GO:0030246,GO:0031224,GO:0034220,GO:0043167,GO:0043169,GO:0044425,GO:0044699,GO:0044763,GO:0044765,GO:0046872,GO:0046873,GO:0050789,GO:0050794,GO:0050896,GO:0050982,GO:0051179,GO:0051234,GO:0051606,GO:0055085,GO:0065007,GO:0070588,GO:0070838,GO:0072509,GO:0072511,GO:0098655,GO:0098660,GO:0098662,GO:1902578
c114220_g1 GO:0005575,GO:0005886,GO:0016020,GO:0016021,GO:0031224,GO:0044425,GO:0044464
c114230_g1 GO:0000139,GO:0003674,GO:0005215,GO:0005575,GO:0005886,GO:0006139,GO:0006259,GO:0006310,GO:0006725,GO:0006807,GO:0006810,GO:0008150,GO:0008152,GO:0008643,GO:0009987,GO:0015144,GO:0016020,GO:0016021,GO:0022857,GO:0022891,GO:0022892,GO:0031090,GO:0031224,GO:0034219,GO:0034641,GO:0043170,GO:0044237,GO:0044238,GO:0044260,GO:0044422,GO:0044424,GO:0044425,GO:0044431,GO:0044444,GO:0044446,GO:0044464,GO:0044699,GO:0044763,GO:0044765,GO:0046483,GO:0051119,GO:0051179,GO:0051234,GO:0055085,GO:0071702,GO:0071704,GO:0090304,GO:0098588,GO:1901360,GO:1901476,GO:1902578
c114245_g1 GO:0003674,GO:0003824,GO:0005488,GO:0016787,GO:0043167,GO:0043169,GO:0046872
c114262_g1 GO:0003674,GO:0003824,GO:0005488,GO:0016787,GO:0016817,GO:0016818,GO:0043167,GO:0043169,GO:0046872
c114262_g2 GO:0003674,GO:0003676,GO:0003677,GO:0003824,GO:0005488,GO:0005575,GO:0005737,GO:0006139,GO:0006259,GO:0006310,GO:0006313,GO:0006725,GO:0006807,GO:0007049,GO:0007059,GO:0008150,GO:0008152,GO:0008907,GO:0009009,GO:0009037,GO:0009987,GO:0032196,GO:0034641,GO:0040007,GO:0043170,GO:0044237,GO:0044238,GO:0044260,GO:0044424,GO:0044464,GO:0044699,GO:0044710,GO:0044763,GO:0046483,GO:0051301,GO:0071704,GO:0090304,GO:0097159,GO:1901360,GO:1901363
c114472_g1 GO:0005575,GO:0005576,GO:0005737,GO:0006464,GO:0007165,GO:0007166,GO:0007186,GO:0007218,GO:0008150,GO:0008152,GO:0009987,GO:0018149,GO:0019538,GO:0031424,GO:0032501,GO:0032502,GO:0036211,GO:0043170,GO:0043412,GO:0044237,GO:0044238,GO:0044260,GO:0044267,GO:0044424,GO:0044464,GO:0044699,GO:0044707,GO:0044767,GO:0050789,GO:0050794,GO:0065007,GO:0071704
c114849_g1 GO:0000185,GO:0001639,GO:0001664,GO:0001932,GO:0001934,GO:0002029,GO:0003008,GO:0003674,GO:0004871,GO:0004872,GO:0004888,GO:0004930,GO:0005102,GO:0005488,GO:0005515,GO:0005516,GO:0005575,GO:0005737,GO:0005887,GO:0006355,GO:0006464,GO:0006468,GO:0006793,GO:0006796,GO:0006873,GO:0006874,GO:0006875,GO:0007154,GO:0007165,GO:0007166,GO:0007186,GO:0007200,GO:0007204,GO:0007205,GO:0007206,GO:0007215,GO:0007216,GO:0007267,GO:0007268,GO:0007610,GO:0007611,GO:0007612,GO:0007626,GO:0008066,GO:0008150,GO:0008152,GO:0008277,GO:0009889,GO:0009893,GO:0009966,GO:0009967,GO:0009968,GO:0009987,GO:0010468,GO:0010556,GO:0010562,GO:0010604,GO:0010646,GO:0010647,GO:0010648,GO:0010720,GO:0014069,GO:0016020,GO:0016021,GO:0016310,GO:0019219,GO:0019220,GO:0019222,GO:0019538,GO:0019725,GO:0019904,GO:0022401,GO:0023051,GO:0023052,GO:0023056,GO:0023057,GO:0023058,GO:0030003,GO:0030165,GO:0031224,GO:0031226,GO:0031323,GO:0031325,GO:0031326,GO:0031399,GO:0031401,GO:0031685,GO:0031687,GO:0031982,GO:0031988,GO:0032147,GO:0032268,GO:0032270,GO:0032501,GO:0033674,GO:0035556,GO:0036211,GO:0038023,GO:0040012,GO:0040013,GO:0042325,GO:0042327,GO:0042592,GO:0042995,GO:0043005,GO:0043085,GO:0043170,GO:0043197,GO:0043198,GO:0043226,GO:0043227,GO:0043230,GO:0043408,GO:0043410,GO:0043412,GO:0043549,GO:0044093,GO:0044237,GO:0044238,GO:0044260,GO:0044267,GO:0044309,GO:0044421,GO:0044424,GO:0044425,GO:0044456,GO:0044459,GO:0044463,GO:0044464,GO:0044699,GO:0044700,GO:0044707,GO:0044708,GO:0044763,GO:0045211,GO:0045595,GO:0045597,GO:0045744,GO:0045859,GO:0045860,GO:0045937,GO:0048015,GO:0048017,GO:0048167,GO:0048168,GO:0048169,GO:0048170,GO:0048518,GO:0048519,GO:0048522,GO:0048523,GO:0048583,GO:0048584,GO:0048585,GO:0048878,GO:0050767,GO:0050769,GO:0050789,GO:0050790,GO:0050793,GO:0050794,GO:0050801,GO:0050804,GO:0050877,GO:0050890,GO:0051094,GO:0051171,GO:0051174,GO:0051239,GO:0051240,GO:0051246,GO:0051247,GO:0051252,GO:0051338,GO:0051347,GO:0051480,GO:0051482,GO:0051960,GO:0051962,GO:0051966,GO:0055065,GO:0055074,GO:0055080,GO:0055082,GO:0060089,GO:0060255,GO:0060284,GO:0065007,GO:0065008,GO:0065009,GO:0065010,GO:0070062,GO:0071704,GO:0071900,GO:0071902,GO:0072503,GO:0072507,GO:0080090,GO:0097060,GO:0097386,GO:0097449,GO:0097458,GO:0098771,GO:1902531,GO:1902533,GO:1903506,GO:1903561,GO:2000026,GO:2000112,GO:2001141
c114953_g1 GO:0003674,GO:0004872,GO:0005575,GO:0005576,GO:0007399,GO:0008150,GO:0009987,GO:0016020,GO:0030154,GO:0032502,GO:0044699,GO:0044763,GO:0044767,GO:0048731,GO:0048856,GO:0048869,GO:0060089
c115129_g1 GO:0003674,GO:0003676,GO:0003824,GO:0004518,GO:0004527,GO:0004529,GO:0004536,GO:0005488,GO:0005575,GO:0005737,GO:0008855,GO:0009318,GO:0016787,GO:0016788,GO:0016796,GO:0016895,GO:0032991,GO:0043234,GO:0044424,GO:0044464,GO:0097159,GO:1901363,GO:1902494
c115151_g1 GO:0003674,GO:0005215,GO:0005575,GO:0015075,GO:0016020,GO:0016021,GO:0016323,GO:0022857,GO:0022891,GO:0022892,GO:0031224,GO:0044425,GO:0044459,GO:0044464,GO:0098589,GO:0098590
c115381_g1 GO:0005575,GO:0006810,GO:0006811,GO:0008150,GO:0042592,GO:0042597,GO:0044464,GO:0044699,GO:0044765,GO:0048878,GO:0050801,GO:0051179,GO:0051234,GO:0055065,GO:0055072,GO:0055076,GO:0055080,GO:0065007,GO:0065008,GO:0098771,GO:1902578
c115508_g1 GO:0000166,GO:0003674,GO:0005215,GO:0005216,GO:0005244,GO:0005247,GO:0005253,GO:0005254,GO:0005488,GO:0005575,GO:0008308,GO:0008509,GO:0015075,GO:0015103,GO:0015108,GO:0015267,GO:0017076,GO:0022803,GO:0022832,GO:0022836,GO:0022838,GO:0022857,GO:0022891,GO:0022892,GO:0030554,GO:0032991,GO:0034702,GO:0034707,GO:0036094,GO:0043234,GO:0044425,GO:0097159,GO:1901265,GO:1901363,GO:1902495,GO:1990351
c115524_g2 GO:0003674,GO:0003676,GO:0003723,GO:0003746,GO:0005488,GO:0005575,GO:0005737,GO:0006518,GO:0006807,GO:0008135,GO:0008150,GO:0008152,GO:0009058,GO:0009987,GO:0034641,GO:0043043,GO:0043603,GO:0043604,GO:0044237,GO:0044249,GO:0044271,GO:0044424,GO:0044464,GO:0071704,GO:0097159,GO:1901363,GO:1901564,GO:1901566,GO:1901576
c115532_g1 GO:0003674,GO:0005488,GO:0005507,GO:0005575,GO:0006873,GO:0006875,GO:0006878,GO:0008150,GO:0009279,GO:0009987,GO:0016020,GO:0019725,GO:0019867,GO:0030003,GO:0042592,GO:0043167,GO:0043169,GO:0044462,GO:0044464,GO:0044699,GO:0044763,GO:0046872,GO:0046914,GO:0046916,GO:0048878,GO:0050801,GO:0055065,GO:0055070,GO:0055076,GO:0055080,GO:0055082,GO:0065007,GO:0065008,GO:0098771
c115575_g1 GO:0003674,GO:0005488,GO:0005509,GO:0005575,GO:0005886,GO:0007155,GO:0007156,GO:0008150,GO:0016020,GO:0016021,GO:0022610,GO:0031224,GO:0043167,GO:0043169,GO:0044425,GO:0044464,GO:0046872,GO:0098609,GO:0098742
c116162_g1 GO:0003674,GO:0003824,GO:0005488,GO:0005575,GO:0005737,GO:0006464,GO:0008150,GO:0008152,GO:0009249,GO:0009987,GO:0016740,GO:0016782,GO:0016783,GO:0016874,GO:0016879,GO:0016979,GO:0016992,GO:0018065,GO:0019538,GO:0036211,GO:0043167,GO:0043169,GO:0043170,GO:0043412,GO:0044237,GO:0044238,GO:0044260,GO:0044267,GO:0044424,GO:0044464,GO:0046872,GO:0051536,GO:0051539,GO:0051540,GO:0070283,GO:0071704
c116200_g1 GO:0000166,GO:0001882,GO:0001883,GO:0003674,GO:0003824,GO:0004594,GO:0005488,GO:0005524,GO:0005575,GO:0005737,GO:0006139,GO:0006163,GO:0006164,GO:0006725,GO:0006732,GO:0006753,GO:0006793,GO:0006796,GO:0006807,GO:0008150,GO:0008152,GO:0009058,GO:0009108,GO:0009116,GO:0009117,GO:0009119,GO:0009150,GO:0009152,GO:0009163,GO:0009165,GO:0009259,GO:0009260,GO:0009987,GO:0015936,GO:0015937,GO:0016301,GO:0016740,GO:0016772,GO:0016773,GO:0017076,GO:0018130,GO:0019438,GO:0019637,GO:0019693,GO:0030554,GO:0032549,GO:0032550,GO:0032553,GO:0032555,GO:0032559,GO:0033865,GO:0033866,GO:0033875,GO:0034030,GO:0034032,GO:0034033,GO:0034641,GO:0034654,GO:0035639,GO:0036094,GO:0042278,GO:0042451,GO:0042455,GO:0043167,GO:0043168,GO:0044237,GO:0044238,GO:0044249,GO:0044271,GO:0044281,GO:0044424,GO:0044464,GO:0044699,GO:0044710,GO:0044711,GO:0044763,GO:0046128,GO:0046129,GO:0046390,GO:0046483,GO:0051186,GO:0051188,GO:0055086,GO:0071704,GO:0072521,GO:0072522,GO:0090407,GO:0097159,GO:0097367,GO:1901135,GO:1901137,GO:1901265,GO:1901293,GO:1901360,GO:1901362,GO:1901363,GO:1901564,GO:1901566,GO:1901576,GO:1901657,GO:1901659
c116283_g1 GO:0003674,GO:0003735,GO:0005198,GO:0005575,GO:0006412,GO:0008150,GO:0008152,GO:0009058,GO:0009059,GO:0009987,GO:0015934,GO:0019538,GO:0030529,GO:0032991,GO:0034645,GO:0043170,GO:0044237,GO:0044238,GO:0044249,GO:0044260,GO:0044267,GO:0044391,GO:0044422,GO:0044424,GO:0044444,GO:0044446,GO:0044464,GO:0071704,GO:1901576
c116392_g1 GO:0000041,GO:0003674,GO:0005215,GO:0005381,GO:0005575,GO:0006810,GO:0006811,GO:0006812,GO:0006826,GO:0006827,GO:0008150,GO:0008324,GO:0009987,GO:0015075,GO:0016021,GO:0022857,GO:0022890,GO:0022891,GO:0022892,GO:0030001,GO:0031224,GO:0032991,GO:0033573,GO:0034220,GO:0034755,GO:0042592,GO:0043234,GO:0044425,GO:0044459,GO:0044464,GO:0044699,GO:0044763,GO:0044765,GO:0046873,GO:0046915,GO:0048878,GO:0050801,GO:0051179,GO:0051234,GO:0055065,GO:0055072,GO:0055076,GO:0055080,GO:0055085,GO:0065007,GO:0065008,GO:0098655,GO:0098660,GO:0098662,GO:0098771,GO:1902578
c116438_g1 GO:0000166,GO:0001882,GO:0001883,GO:0003674,GO:0003824,GO:0003987,GO:0005488,GO:0005524,GO:0006082,GO:0006083,GO:0006084,GO:0006085,GO:0006637,GO:0006732,GO:0006790,GO:0006793,GO:0008150,GO:0008152,GO:0009058,GO:0009108,GO:0009987,GO:0016208,GO:0016405,GO:0016874,GO:0016877,GO:0016878,GO:0017076,GO:0019427,GO:0019752,GO:0030554,GO:0032549,GO:0032550,GO:0032553,GO:0032555,GO:0032559,GO:0032787,GO:0035383,GO:0035384,GO:0035639,GO:0036094,GO:0043167,GO:0043168,GO:0043169,GO:0043436,GO:0044237,GO:0044249,GO:0044272,GO:0044281,GO:0044699,GO:0044710,GO:0044711,GO:0044763,GO:0046872,GO:0051186,GO:0051188,GO:0071616,GO:0071704,GO:0097159,GO:0097367,GO:1901265,GO:1901363,GO:1901576
c116644_g1 GO:0003674,GO:0003676,GO:0003723,GO:0003735,GO:0005198,GO:0005488,GO:0005575,GO:0006412,GO:0008150,GO:0008152,GO:0009058,GO:0009059,GO:0009987,GO:0015934,GO:0019538,GO:0019843,GO:0022625,GO:0030529,GO:0032991,GO:0034645,GO:0043170,GO:0044237,GO:0044238,GO:0044249,GO:0044260,GO:0044267,GO:0044391,GO:0044422,GO:0044424,GO:0044444,GO:0044445,GO:0044446,GO:0044464,GO:0071704,GO:0097159,GO:1901363,GO:1901576
c116858_g1 GO:0000166,GO:0000287,GO:0001882,GO:0001883,GO:0003674,GO:0003824,GO:0004012,GO:0005215,GO:0005319,GO:0005488,GO:0005524,GO:0005548,GO:0005575,GO:0005783,GO:0005794,GO:0005886,GO:0006810,GO:0006811,GO:0006812,GO:0006820,GO:0006869,GO:0008150,GO:0008324,GO:0009987,GO:0012506,GO:0015075,GO:0015399,GO:0015405,GO:0015711,GO:0015748,GO:0015914,GO:0016020,GO:0016021,GO:0016043,GO:0016462,GO:0016787,GO:0016817,GO:0016818,GO:0016820,GO:0016887,GO:0017076,GO:0017111,GO:0019829,GO:0022804,GO:0022857,GO:0022891,GO:0022892,GO:0030554,GO:0030659,GO:0030667,GO:0031090,GO:0031224,GO:0031982,GO:0031988,GO:0032549,GO:0032550,GO:0032553,GO:0032555,GO:0032559,GO:0034204,GO:0034220,GO:0035639,GO:0036094,GO:0042584,GO:0042623,GO:0042625,GO:0042626,GO:0043167,GO:0043168,GO:0043169,GO:0043226,GO:0043227,GO:0043229,GO:0043230,GO:0043231,GO:0043492,GO:0044421,GO:0044422,GO:0044424,GO:0044425,GO:0044433,GO:0044444,GO:0044446,GO:0044464,GO:0044699,GO:0044763,GO:0044765,GO:0044802,GO:0045332,GO:0046872,GO:0051179,GO:0051234,GO:0055085,GO:0061024,GO:0065007,GO:0065008,GO:0065010,GO:0070062,GO:0071702,GO:0071840,GO:0097035,GO:0097159,GO:0097367,GO:0098588,GO:0098655,GO:1901265,GO:1901363,GO:1902578,GO:1903561
c117179_g1 GO:0005575,GO:0005737,GO:0005856,GO:0007165,GO:0007166,GO:0007275,GO:0008150,GO:0016055,GO:0032501,GO:0032502,GO:0043226,GO:0043228,GO:0043229,GO:0043232,GO:0044424,GO:0044464,GO:0044699,GO:0044707,GO:0044767,GO:0050789,GO:0050794,GO:0065007
c117324_g1 GO:0001503,GO:0002116,GO:0003674,GO:0004871,GO:0004872,GO:0004888,GO:0005102,GO:0005488,GO:0005515,GO:0005575,GO:0005576,GO:0005622,GO:0005886,GO:0005887,GO:0006928,GO:0007162,GO:0007165,GO:0007166,GO:0007411,GO:0008150,GO:0008285,GO:0008360,GO:0009653,GO:0009893,GO:0009966,GO:0009967,GO:0009987,GO:0010646,GO:0010647,GO:0010720,GO:0010769,GO:0010770,GO:0010975,GO:0010976,GO:0014066,GO:0014068,GO:0016020,GO:0016021,GO:0016043,GO:0016477,GO:0017154,GO:0019222,GO:0022603,GO:0022604,GO:0023051,GO:0023056,GO:0030030,GO:0030155,GO:0030215,GO:0031224,GO:0031226,GO:0031344,GO:0031346,GO:0032318,GO:0032319,GO:0032320,GO:0032321,GO:0032501,GO:0032502,GO:0032794,GO:0032989,GO:0032990,GO:0032991,GO:0033043,GO:0033688,GO:0033689,GO:0035556,GO:0038023,GO:0040011,GO:0042127,GO:0043085,GO:0043087,GO:0043234,GO:0043235,GO:0043547,GO:0043931,GO:0044093,GO:0044425,GO:0044459,GO:0044464,GO:0044699,GO:0044707,GO:0044763,GO:0044767,GO:0045595,GO:0045597,GO:0045664,GO:0045666,GO:0048518,GO:0048519,GO:0048522,GO:0048523,GO:0048583,GO:0048584,GO:0048812,GO:0048858,GO:0048869,GO:0048870,GO:0050767,GO:0050769,GO:0050770,GO:0050772,GO:0050789,GO:0050790,GO:0050793,GO:0050794,GO:0051094,GO:0051128,GO:0051130,GO:0051239,GO:0051240,GO:0051336,GO:0051345,GO:0051493,GO:0051960,GO:0051962,GO:0060089,GO:0060284,GO:0065007,GO:0065008,GO:0065009,GO:0071526,GO:0071840,GO:0097485,GO:1900220,GO:1902531,GO:1902533,GO:2000026
c117386_g1 GO:0003674,GO:0003676,GO:0003677,GO:0005085,GO:0005088,GO:0005488,GO:0005575,GO:0005634,GO:0006139,GO:0006351,GO:0006355,GO:0006725,GO:0006807,GO:0008150,GO:0008152,GO:0009058,GO:0009059,GO:0009889,GO:0009893,GO:0009987,GO:0010468,GO:0010556,GO:0016070,GO:0017112,GO:0018130,GO:0019219,GO:0019222,GO:0019438,GO:0031323,GO:0031326,GO:0032313,GO:0032318,GO:0032320,GO:0032774,GO:0032851,GO:0034641,GO:0034645,GO:0034654,GO:0043085,GO:0043087,GO:0043170,GO:0043226,GO:0043227,GO:0043229,GO:0043231,GO:0043547,GO:0044093,GO:0044237,GO:0044238,GO:0044249,GO:0044260,GO:0044271,GO:0044424,GO:0044464,GO:0046483,GO:0048518,GO:0050789,GO:0050790,GO:0050794,GO:0051171,GO:0051252,GO:0051336,GO:0051345,GO:0060255,GO:0065007,GO:0065009,GO:0071704,GO:0080090,GO:0090304,GO:0097159,GO:0097659,GO:1901360,GO:1901362,GO:1901363,GO:1901576,GO:1903506,GO:2000112,GO:2001141
c117686_g1 GO:0002682,GO:0002684,GO:0005575,GO:0005886,GO:0007049,GO:0008150,GO:0009605,GO:0009607,GO:0009987,GO:0016020,GO:0016021,GO:0031224,GO:0031347,GO:0035821,GO:0043207,GO:0044003,GO:0044419,GO:0044425,GO:0044464,GO:0044699,GO:0044763,GO:0048518,GO:0048583,GO:0048584,GO:0050776,GO:0050778,GO:0050789,GO:0050896,GO:0051301,GO:0051701,GO:0051704,GO:0051707,GO:0051817,GO:0052031,GO:0052173,GO:0052200,GO:0052255,GO:0052552,GO:0052553,GO:0052555,GO:0052556,GO:0052564,GO:0052572,GO:0065007,GO:0065008,GO:0075136,GO:0080134
c117830_g1 GO:0000166,GO:0001882,GO:0001883,GO:0003674,GO:0005488,GO:0005515,GO:0005524,GO:0005575,GO:0005737,GO:0005829,GO:0005832,GO:0005856,GO:0006457,GO:0006461,GO:0006996,GO:0007010,GO:0007021,GO:0008150,GO:0008152,GO:0009987,GO:0016043,GO:0017076,GO:0019538,GO:0022607,GO:0030554,GO:0032549,GO:0032550,GO:0032553,GO:0032555,GO:0032559,GO:0032991,GO:0034622,GO:0035639,GO:0036094,GO:0043167,GO:0043168,GO:0043170,GO:0043226,GO:0043228,GO:0043229,GO:0043232,GO:0043234,GO:0043623,GO:0043933,GO:0044237,GO:0044238,GO:0044260,GO:0044267,GO:0044424,GO:0044444,GO:0044445,GO:0044464,GO:0051082,GO:0065003,GO:0071704,GO:0071822,GO:0071840,GO:0097159,GO:0097367,GO:1901265,GO:1901363
c117911_g1 GO:0000166,GO:0003674,GO:0003824,GO:0005488,GO:0016491,GO:0036094,GO:0043167,GO:0043168,GO:0048037,GO:0050660,GO:0050662,GO:0097159,GO:1901265,GO:1901363
c117959_g1 GO:0005575,GO:0016021,GO:0031224,GO:0031982,GO:0031988,GO:0043226,GO:0043227,GO:0043230,GO:0044421,GO:0044425,GO:0065010,GO:0070062,GO:1903561
c118216_g1 GO:0000166,GO:0001882,GO:0001883,GO:0003674,GO:0003824,GO:0003924,GO:0005488,GO:0005515,GO:0005525,GO:0005575,GO:0005886,GO:0006996,GO:0007010,GO:0007165,GO:0007264,GO:0007265,GO:0007275,GO:0007517,GO:0008150,GO:0009987,GO:0016020,GO:0016043,GO:0016462,GO:0016787,GO:0016817,GO:0016818,GO:0017076,GO:0017111,GO:0019001,GO:0030029,GO:0030036,GO:0030742,GO:0031982,GO:0031988,GO:0032501,GO:0032502,GO:0032549,GO:0032550,GO:0032553,GO:0032555,GO:0032561,GO:0035556,GO:0035639,GO:0036094,GO:0043167,GO:0043168,GO:0043226,GO:0043227,GO:0043230,GO:0044421,GO:0044464,GO:0044699,GO:0044707,GO:0044763,GO:0044767,GO:0048513,GO:0048856,GO:0050789,GO:0050794,GO:0061061,GO:0065007,GO:0065010,GO:0070062,GO:0071840,GO:0097159,GO:0097367,GO:1901265,GO:1901363,GO:1902589,GO:1903561
c118282_g2 GO:0003674,GO:0003824,GO:0004721,GO:0016787,GO:0016788,GO:0016791,GO:0042578
c118346_g1 GO:0005575,GO:0016021,GO:0031224,GO:0044425
c118475_g1 GO:0000166,GO:0003674,GO:0003824,GO:0004497,GO:0004499,GO:0005488,GO:0005575,GO:0005789,GO:0016020,GO:0016021,GO:0016491,GO:0016705,GO:0016709,GO:0031090,GO:0031224,GO:0034899,GO:0036094,GO:0043167,GO:0043168,GO:0044422,GO:0044424,GO:0044425,GO:0044432,GO:0044444,GO:0044446,GO:0044464,GO:0048037,GO:0050660,GO:0050661,GO:0050662,GO:0097159,GO:0098588,GO:0098589,GO:1901265,GO:1901363
c118494_g1 GO:0000042,GO:0000301,GO:0002682,GO:0002697,GO:0002831,GO:0003674,GO:0005488,GO:0005515,GO:0005575,GO:0005798,GO:0005829,GO:0006605,GO:0006612,GO:0006810,GO:0006886,GO:0006891,GO:0007009,GO:0008104,GO:0008150,GO:0009987,GO:0015031,GO:0016023,GO:0016032,GO:0016043,GO:0016192,GO:0016482,GO:0030135,GO:0030137,GO:0031347,GO:0031410,GO:0031982,GO:0031988,GO:0032101,GO:0033036,GO:0033365,GO:0034067,GO:0034613,GO:0043226,GO:0043227,GO:0043229,GO:0043231,GO:0043900,GO:0044325,GO:0044403,GO:0044419,GO:0044422,GO:0044424,GO:0044431,GO:0044444,GO:0044446,GO:0044464,GO:0044699,GO:0044763,GO:0044764,GO:0044765,GO:0044802,GO:0045184,GO:0046907,GO:0048193,GO:0048583,GO:0050688,GO:0050690,GO:0050789,GO:0051179,GO:0051234,GO:0051641,GO:0051649,GO:0051704,GO:0061024,GO:0065007,GO:0070727,GO:0071702,GO:0071840,GO:0072594,GO:0072600,GO:0072657,GO:0072659,GO:0072661,GO:0080134,GO:0090002,GO:0090150,GO:1902578,GO:1902580,GO:1902582
c118605_g1 GO:0005575,GO:0006810,GO:0008150,GO:0009987,GO:0016021,GO:0031224,GO:0044425,GO:0044699,GO:0044763,GO:0044765,GO:0051179,GO:0051234,GO:0055085,GO:1902578
c118623_g1 GO:0003674,GO:0005085,GO:0005088,GO:0005575,GO:0005829,GO:0006629,GO:0007165,GO:0007264,GO:0008150,GO:0008152,GO:0008321,GO:0009893,GO:0009987,GO:0019222,GO:0032315,GO:0032318,GO:0032320,GO:0032852,GO:0035556,GO:0043085,GO:0043087,GO:0043547,GO:0044093,GO:0044237,GO:0044238,GO:0044255,GO:0044281,GO:0044424,GO:0044444,GO:0044464,GO:0044699,GO:0044710,GO:0044763,GO:0048518,GO:0050789,GO:0050790,GO:0050794,GO:0051336,GO:0051345,GO:0065007,GO:0065009,GO:0071704
c118718_g1 GO:0000166,GO:0001882,GO:0001883,GO:0003674,GO:0003676,GO:0003677,GO:0003824,GO:0004386,GO:0005488,GO:0005524,GO:0005575,GO:0005634,GO:0016462,GO:0016787,GO:0016817,GO:0016818,GO:0017076,GO:0017111,GO:0030554,GO:0032549,GO:0032550,GO:0032553,GO:0032555,GO:0032559,GO:0035639,GO:0036094,GO:0043167,GO:0043168,GO:0043226,GO:0043227,GO:0043229,GO:0043231,GO:0044424,GO:0044464,GO:0097159,GO:0097367,GO:1901265,GO:1901363
c118735_g1 GO:0003674,GO:0003676,GO:0003723,GO:0003735,GO:0005198,GO:0005488,GO:0005575,GO:0005840,GO:0006412,GO:0008097,GO:0008150,GO:0008152,GO:0009058,GO:0009059,GO:0009987,GO:0019538,GO:0019843,GO:0030529,GO:0032991,GO:0034645,GO:0043170,GO:0043226,GO:0043228,GO:0043229,GO:0043232,GO:0044237,GO:0044238,GO:0044249,GO:0044260,GO:0044267,GO:0044424,GO:0044444,GO:0044464,GO:0071704,GO:0097159,GO:1901363,GO:1901576
c118831_g1 GO:0000166,GO:0000280,GO:0000737,GO:0000781,GO:0001541,GO:0001882,GO:0001883,GO:0003006,GO:0003674,GO:0003676,GO:0003677,GO:0003824,GO:0005488,GO:0005524,GO:0005575,GO:0005634,GO:0006139,GO:0006259,GO:0006308,GO:0006310,GO:0006725,GO:0006807,GO:0006996,GO:0007126,GO:0007127,GO:0007129,GO:0007131,GO:0007141,GO:0007276,GO:0007281,GO:0007283,GO:0007286,GO:0007292,GO:0008104,GO:0008150,GO:0008152,GO:0009056,GO:0009057,GO:0009987,GO:0016043,GO:0016787,GO:0017076,GO:0019439,GO:0022402,GO:0022412,GO:0022414,GO:0022602,GO:0030554,GO:0032502,GO:0032549,GO:0032550,GO:0032553,GO:0032555,GO:0032559,GO:0033036,GO:0033365,GO:0034502,GO:0034613,GO:0034641,GO:0034655,GO:0035639,GO:0035825,GO:0036094,GO:0043167,GO:0043168,GO:0043170,GO:0043226,GO:0043227,GO:0043229,GO:0043231,GO:0044237,GO:0044238,GO:0044248,GO:0044260,GO:0044265,GO:0044270,GO:0044422,GO:0044424,GO:0044427,GO:0044446,GO:0044464,GO:0044699,GO:0044702,GO:0044710,GO:0044763,GO:0044767,GO:0046483,GO:0046700,GO:0048232,GO:0048285,GO:0048468,GO:0048511,GO:0048608,GO:0048609,GO:0048856,GO:0048869,GO:0051179,GO:0051276,GO:0051641,GO:0070192,GO:0070727,GO:0071704,GO:0071840,GO:0090304,GO:0090305,GO:0097159,GO:0097367,GO:0098687,GO:1901265,GO:1901360,GO:1901361,GO:1901363,GO:1901575,GO:1902589,GO:1903046
c118842_g1 GO:0000166,GO:0001882,GO:0001883,GO:0003674,GO:0003824,GO:0004305,GO:0005488,GO:0005524,GO:0006629,GO:0006644,GO:0006646,GO:0006650,GO:0006793,GO:0006796,GO:0008150,GO:0008152,GO:0008610,GO:0008654,GO:0009058,GO:0009987,GO:0016301,GO:0016740,GO:0016772,GO:0016773,GO:0017076,GO:0019637,GO:0030554,GO:0032549,GO:0032550,GO:0032553,GO:0032555,GO:0032559,GO:0035639,GO:0036094,GO:0043167,GO:0043168,GO:0044237,GO:0044238,GO:0044249,GO:0044255,GO:0044699,GO:0044710,GO:0044711,GO:0044763,GO:0045017,GO:0046337,GO:0046474,GO:0046486,GO:0071704,GO:0090407,GO:0097159,GO:0097367,GO:1901265,GO:1901363,GO:1901576
c118939_g1 GO:0003674,GO:0003824,GO:0004842,GO:0004871,GO:0005488,GO:0005509,GO:0005575,GO:0007165,GO:0007166,GO:0008150,GO:0016740,GO:0019787,GO:0023051,GO:0033643,GO:0033646,GO:0033647,GO:0033648,GO:0042025,GO:0043167,GO:0043169,GO:0044217,GO:0044421,GO:0046872,GO:0050789,GO:0050794,GO:0060089,GO:0065007
c119194_g1 GO:0003674,GO:0003676,GO:0003677,GO:0005488,GO:0006139,GO:0006259,GO:0006281,GO:0006310,GO:0006725,GO:0006807,GO:0006950,GO:0006974,GO:0008150,GO:0008152,GO:0009987,GO:0033554,GO:0034641,GO:0043167,GO:0043169,GO:0043170,GO:0044237,GO:0044238,GO:0044260,GO:0044699,GO:0044710,GO:0044763,GO:0046483,GO:0046872,GO:0050896,GO:0051716,GO:0071704,GO:0090304,GO:0097159,GO:1901360,GO:1901363
c119310_g1 GO:0003674,GO:0003676,GO:0003677,GO:0005488,GO:0097159,GO:1901363
c119514_g1 GO:0000271,GO:0003674,GO:0003824,GO:0005575,GO:0005975,GO:0005976,GO:0008150,GO:0008152,GO:0009058,GO:0009059,GO:0009987,GO:0016021,GO:0016043,GO:0016051,GO:0016740,GO:0016757,GO:0016758,GO:0031224,GO:0033692,GO:0034637,GO:0034645,GO:0043170,GO:0044237,GO:0044238,GO:0044249,GO:0044260,GO:0044262,GO:0044264,GO:0044425,GO:0044699,GO:0044710,GO:0044711,GO:0044723,GO:0044763,GO:0045226,GO:0045227,GO:0045229,GO:0045230,GO:0046379,GO:0071554,GO:0071555,GO:0071704,GO:0071840,GO:1901576
c119871_g1 GO:0003674,GO:0003824,GO:0005575,GO:0005789,GO:0006464,GO:0006497,GO:0006505,GO:0006506,GO:0006629,GO:0006643,GO:0006644,GO:0006650,GO:0006661,GO:0006664,GO:0006793,GO:0006796,GO:0008150,GO:0008152,GO:0008610,GO:0008654,GO:0009058,GO:0009247,GO:0009987,GO:0016020,GO:0016021,GO:0016740,GO:0016746,GO:0019538,GO:0019637,GO:0031090,GO:0031224,GO:0036211,GO:0043170,GO:0043412,GO:0044237,GO:0044238,GO:0044249,GO:0044255,GO:0044260,GO:0044267,GO:0044422,GO:0044424,GO:0044425,GO:0044432,GO:0044444,GO:0044446,GO:0044464,GO:0044699,GO:0044710,GO:0044711,GO:0044763,GO:0045017,GO:0046467,GO:0046474,GO:0046486,GO:0046488,GO:0071704,GO:0090407,GO:0098588,GO:0098589,GO:1901135,GO:1901137,GO:1901576,GO:1903509
c120245_g1 GO:0003674,GO:0005488,GO:0005515,GO:0005575,GO:0005874,GO:0005912,GO:0006996,GO:0007155,GO:0008017,GO:0008092,GO:0008150,GO:0009987,GO:0015631,GO:0016043,GO:0022610,GO:0030054,GO:0031023,GO:0032403,GO:0032991,GO:0034451,GO:0043234,GO:0044422,GO:0044424,GO:0044430,GO:0044444,GO:0044446,GO:0044450,GO:0044464,GO:0044877,GO:0051011,GO:0051297,GO:0070161,GO:0071840
c120277_g2 GO:0005575,GO:0016021,GO:0031224,GO:0044425
c120481_g1 GO:0000166,GO:0001882,GO:0001883,GO:0003674,GO:0003824,GO:0004672,GO:0004713,GO:0004714,GO:0004871,GO:0004872,GO:0004888,GO:0005488,GO:0005524,GO:0005575,GO:0007165,GO:0007166,GO:0007167,GO:0007169,GO:0008150,GO:0016021,GO:0016301,GO:0016740,GO:0016772,GO:0016773,GO:0017076,GO:0019199,GO:0030554,GO:0031224,GO:0032549,GO:0032550,GO:0032553,GO:0032555,GO:0032559,GO:0035639,GO:0036094,GO:0038023,GO:0043167,GO:0043168,GO:0043169,GO:0044425,GO:0046872,GO:0050789,GO:0050794,GO:0060089,GO:0065007,GO:0097159,GO:0097367,GO:1901265,GO:1901363
c120487_g1 GO:0002376,GO:0003674,GO:0005488,GO:0005575,GO:0005886,GO:0006928,GO:0006935,GO:0006950,GO:0007155,GO:0007165,GO:0007166,GO:0007229,GO:0007411,GO:0008150,GO:0008305,GO:0009611,GO:0009925,GO:0009987,GO:0016020,GO:0016043,GO:0016477,GO:0022610,GO:0030198,GO:0030593,GO:0030595,GO:0032991,GO:0034679,GO:0040011,GO:0042060,GO:0042330,GO:0043062,GO:0043167,GO:0043169,GO:0043234,GO:0043235,GO:0044425,GO:0044459,GO:0044464,GO:0044699,GO:0044763,GO:0046872,GO:0048870,GO:0050789,GO:0050794,GO:0050896,GO:0050900,GO:0060326,GO:0065007,GO:0071621,GO:0071840,GO:0097485,GO:0097529,GO:0097530,GO:0098589,GO:0098590,GO:0098636,GO:1990266
c120510_g1 GO:0003674,GO:0005215,GO:0005216,GO:0005244,GO:0005253,GO:0005575,GO:0005741,GO:0008308,GO:0008509,GO:0015075,GO:0015267,GO:0015288,GO:0016020,GO:0019867,GO:0022803,GO:0022829,GO:0022832,GO:0022836,GO:0022838,GO:0022857,GO:0022891,GO:0022892,GO:0031090,GO:0031966,GO:0031968,GO:0032991,GO:0043234,GO:0044422,GO:0044424,GO:0044425,GO:0044429,GO:0044444,GO:0044446,GO:0044464,GO:0046930,GO:0098588
c120714_g1 GO:0000975,GO:0000976,GO:0000977,GO:0000978,GO:0000981,GO:0000982,GO:0000987,GO:0001012,GO:0001067,GO:0001071,GO:0001078,GO:0001159,GO:0001227,GO:0001822,GO:0003674,GO:0003676,GO:0003677,GO:0003700,GO:0005488,GO:0005575,GO:0005634,GO:0006996,GO:0007010,GO:0007276,GO:0007283,GO:0007346,GO:0007498,GO:0008150,GO:0009888,GO:0009913,GO:0009987,GO:0010564,GO:0010948,GO:0016043,GO:0022402,GO:0022414,GO:0030154,GO:0030855,GO:0032502,GO:0043167,GO:0043169,GO:0043226,GO:0043227,GO:0043229,GO:0043231,GO:0043565,GO:0044212,GO:0044424,GO:0044464,GO:0044699,GO:0044702,GO:0044763,GO:0044767,GO:0045786,GO:0045787,GO:0045930,GO:0046872,GO:0048232,GO:0048513,GO:0048518,GO:0048519,GO:0048522,GO:0048523,GO:0048609,GO:0048856,GO:0048869,GO:0050789,GO:0050794,GO:0051445,GO:0051446,GO:0051447,GO:0051726,GO:0051728,GO:0051729,GO:0060184,GO:0065007,GO:0071840,GO:0097159,GO:1901363,GO:1901987,GO:1901988,GO:1901993,GO:1901994
c120753_g1 GO:0003674,GO:0003824,GO:0004843,GO:0006464,GO:0008150,GO:0008152,GO:0008233,GO:0008234,GO:0009987,GO:0016579,GO:0016787,GO:0019538,GO:0019783,GO:0036211,GO:0036459,GO:0043170,GO:0043412,GO:0044237,GO:0044238,GO:0044260,GO:0044267,GO:0070011,GO:0070536,GO:0070646,GO:0070647,GO:0071704
c120961_g2 GO:0003674,GO:0003824,GO:0004145,GO:0005575,GO:0005634,GO:0005829,GO:0006464,GO:0006473,GO:0008080,GO:0008150,GO:0008152,GO:0009987,GO:0016407,GO:0016410,GO:0016740,GO:0016746,GO:0016747,GO:0019538,GO:0036211,GO:0043170,GO:0043226,GO:0043227,GO:0043229,GO:0043231,GO:0043412,GO:0043543,GO:0044237,GO:0044238,GO:0044260,GO:0044267,GO:0044424,GO:0044444,GO:0044464,GO:0071704
c120996_g1 GO:0000737,GO:0001171,GO:0003674,GO:0003824,GO:0003964,GO:0004518,GO:0004519,GO:0004520,GO:0004536,GO:0005488,GO:0006139,GO:0006259,GO:0006260,GO:0006278,GO:0006308,GO:0006310,GO:0006725,GO:0006807,GO:0008150,GO:0008152,GO:0009036,GO:0009056,GO:0009057,GO:0009058,GO:0009059,GO:0009987,GO:0015666,GO:0016740,GO:0016772,GO:0016779,GO:0016787,GO:0016788,GO:0016888,GO:0016893,GO:0019439,GO:0032196,GO:0032197,GO:0032199,GO:0034061,GO:0034641,GO:0034645,GO:0034655,GO:0043167,GO:0043169,GO:0043170,GO:0044237,GO:0044238,GO:0044248,GO:0044249,GO:0044260,GO:0044265,GO:0044270,GO:0044699,GO:0044763,GO:0046483,GO:0046700,GO:0046872,GO:0071704,GO:0090304,GO:0090305,GO:1901360,GO:1901361,GO:1901575,GO:1901576
c121193_g1 GO:0003674,GO:0003824,GO:0004090,GO:0005575,GO:0005739,GO:0005777,GO:0016491,GO:0016614,GO:0016616,GO:0042579,GO:0043226,GO:0043227,GO:0043229,GO:0043231,GO:0044424,GO:0044444,GO:0044464
c121369_g1 GO:0003674,GO:0003824,GO:0004806,GO:0006629,GO:0008150,GO:0008152,GO:0009056,GO:0016042,GO:0016298,GO:0016787,GO:0016788,GO:0044238,GO:0044699,GO:0044710,GO:0044712,GO:0052689,GO:0071704,GO:1901575
c121626_g1 GO:0001558,GO:0005575,GO:0005634,GO:0008150,GO:0016020,GO:0016021,GO:0030856,GO:0031224,GO:0040008,GO:0043226,GO:0043227,GO:0043229,GO:0043231,GO:0044424,GO:0044425,GO:0044464,GO:0045595,GO:0050789,GO:0050793,GO:0050794,GO:0051128,GO:0051239,GO:0065007,GO:2000026
c121684_g1 GO:0003008,GO:0003012,GO:0003674,GO:0005215,GO:0005216,GO:0005244,GO:0005245,GO:0005261,GO:0005262,GO:0005488,GO:0005575,GO:0005891,GO:0006810,GO:0006811,GO:0006812,GO:0006816,GO:0006936,GO:0008150,GO:0008324,GO:0008331,GO:0009987,GO:0015075,GO:0015085,GO:0015267,GO:0016020,GO:0016323,GO:0016324,GO:0022803,GO:0022832,GO:0022836,GO:0022838,GO:0022843,GO:0022857,GO:0022890,GO:0022891,GO:0022892,GO:0030001,GO:0032501,GO:0032991,GO:0034702,GO:0034703,GO:0034704,GO:0042044,GO:0042045,GO:0042391,GO:0043167,GO:0043169,GO:0043234,GO:0044425,GO:0044459,GO:0044464,GO:0044699,GO:0044707,GO:0044763,GO:0044765,GO:0046872,GO:0046873,GO:0051179,GO:0051234,GO:0051899,GO:0055085,GO:0065007,GO:0065008,GO:0070509,GO:0070838,GO:0072509,GO:0072511,GO:0086010,GO:0098589,GO:0098590,GO:1902495,GO:1902578,GO:1990351
c121804_g1 GO:0003674,GO:0003824,GO:0004175,GO:0004252,GO:0004872,GO:0005044,GO:0005575,GO:0008233,GO:0008236,GO:0016021,GO:0016787,GO:0017171,GO:0031224,GO:0038024,GO:0044425,GO:0060089,GO:0070011
c121954_g1 GO:0001701,GO:0003674,GO:0005488,GO:0005575,GO:0005634,GO:0005794,GO:0006810,GO:0006897,GO:0007165,GO:0007166,GO:0007219,GO:0008150,GO:0008289,GO:0009790,GO:0009792,GO:0016192,GO:0030117,GO:0030118,GO:0030120,GO:0030125,GO:0030128,GO:0032502,GO:0032991,GO:0043009,GO:0043226,GO:0043227,GO:0043229,GO:0043231,GO:0043234,GO:0044422,GO:0044424,GO:0044425,GO:0044433,GO:0044444,GO:0044446,GO:0044464,GO:0044699,GO:0044767,GO:0048513,GO:0048568,GO:0048856,GO:0050789,GO:0050794,GO:0051179,GO:0051234,GO:0065007
c121970_g1 GO:0000166,GO:0001882,GO:0001883,GO:0003674,GO:0003676,GO:0003677,GO:0003824,GO:0004672,GO:0004674,GO:0005488,GO:0005515,GO:0005524,GO:0005575,GO:0006139,GO:0006259,GO:0006281,GO:0006464,GO:0006468,GO:0006725,GO:0006793,GO:0006796,GO:0006807,GO:0006950,GO:0006974,GO:0008150,GO:0008152,GO:0009987,GO:0016301,GO:0016310,GO:0016604,GO:0016605,GO:0016740,GO:0016772,GO:0016773,GO:0017076,GO:0018105,GO:0018193,GO:0018209,GO:0019538,GO:0030554,GO:0032549,GO:0032550,GO:0032553,GO:0032555,GO:0032559,GO:0033554,GO:0034641,GO:0035639,GO:0036094,GO:0036211,GO:0043167,GO:0043168,GO:0043170,GO:0043412,GO:0044237,GO:0044238,GO:0044260,GO:0044267,GO:0044422,GO:0044424,GO:0044428,GO:0044446,GO:0044451,GO:0044464,GO:0044699,GO:0044710,GO:0044763,GO:0046483,GO:0046982,GO:0046983,GO:0050896,GO:0051716,GO:0071704,GO:0090304,GO:0097159,GO:0097367,GO:1901265,GO:1901360,GO:1901363
c121973_g1 GO:0000166,GO:0000808,GO:0001882,GO:0001883,GO:0003674,GO:0003676,GO:0003677,GO:0003688,GO:0005488,GO:0005524,GO:0005575,GO:0005634,GO:0005664,GO:0006139,GO:0006259,GO:0006270,GO:0006725,GO:0006807,GO:0008150,GO:0008152,GO:0009987,GO:0017076,GO:0030554,GO:0032549,GO:0032550,GO:0032553,GO:0032555,GO:0032559,GO:0032991,GO:0034641,GO:0035639,GO:0036094,GO:0043167,GO:0043168,GO:0043170,GO:0043226,GO:0043227,GO:0043229,GO:0043231,GO:0043234,GO:0043565,GO:0044237,GO:0044238,GO:0044260,GO:0044422,GO:0044424,GO:0044427,GO:0044428,GO:0044446,GO:0044454,GO:0044464,GO:0046483,GO:0071704,GO:0090304,GO:0097159,GO:0097367,GO:1901265,GO:1901360,GO:1901363
c122199_g1 GO:0000082,GO:0000166,GO:0000278,GO:0001882,GO:0001883,GO:0003674,GO:0003824,GO:0004672,GO:0004674,GO:0005488,GO:0005524,GO:0005575,GO:0005634,GO:0005654,GO:0005737,GO:0005856,GO:0006139,GO:0006259,GO:0006260,GO:0006275,GO:0006725,GO:0006807,GO:0007049,GO:0007346,GO:0008150,GO:0008152,GO:0008284,GO:0009058,GO:0009059,GO:0009889,GO:0009891,GO:0009893,GO:0009987,GO:0010389,GO:0010556,GO:0010557,GO:0010564,GO:0010571,GO:0010604,GO:0010971,GO:0015630,GO:0016301,GO:0016740,GO:0016772,GO:0016773,GO:0017076,GO:0019219,GO:0019222,GO:0022402,GO:0030554,GO:0031323,GO:0031325,GO:0031326,GO:0031328,GO:0032549,GO:0032550,GO:0032553,GO:0032555,GO:0032559,GO:0033262,GO:0034641,GO:0034645,GO:0035639,GO:0036094,GO:0042127,GO:0043167,GO:0043168,GO:0043169,GO:0043170,GO:0043226,GO:0043227,GO:0043228,GO:0043229,GO:0043231,GO:0043232,GO:0044237,GO:0044238,GO:0044249,GO:0044260,GO:0044421,GO:0044422,GO:0044424,GO:0044428,GO:0044446,GO:0044464,GO:0044699,GO:0044763,GO:0044770,GO:0044772,GO:0044843,GO:0045171,GO:0045740,GO:0045787,GO:0045931,GO:0045935,GO:0046483,GO:0046872,GO:0048518,GO:0048522,GO:0050789,GO:0050794,GO:0051052,GO:0051054,GO:0051171,GO:0051173,GO:0051301,GO:0051726,GO:0060255,GO:0065007,GO:0071704,GO:0080090,GO:0090068,GO:0090304,GO:0090329,GO:0097159,GO:0097367,GO:1901265,GO:1901360,GO:1901363,GO:1901576,GO:1901987,GO:1901989,GO:1901990,GO:1901992,GO:1902749,GO:1902751,GO:1903047,GO:2000105,GO:2000112
c122223_g1 GO:0000502,GO:0003674,GO:0005488,GO:0005515,GO:0005575,GO:0005634,GO:0005829,GO:0006139,GO:0006259,GO:0006281,GO:0006325,GO:0006338,GO:0006508,GO:0006725,GO:0006807,GO:0006950,GO:0006974,GO:0006996,GO:0007275,GO:0008047,GO:0008150,GO:0008152,GO:0009056,GO:0009057,GO:0009893,GO:0009987,GO:0010498,GO:0010499,GO:0010604,GO:0010952,GO:0016043,GO:0016504,GO:0016568,GO:0016604,GO:0016607,GO:0019222,GO:0019538,GO:0022412,GO:0030162,GO:0030163,GO:0030234,GO:0031323,GO:0031325,GO:0032268,GO:0032270,GO:0032501,GO:0032502,GO:0032991,GO:0033554,GO:0034641,GO:0034728,GO:0035093,GO:0042393,GO:0043044,GO:0043085,GO:0043170,GO:0043226,GO:0043227,GO:0043229,GO:0043231,GO:0043234,GO:0043486,GO:0043933,GO:0044093,GO:0044237,GO:0044238,GO:0044260,GO:0044422,GO:0044424,GO:0044428,GO:0044444,GO:0044446,GO:0044451,GO:0044464,GO:0044699,GO:0044707,GO:0044710,GO:0044763,GO:0044767,GO:0045862,GO:0046483,GO:0048518,GO:0048522,GO:0050789,GO:0050790,GO:0050794,GO:0050896,GO:0051246,GO:0051247,GO:0051336,GO:0051345,GO:0051603,GO:0051716,GO:0052547,GO:0060255,GO:0061134,GO:0065007,GO:0065009,GO:0070577,GO:0071704,GO:0071822,GO:0071824,GO:0071840,GO:0080090,GO:0090304,GO:1901360,GO:1901575,GO:1902589,GO:1990111
c122341_g1 GO:0003674,GO:0005215,GO:0005575,GO:0006810,GO:0006915,GO:0008150,GO:0008219,GO:0009987,GO:0012501,GO:0016021,GO:0016265,GO:0031224,GO:0044425,GO:0044699,GO:0044763,GO:0044765,GO:0051179,GO:0051234,GO:0055085,GO:1902578
c122377_g1 GO:0000166,GO:0001882,GO:0001883,GO:0003674,GO:0005488,GO:0005525,GO:0005575,GO:0005765,GO:0005774,GO:0005811,GO:0005886,GO:0006810,GO:0006996,GO:0007032,GO:0007165,GO:0007264,GO:0008104,GO:0008150,GO:0009987,GO:0010008,GO:0015031,GO:0016020,GO:0016023,GO:0016043,GO:0017076,GO:0019001,GO:0019003,GO:0030100,GO:0030139,GO:0031090,GO:0031410,GO:0031901,GO:0031982,GO:0031988,GO:0032549,GO:0032550,GO:0032553,GO:0032555,GO:0032561,GO:0032879,GO:0033036,GO:0035556,GO:0035639,GO:0036094,GO:0042470,GO:0043167,GO:0043168,GO:0043226,GO:0043227,GO:0043228,GO:0043229,GO:0043230,GO:0043231,GO:0043232,GO:0044421,GO:0044422,GO:0044424,GO:0044437,GO:0044440,GO:0044444,GO:0044446,GO:0044464,GO:0045184,GO:0048770,GO:0050789,GO:0050794,GO:0051049,GO:0051128,GO:0051179,GO:0051234,GO:0060627,GO:0065007,GO:0065010,GO:0070062,GO:0071702,GO:0071840,GO:0097159,GO:0097367,GO:0098588,GO:1901265,GO:1901363,GO:1903561
c122521_g1 GO:0003674,GO:0005215,GO:0005452,GO:0005575,GO:0005886,GO:0006810,GO:0006811,GO:0006812,GO:0006814,GO:0006820,GO:0008150,GO:0008509,GO:0009987,GO:0015075,GO:0015291,GO:0015297,GO:0015301,GO:0015672,GO:0015701,GO:0015711,GO:0016020,GO:0016021,GO:0022804,GO:0022857,GO:0022891,GO:0022892,GO:0030001,GO:0031224,GO:0032809,GO:0042995,GO:0043005,GO:0044298,GO:0044425,GO:0044459,GO:0044464,GO:0044699,GO:0044763,GO:0044765,GO:0051179,GO:0051234,GO:0055085,GO:0071702,GO:0097458,GO:1902578
c122574_g1 GO:0003674,GO:0003676,GO:0003723,GO:0003735,GO:0005198,GO:0005488,GO:0005575,GO:0006412,GO:0008150,GO:0008152,GO:0009058,GO:0009059,GO:0009987,GO:0015934,GO:0019538,GO:0019843,GO:0030529,GO:0032991,GO:0034645,GO:0043170,GO:0044237,GO:0044238,GO:0044249,GO:0044260,GO:0044267,GO:0044391,GO:0044422,GO:0044424,GO:0044444,GO:0044446,GO:0044464,GO:0071704,GO:0097159,GO:1901363,GO:1901576
c122575_g1 GO:0003674,GO:0008150,GO:0008152,GO:0009055,GO:0044699,GO:0044710,GO:0055114
c122601_g1 GO:0000105,GO:0000162,GO:0003674,GO:0003824,GO:0003949,GO:0004640,GO:0005575,GO:0005737,GO:0006082,GO:0006520,GO:0006547,GO:0006568,GO:0006576,GO:0006586,GO:0006725,GO:0006807,GO:0008150,GO:0008152,GO:0008652,GO:0009058,GO:0009072,GO:0009073,GO:0009308,GO:0009309,GO:0009987,GO:0016053,GO:0016853,GO:0016860,GO:0016861,GO:0018130,GO:0019438,GO:0019752,GO:0034641,GO:0042401,GO:0042430,GO:0042435,GO:0043436,GO:0044106,GO:0044237,GO:0044238,GO:0044249,GO:0044271,GO:0044281,GO:0044283,GO:0044424,GO:0044464,GO:0044699,GO:0044710,GO:0044711,GO:0044763,GO:0046219,GO:0046394,GO:0046483,GO:0052803,GO:0071704,GO:1901360,GO:1901362,GO:1901564,GO:1901566,GO:1901576,GO:1901605,GO:1901607
c122728_g1 GO:0005575,GO:0005779,GO:0006996,GO:0007031,GO:0007165,GO:0008150,GO:0009987,GO:0016021,GO:0016043,GO:0016559,GO:0031224,GO:0031231,GO:0031300,GO:0031301,GO:0044422,GO:0044424,GO:0044425,GO:0044438,GO:0044439,GO:0044444,GO:0044446,GO:0044464,GO:0048285,GO:0050789,GO:0050794,GO:0065007,GO:0071840
c122813_g1 GO:0003674,GO:0005488,GO:0005515,GO:0005575,GO:0005887,GO:0006508,GO:0007155,GO:0007156,GO:0007165,GO:0008150,GO:0008152,GO:0010720,GO:0010975,GO:0010976,GO:0016020,GO:0016021,GO:0019538,GO:0022610,GO:0030424,GO:0031224,GO:0031226,GO:0031344,GO:0031346,GO:0042802,GO:0042803,GO:0042995,GO:0043005,GO:0043170,GO:0044238,GO:0044425,GO:0044459,GO:0044464,GO:0045595,GO:0045597,GO:0045664,GO:0045666,GO:0046982,GO:0046983,GO:0048518,GO:0048522,GO:0050767,GO:0050769,GO:0050789,GO:0050793,GO:0050794,GO:0051094,GO:0051128,GO:0051130,GO:0051239,GO:0051240,GO:0051960,GO:0051962,GO:0060284,GO:0065007,GO:0071704,GO:0097264,GO:0097458,GO:0098609,GO:0098742,GO:2000026
c12285_g1 GO:0000166,GO:0003674,GO:0005488,GO:0006139,GO:0006351,GO:0006355,GO:0006725,GO:0006807,GO:0006808,GO:0008150,GO:0008152,GO:0009058,GO:0009059,GO:0009399,GO:0009889,GO:0009987,GO:0010468,GO:0010556,GO:0016070,GO:0018130,GO:0019219,GO:0019222,GO:0019438,GO:0030234,GO:0031323,GO:0031326,GO:0032774,GO:0034641,GO:0034645,GO:0034654,GO:0036094,GO:0043170,GO:0044237,GO:0044238,GO:0044249,GO:0044260,GO:0044271,GO:0046483,GO:0050789,GO:0050794,GO:0051171,GO:0051252,GO:0060255,GO:0065007,GO:0071704,GO:0071941,GO:0080090,GO:0090304,GO:0097159,GO:0097659,GO:1901265,GO:1901360,GO:1901362,GO:1901363,GO:1901576,GO:1903506,GO:2000112,GO:2001141
c122863_g1 GO:0000166,GO:0001882,GO:0001883,GO:0003674,GO:0005488,GO:0005524,GO:0005575,GO:0005737,GO:0005886,GO:0006605,GO:0006810,GO:0006886,GO:0008104,GO:0008150,GO:0009987,GO:0015031,GO:0016020,GO:0017038,GO:0017076,GO:0030554,GO:0032549,GO:0032550,GO:0032553,GO:0032555,GO:0032559,GO:0033036,GO:0035639,GO:0036094,GO:0043167,GO:0043168,GO:0044424,GO:0044464,GO:0044699,GO:0044763,GO:0044765,GO:0045184,GO:0046907,GO:0051179,GO:0051234,GO:0051649,GO:0055085,GO:0065002,GO:0071702,GO:0071806,GO:0097159,GO:0097367,GO:1901265,GO:1901363,GO:1902578,GO:1902582
c122885_g1 GO:0003333,GO:0003674,GO:0005215,GO:0005326,GO:0005328,GO:0005342,GO:0005575,GO:0006810,GO:0006811,GO:0006812,GO:0006820,GO:0006865,GO:0008150,GO:0008324,GO:0008509,GO:0008514,GO:0009987,GO:0015075,GO:0015077,GO:0015081,GO:0015171,GO:0015175,GO:0015179,GO:0015193,GO:0015291,GO:0015293,GO:0015294,GO:0015370,GO:0015711,GO:0015804,GO:0015824,GO:0015849,GO:0016021,GO:0022804,GO:0022857,GO:0022890,GO:0022891,GO:0022892,GO:0031224,GO:0034220,GO:0035524,GO:0044425,GO:0044699,GO:0044763,GO:0044765,GO:0046873,GO:0046942,GO:0046943,GO:0051179,GO:0051234,GO:0055085,GO:0071702,GO:0071705,GO:0098655,GO:0098656,GO:1902578,GO:1903825
c12291_g1 GO:0003674,GO:0003824,GO:0004175,GO:0004252,GO:0005575,GO:0005634,GO:0008150,GO:0008152,GO:0008233,GO:0008236,GO:0009056,GO:0009057,GO:0009507,GO:0009534,GO:0009535,GO:0009536,GO:0009579,GO:0009719,GO:0009725,GO:0009735,GO:0009987,GO:0010033,GO:0010206,GO:0016020,GO:0016787,GO:0017171,GO:0019538,GO:0030091,GO:0030163,GO:0031976,GO:0031977,GO:0031984,GO:0034357,GO:0042221,GO:0042651,GO:0043170,GO:0043226,GO:0043227,GO:0043229,GO:0043231,GO:0044237,GO:0044238,GO:0044260,GO:0044267,GO:0044422,GO:0044424,GO:0044434,GO:0044435,GO:0044436,GO:0044444,GO:0044446,GO:0044464,GO:0050896,GO:0055035,GO:0070011,GO:0071704,GO:1901575
c123130_g1 GO:0003674,GO:0005488,GO:0005575,GO:0006810,GO:0006950,GO:0006974,GO:0008150,GO:0008643,GO:0009987,GO:0030246,GO:0030288,GO:0033554,GO:0034219,GO:0042597,GO:0044462,GO:0044464,GO:0044699,GO:0044763,GO:0044765,GO:0050896,GO:0051179,GO:0051234,GO:0051716,GO:0055085,GO:0071702,GO:1902578
c123816_g1 GO:0003674,GO:0005488,GO:0005496,GO:0005575,GO:0005737,GO:0005739,GO:0005765,GO:0005774,GO:0006066,GO:0006629,GO:0006694,GO:0006700,GO:0006701,GO:0006810,GO:0006839,GO:0006869,GO:0008150,GO:0008152,GO:0008202,GO:0008203,GO:0008207,GO:0008289,GO:0008610,GO:0009058,GO:0009987,GO:0010008,GO:0010817,GO:0015485,GO:0016020,GO:0016021,GO:0016125,GO:0031090,GO:0031224,GO:0031902,GO:0032934,GO:0034754,GO:0036094,GO:0042180,GO:0042181,GO:0042445,GO:0042446,GO:0042448,GO:0043178,GO:0043226,GO:0043227,GO:0043229,GO:0043231,GO:0044237,GO:0044238,GO:0044249,GO:0044281,GO:0044283,GO:0044422,GO:0044424,GO:0044425,GO:0044437,GO:0044440,GO:0044444,GO:0044446,GO:0044464,GO:0044699,GO:0044710,GO:0044711,GO:0044763,GO:0044765,GO:0046907,GO:0051179,GO:0051234,GO:0051649,GO:0065007,GO:0065008,GO:0071702,GO:0071704,GO:0097159,GO:0098588,GO:1901360,GO:1901362,GO:1901576,GO:1901615,GO:1902578,GO:1902582
c123839_g1 GO:0005575,GO:0005634,GO:0005737,GO:0006464,GO:0006915,GO:0008150,GO:0008152,GO:0008219,GO:0009987,GO:0010564,GO:0012501,GO:0016265,GO:0016567,GO:0019538,GO:0032446,GO:0036211,GO:0043170,GO:0043226,GO:0043227,GO:0043229,GO:0043231,GO:0043412,GO:0044237,GO:0044238,GO:0044260,GO:0044267,GO:0044424,GO:0044464,GO:0044699,GO:0044763,GO:0048583,GO:0050789,GO:0050794,GO:0051726,GO:0065007,GO:0070647,GO:0071704,GO:0080134,GO:0080135,GO:1901976,GO:2000001,GO:2001020
c123958_g1 GO:0001568,GO:0001702,GO:0001932,GO:0001933,GO:0001934,GO:0003674,GO:0003824,GO:0005575,GO:0005789,GO:0005886,GO:0006355,GO:0006521,GO:0006629,GO:0006644,GO:0006793,GO:0006796,GO:0007155,GO:0007165,GO:0007166,GO:0007369,GO:0008150,GO:0008152,GO:0008195,GO:0009653,GO:0009889,GO:0009892,GO:0009893,GO:0009966,GO:0009987,GO:0010001,GO:0010468,GO:0010556,GO:0010562,GO:0010563,GO:0010565,GO:0010604,GO:0010605,GO:0010608,GO:0010646,GO:0016020,GO:0016021,GO:0016055,GO:0016337,GO:0016787,GO:0016788,GO:0016791,GO:0019219,GO:0019220,GO:0019222,GO:0019637,GO:0022610,GO:0023051,GO:0030111,GO:0030154,GO:0031090,GO:0031224,GO:0031323,GO:0031324,GO:0031325,GO:0031326,GO:0031399,GO:0031400,GO:0031401,GO:0031647,GO:0031982,GO:0031988,GO:0032268,GO:0032269,GO:0032270,GO:0032502,GO:0033238,GO:0033240,GO:0034109,GO:0035239,GO:0042325,GO:0042326,GO:0042327,GO:0042392,GO:0042577,GO:0042578,GO:0043226,GO:0043227,GO:0043230,GO:0044093,GO:0044237,GO:0044238,GO:0044255,GO:0044328,GO:0044329,GO:0044330,GO:0044421,GO:0044422,GO:0044424,GO:0044425,GO:0044432,GO:0044444,GO:0044446,GO:0044464,GO:0044699,GO:0044710,GO:0044763,GO:0044767,GO:0045764,GO:0045936,GO:0045937,GO:0048518,GO:0048519,GO:0048522,GO:0048523,GO:0048546,GO:0048583,GO:0048598,GO:0048708,GO:0048856,GO:0048869,GO:0050730,GO:0050731,GO:0050789,GO:0050794,GO:0050821,GO:0051090,GO:0051091,GO:0051171,GO:0051173,GO:0051174,GO:0051246,GO:0051247,GO:0051248,GO:0051252,GO:0060020,GO:0060070,GO:0060255,GO:0065007,GO:0065008,GO:0065009,GO:0065010,GO:0070062,GO:0071704,GO:0080090,GO:0098588,GO:0098589,GO:0098602,GO:1902068,GO:1903506,GO:1903561,GO:2000112,GO:2001141
c124005_g1 GO:0005575,GO:0005789,GO:0006066,GO:0006629,GO:0006694,GO:0008150,GO:0008152,GO:0008202,GO:0008610,GO:0009058,GO:0016020,GO:0016021,GO:0016023,GO:0016125,GO:0016126,GO:0030133,GO:0031090,GO:0031224,GO:0031410,GO:0031982,GO:0031988,GO:0043226,GO:0043227,GO:0043229,GO:0043231,GO:0044238,GO:0044281,GO:0044283,GO:0044422,GO:0044424,GO:0044425,GO:0044432,GO:0044444,GO:0044446,GO:0044464,GO:0044699,GO:0044710,GO:0044711,GO:0046165,GO:0071704,GO:0098588,GO:0098589,GO:1901360,GO:1901362,GO:1901576,GO:1901615,GO:1901617
c12404_g1 GO:0000166,GO:0000287,GO:0001882,GO:0001883,GO:0003674,GO:0003824,GO:0004743,GO:0005488,GO:0005524,GO:0005975,GO:0006082,GO:0006090,GO:0006091,GO:0006096,GO:0008150,GO:0008152,GO:0009056,GO:0009987,GO:0016052,GO:0016301,GO:0016740,GO:0016772,GO:0016773,GO:0017076,GO:0019752,GO:0030554,GO:0030955,GO:0031420,GO:0032549,GO:0032550,GO:0032553,GO:0032555,GO:0032559,GO:0032787,GO:0035639,GO:0036094,GO:0043167,GO:0043168,GO:0043169,GO:0043436,GO:0044237,GO:0044238,GO:0044281,GO:0044699,GO:0044710,GO:0044712,GO:0044723,GO:0044724,GO:0044763,GO:0046872,GO:0071704,GO:0097159,GO:0097367,GO:1901265,GO:1901363,GO:1901575
c124147_g1 GO:0000166,GO:0000302,GO:0001101,GO:0003674,GO:0003824,GO:0004854,GO:0005488,GO:0005506,GO:0005575,GO:0005829,GO:0006139,GO:0006144,GO:0006145,GO:0006725,GO:0006801,GO:0006807,GO:0006950,GO:0006979,GO:0008150,GO:0008152,GO:0008762,GO:0009055,GO:0009056,GO:0009112,GO:0009414,GO:0009415,GO:0009628,GO:0009987,GO:0010035,GO:0016491,GO:0016614,GO:0016616,GO:0016725,GO:0016726,GO:0019439,GO:0034641,GO:0036094,GO:0042221,GO:0042554,GO:0043167,GO:0043168,GO:0043169,GO:0044237,GO:0044238,GO:0044248,GO:0044270,GO:0044281,GO:0044424,GO:0044444,GO:0044464,GO:0044699,GO:0044710,GO:0044712,GO:0044763,GO:0046110,GO:0046113,GO:0046483,GO:0046700,GO:0046872,GO:0046914,GO:0048037,GO:0050660,GO:0050662,GO:0050896,GO:0051536,GO:0051537,GO:0051540,GO:0055086,GO:0071704,GO:0072521,GO:0072523,GO:0072593,GO:0097159,GO:1901265,GO:1901360,GO:1901361,GO:1901363,GO:1901564,GO:1901565,GO:1901575,GO:1901700
c124263_g1 GO:0003674,GO:0003824,GO:0003856,GO:0005575,GO:0005737,GO:0006082,GO:0006520,GO:0006725,GO:0006807,GO:0008150,GO:0008152,GO:0008652,GO:0009058,GO:0009072,GO:0009073,GO:0009423,GO:0009987,GO:0016053,GO:0016829,GO:0016835,GO:0016838,GO:0019438,GO:0019752,GO:0043436,GO:0043648,GO:0043650,GO:0044237,GO:0044238,GO:0044249,GO:0044281,GO:0044283,GO:0044424,GO:0044464,GO:0044699,GO:0044710,GO:0044711,GO:0044763,GO:0046394,GO:0046417,GO:0071704,GO:1901360,GO:1901362,GO:1901564,GO:1901566,GO:1901576
c124326_g1 GO:0003674,GO:0003824,GO:0004175,GO:0004252,GO:0005575,GO:0005737,GO:0008233,GO:0008236,GO:0016787,GO:0017171,GO:0044424,GO:0044464,GO:0070011
c124327_g2 GO:0003674,GO:0004871,GO:0004872,GO:0004888,GO:0005044,GO:0005488,GO:0005575,GO:0005886,GO:0006066,GO:0006629,GO:0006706,GO:0006707,GO:0006810,GO:0006897,GO:0006898,GO:0007155,GO:0007165,GO:0008150,GO:0008152,GO:0008202,GO:0008203,GO:0009056,GO:0009987,GO:0010720,GO:0010975,GO:0010976,GO:0012506,GO:0016020,GO:0016021,GO:0016042,GO:0016043,GO:0016125,GO:0016127,GO:0016192,GO:0016322,GO:0016358,GO:0021700,GO:0022610,GO:0030030,GO:0030169,GO:0030659,GO:0030666,GO:0031090,GO:0031175,GO:0031224,GO:0031344,GO:0031346,GO:0032101,GO:0032103,GO:0032502,GO:0038023,GO:0038024,GO:0042551,GO:0044238,GO:0044281,GO:0044282,GO:0044422,GO:0044424,GO:0044425,GO:0044433,GO:0044444,GO:0044446,GO:0044464,GO:0044699,GO:0044710,GO:0044712,GO:0044763,GO:0044767,GO:0044877,GO:0045595,GO:0045597,GO:0045664,GO:0045666,GO:0046164,GO:0048469,GO:0048518,GO:0048522,GO:0048583,GO:0048584,GO:0048679,GO:0048680,GO:0048856,GO:0048869,GO:0050767,GO:0050769,GO:0050789,GO:0050793,GO:0050794,GO:0051094,GO:0051128,GO:0051130,GO:0051179,GO:0051234,GO:0051239,GO:0051240,GO:0051960,GO:0051962,GO:0060089,GO:0060284,GO:0065007,GO:0070570,GO:0070572,GO:0071704,GO:0071813,GO:0071814,GO:0071840,GO:0080134,GO:0080135,GO:0098588,GO:1901360,GO:1901361,GO:1901575,GO:1901615,GO:1901616,GO:1903034,GO:1903036,GO:2000026
c124335_g1 GO:0000166,GO:0001882,GO:0001883,GO:0003674,GO:0003824,GO:0004672,GO:0004713,GO:0005488,GO:0005524,GO:0005575,GO:0007155,GO:0007165,GO:0007166,GO:0008150,GO:0016021,GO:0016055,GO:0016301,GO:0016740,GO:0016772,GO:0016773,GO:0017076,GO:0022610,GO:0030554,GO:0031224,GO:0032549,GO:0032550,GO:0032553,GO:0032555,GO:0032559,GO:0035639,GO:0036094,GO:0043167,GO:0043168,GO:0044425,GO:0050789,GO:0050794,GO:0065007,GO:0097159,GO:0097367,GO:1901265,GO:1901363
c124340_g1 GO:0003674,GO:0005488,GO:0005575,GO:0005737,GO:0006139,GO:0006351,GO:0006355,GO:0006725,GO:0006807,GO:0008150,GO:0008152,GO:0009058,GO:0009059,GO:0009889,GO:0009987,GO:0010468,GO:0010556,GO:0016070,GO:0018130,GO:0019219,GO:0019222,GO:0019438,GO:0031323,GO:0031326,GO:0032774,GO:0034641,GO:0034645,GO:0034654,GO:0043167,GO:0043169,GO:0043170,GO:0044237,GO:0044238,GO:0044249,GO:0044260,GO:0044271,GO:0044424,GO:0044464,GO:0046483,GO:0046872,GO:0050789,GO:0050794,GO:0051171,GO:0051252,GO:0060255,GO:0065007,GO:0071704,GO:0080090,GO:0090304,GO:0097659,GO:1901360,GO:1901362,GO:1901576,GO:1903506,GO:2000112,GO:2001141
c124400_g1 GO:0005575,GO:0009507,GO:0009536,GO:0043226,GO:0043227,GO:0043229,GO:0043231,GO:0044424,GO:0044444,GO:0044464
c124444_g1 GO:0001764,GO:0003002,GO:0003341,GO:0003674,GO:0004871,GO:0004872,GO:0004888,GO:0004930,GO:0005488,GO:0005509,GO:0005575,GO:0005737,GO:0005886,GO:0006355,GO:0006810,GO:0006928,GO:0006996,GO:0007017,GO:0007018,GO:0007155,GO:0007156,GO:0007165,GO:0007166,GO:0007186,GO:0007218,GO:0007389,GO:0007589,GO:0008150,GO:0009653,GO:0009889,GO:0009952,GO:0009987,GO:0010468,GO:0010556,GO:0010927,GO:0016020,GO:0016021,GO:0016043,GO:0016055,GO:0016477,GO:0019219,GO:0019222,GO:0021591,GO:0021999,GO:0022407,GO:0022607,GO:0022610,GO:0030030,GO:0030031,GO:0030155,GO:0031224,GO:0031323,GO:0031326,GO:0032501,GO:0032502,GO:0032879,GO:0032880,GO:0032941,GO:0032989,GO:0032990,GO:0033326,GO:0038023,GO:0040011,GO:0042384,GO:0043167,GO:0043169,GO:0044424,GO:0044425,GO:0044464,GO:0044699,GO:0044707,GO:0044763,GO:0044765,GO:0044767,GO:0044782,GO:0046872,GO:0046903,GO:0048646,GO:0048731,GO:0048812,GO:0048813,GO:0048856,GO:0048858,GO:0048869,GO:0048870,GO:0050789,GO:0050794,GO:0050878,GO:0051171,GO:0051179,GO:0051234,GO:0051252,GO:0060089,GO:0060255,GO:0060896,GO:0060897,GO:0065007,GO:0065008,GO:0070925,GO:0071840,GO:0080090,GO:0098609,GO:0098742,GO:1902578,GO:1902589,GO:1903506,GO:2000112,GO:2001141
c124556_g2 GO:0001653,GO:0002209,GO:0003674,GO:0004871,GO:0004872,GO:0004888,GO:0004930,GO:0005575,GO:0005887,GO:0006873,GO:0006874,GO:0006875,GO:0006950,GO:0006952,GO:0007165,GO:0007166,GO:0007186,GO:0007204,GO:0007218,GO:0007610,GO:0007626,GO:0008150,GO:0008188,GO:0008344,GO:0008345,GO:0008528,GO:0009987,GO:0016021,GO:0019725,GO:0030003,GO:0030534,GO:0030537,GO:0030594,GO:0031224,GO:0031226,GO:0032501,GO:0038023,GO:0042592,GO:0044425,GO:0044459,GO:0044464,GO:0044699,GO:0044707,GO:0044708,GO:0044763,GO:0048878,GO:0050789,GO:0050794,GO:0050801,GO:0050896,GO:0051480,GO:0055065,GO:0055074,GO:0055080,GO:0055082,GO:0060089,GO:0065007,GO:0065008,GO:0072503,GO:0072507,GO:0098771
c124589_g1 GO:0000166,GO:0000271,GO:0001882,GO:0001883,GO:0003674,GO:0003824,GO:0004672,GO:0004713,GO:0004715,GO:0005488,GO:0005524,GO:0005975,GO:0005976,GO:0008150,GO:0008152,GO:0009058,GO:0009059,GO:0009987,GO:0016051,GO:0016301,GO:0016740,GO:0016772,GO:0016773,GO:0017076,GO:0030554,GO:0032549,GO:0032550,GO:0032553,GO:0032555,GO:0032559,GO:0033692,GO:0034637,GO:0034645,GO:0035639,GO:0036094,GO:0043167,GO:0043168,GO:0043170,GO:0044237,GO:0044238,GO:0044249,GO:0044260,GO:0044262,GO:0044264,GO:0044699,GO:0044710,GO:0044711,GO:0044723,GO:0044763,GO:0045226,GO:0046379,GO:0071704,GO:0097159,GO:0097367,GO:1901265,GO:1901363,GO:1901576
c124602_g2 GO:0000166,GO:0000776,GO:0000777,GO:0000778,GO:0000940,GO:0001882,GO:0001883,GO:0003674,GO:0003824,GO:0004672,GO:0004674,GO:0005488,GO:0005524,GO:0005575,GO:0006508,GO:0006511,GO:0006915,GO:0007088,GO:0007091,GO:0007346,GO:0008104,GO:0008150,GO:0008152,GO:0008219,GO:0009056,GO:0009057,GO:0009987,GO:0010498,GO:0010564,GO:0010965,GO:0012501,GO:0016265,GO:0016301,GO:0016740,GO:0016772,GO:0016773,GO:0017076,GO:0019538,GO:0019941,GO:0022402,GO:0030163,GO:0030554,GO:0031145,GO:0032549,GO:0032550,GO:0032553,GO:0032555,GO:0032559,GO:0032991,GO:0033036,GO:0033043,GO:0033044,GO:0033045,GO:0033047,GO:0033365,GO:0034501,GO:0034502,GO:0034613,GO:0035639,GO:0036094,GO:0043161,GO:0043167,GO:0043168,GO:0043170,GO:0043226,GO:0043228,GO:0043229,GO:0043232,GO:0043234,GO:0043632,GO:0044237,GO:0044238,GO:0044248,GO:0044260,GO:0044265,GO:0044422,GO:0044424,GO:0044427,GO:0044428,GO:0044444,GO:0044446,GO:0044454,GO:0044464,GO:0044699,GO:0044710,GO:0044712,GO:0044763,GO:0044770,GO:0044772,GO:0044784,GO:0048471,GO:0050789,GO:0050794,GO:0051128,GO:0051179,GO:0051302,GO:0051603,GO:0051641,GO:0051726,GO:0051783,GO:0051983,GO:0065007,GO:0070727,GO:0071459,GO:0071704,GO:0097159,GO:0097367,GO:1901265,GO:1901363,GO:1901575,GO:1903047
c124664_g1 GO:0003674,GO:0005215,GO:0005451,GO:0005575,GO:0005768,GO:0006810,GO:0006811,GO:0006885,GO:0008150,GO:0008324,GO:0009987,GO:0010008,GO:0015075,GO:0015077,GO:0015078,GO:0015081,GO:0015291,GO:0015297,GO:0015298,GO:0015299,GO:0015385,GO:0015491,GO:0016020,GO:0016021,GO:0022804,GO:0022857,GO:0022890,GO:0022891,GO:0022892,GO:0031090,GO:0031224,GO:0031902,GO:0042592,GO:0043226,GO:0043227,GO:0043229,GO:0043231,GO:0044422,GO:0044424,GO:0044425,GO:0044440,GO:0044444,GO:0044446,GO:0044464,GO:0044699,GO:0044763,GO:0044765,GO:0046873,GO:0048878,GO:0050801,GO:0051179,GO:0051234,GO:0055037,GO:0055067,GO:0055080,GO:0055085,GO:0065007,GO:0065008,GO:0098588,GO:0098771,GO:1902578
c124679_g1 GO:0000075,GO:0000077,GO:0000123,GO:0005575,GO:0005634,GO:0005671,GO:0005875,GO:0006325,GO:0006338,GO:0006464,GO:0006473,GO:0006475,GO:0006479,GO:0006950,GO:0006974,GO:0006996,GO:0007093,GO:0007095,GO:0007346,GO:0008150,GO:0008152,GO:0008213,GO:0009987,GO:0016043,GO:0016568,GO:0016569,GO:0016570,GO:0016571,GO:0016573,GO:0018022,GO:0018193,GO:0018205,GO:0018393,GO:0018394,GO:0019538,GO:0022008,GO:0022402,GO:0030154,GO:0031248,GO:0031570,GO:0031572,GO:0032259,GO:0032502,GO:0032991,GO:0033554,GO:0034708,GO:0034968,GO:0035097,GO:0036211,GO:0043170,GO:0043226,GO:0043227,GO:0043229,GO:0043231,GO:0043234,GO:0043412,GO:0043414,GO:0043543,GO:0043933,GO:0044237,GO:0044238,GO:0044260,GO:0044267,GO:0044422,GO:0044424,GO:0044428,GO:0044430,GO:0044446,GO:0044451,GO:0044464,GO:0044545,GO:0044666,GO:0044699,GO:0044710,GO:0044763,GO:0044767,GO:0044773,GO:0044774,GO:0044818,GO:0045786,GO:0045930,GO:0048188,GO:0048519,GO:0048523,GO:0048869,GO:0050789,GO:0050794,GO:0050896,GO:0051568,GO:0051716,GO:0051726,GO:0065007,GO:0071704,GO:0071840,GO:1902493,GO:1902494,GO:1902589,GO:1903047,GO:1990234
c124920_g1 GO:0003006,GO:0003008,GO:0003674,GO:0005215,GO:0005216,GO:0005253,GO:0005254,GO:0005310,GO:0005342,GO:0005488,GO:0005515,GO:0005575,GO:0005783,GO:0005886,GO:0006810,GO:0006811,GO:0006820,GO:0006821,GO:0006835,GO:0006873,GO:0006885,GO:0007165,GO:0007166,GO:0007186,GO:0008028,GO:0008150,GO:0008271,GO:0008272,GO:0008509,GO:0008514,GO:0008643,GO:0009719,GO:0009743,GO:0009746,GO:0009750,GO:0009987,GO:0010033,GO:0010243,GO:0012506,GO:0014070,GO:0014074,GO:0015075,GO:0015103,GO:0015106,GO:0015108,GO:0015116,GO:0015267,GO:0015291,GO:0015297,GO:0015301,GO:0015499,GO:0015562,GO:0015563,GO:0015659,GO:0015660,GO:0015698,GO:0015701,GO:0015711,GO:0015718,GO:0015724,GO:0015791,GO:0015797,GO:0015849,GO:0015850,GO:0016020,GO:0016021,GO:0016323,GO:0016324,GO:0019531,GO:0019532,GO:0019725,GO:0019904,GO:0021700,GO:0022412,GO:0022414,GO:0022600,GO:0022803,GO:0022804,GO:0022838,GO:0022857,GO:0022891,GO:0022892,GO:0030003,GO:0030004,GO:0030165,GO:0030321,GO:0030641,GO:0030659,GO:0031090,GO:0031224,GO:0031253,GO:0031526,GO:0031982,GO:0031988,GO:0032501,GO:0032502,GO:0032879,GO:0032991,GO:0034097,GO:0034220,GO:0034284,GO:0034341,GO:0034702,GO:0034707,GO:0034762,GO:0034764,GO:0035556,GO:0038166,GO:0042044,GO:0042045,GO:0042221,GO:0042592,GO:0043226,GO:0043227,GO:0043229,GO:0043231,GO:0043234,GO:0044422,GO:0044424,GO:0044425,GO:0044433,GO:0044441,GO:0044444,GO:0044446,GO:0044459,GO:0044463,GO:0044464,GO:0044699,GO:0044702,GO:0044707,GO:0044763,GO:0044765,GO:0044767,GO:0045852,GO:0046683,GO:0046717,GO:0046724,GO:0046903,GO:0046942,GO:0046943,GO:0048240,GO:0048469,GO:0048518,GO:0048522,GO:0048869,GO:0048878,GO:0050789,GO:0050794,GO:0050801,GO:0050892,GO:0050896,GO:0051049,GO:0051050,GO:0051179,GO:0051234,GO:0051453,GO:0051454,GO:0051591,GO:0051716,GO:0055067,GO:0055080,GO:0055082,GO:0055085,GO:0065007,GO:0065008,GO:0070528,GO:0070633,GO:0070887,GO:0071310,GO:0071320,GO:0071322,GO:0071326,GO:0071331,GO:0071332,GO:0071345,GO:0071346,GO:0071407,GO:0071417,GO:0071495,GO:0071702,GO:0072348,GO:0090087,GO:0090088,GO:0090089,GO:0097223,GO:0097225,GO:0098589,GO:0098590,GO:0098656,GO:0098660,GO:0098661,GO:0098771,GO:1901682,GO:1901698,GO:1901699,GO:1901700,GO:1901701,GO:1902358,GO:1902476,GO:1902495,GO:1902578,GO:1990351,GO:2000878,GO:2000880,GO:2001148,GO:2001150
c125100_g2 GO:0003674,GO:0005096,GO:0005488,GO:0005543,GO:0005575,GO:0005737,GO:0005886,GO:0007165,GO:0008047,GO:0008150,GO:0008289,GO:0016020,GO:0030234,GO:0030695,GO:0035091,GO:0043167,GO:0043168,GO:0044424,GO:0044464,GO:0050789,GO:0050794,GO:0060589,GO:0065007
c125160_g1 GO:0003674,GO:0003824,GO:0004553,GO:0004565,GO:0005975,GO:0008150,GO:0008152,GO:0015925,GO:0016787,GO:0016798,GO:0044238,GO:0071704
c125161_g1 GO:0003674,GO:0003824,GO:0016301,GO:0016740,GO:0016772
c125186_g1 GO:0000422,GO:0001666,GO:0005575,GO:0006914,GO:0006950,GO:0006996,GO:0007005,GO:0008150,GO:0008152,GO:0009056,GO:0009628,GO:0009987,GO:0016021,GO:0016043,GO:0022411,GO:0031224,GO:0031300,GO:0031301,GO:0031306,GO:0031307,GO:0032592,GO:0036293,GO:0044237,GO:0044248,GO:0044422,GO:0044424,GO:0044425,GO:0044429,GO:0044444,GO:0044446,GO:0044455,GO:0044464,GO:0044699,GO:0044710,GO:0044712,GO:0044763,GO:0050896,GO:0070482,GO:0071840,GO:0098573,GO:1902589,GO:1903008
c125383_g1 GO:0000166,GO:0001882,GO:0001883,GO:0002161,GO:0003674,GO:0003824,GO:0004812,GO:0004827,GO:0005488,GO:0005524,GO:0005575,GO:0005737,GO:0006082,GO:0006139,GO:0006399,GO:0006418,GO:0006433,GO:0006520,GO:0006725,GO:0006807,GO:0008150,GO:0008152,GO:0009987,GO:0016070,GO:0016787,GO:0016788,GO:0016874,GO:0016875,GO:0016876,GO:0017076,GO:0019752,GO:0030554,GO:0032549,GO:0032550,GO:0032553,GO:0032555,GO:0032559,GO:0034641,GO:0034660,GO:0035639,GO:0036094,GO:0043038,GO:0043039,GO:0043167,GO:0043168,GO:0043170,GO:0043436,GO:0044237,GO:0044238,GO:0044260,GO:0044281,GO:0044424,GO:0044464,GO:0044699,GO:0044710,GO:0044763,GO:0046483,GO:0052689,GO:0071704,GO:0090304,GO:0097159,GO:0097367,GO:1901265,GO:1901360,GO:1901363,GO:1901564
c125383_g2 GO:0000166,GO:0001882,GO:0001883,GO:0002161,GO:0003674,GO:0003824,GO:0004812,GO:0004827,GO:0005488,GO:0005524,GO:0005575,GO:0005737,GO:0006082,GO:0006139,GO:0006399,GO:0006418,GO:0006433,GO:0006520,GO:0006725,GO:0006807,GO:0008150,GO:0008152,GO:0009987,GO:0016070,GO:0016787,GO:0016788,GO:0016874,GO:0016875,GO:0016876,GO:0017076,GO:0019752,GO:0030554,GO:0032549,GO:0032550,GO:0032553,GO:0032555,GO:0032559,GO:0034641,GO:0034660,GO:0035639,GO:0036094,GO:0043038,GO:0043039,GO:0043167,GO:0043168,GO:0043170,GO:0043436,GO:0044237,GO:0044238,GO:0044260,GO:0044281,GO:0044424,GO:0044464,GO:0044699,GO:0044710,GO:0044763,GO:0046483,GO:0052689,GO:0071704,GO:0090304,GO:0097159,GO:0097367,GO:1901265,GO:1901360,GO:1901363,GO:1901564
c125602_g1 GO:0000166,GO:0001882,GO:0001883,GO:0003674,GO:0003774,GO:0003777,GO:0003824,GO:0005488,GO:0005524,GO:0005575,GO:0005737,GO:0005874,GO:0005875,GO:0005929,GO:0006928,GO:0007017,GO:0007018,GO:0008150,GO:0009987,GO:0016462,GO:0016787,GO:0016817,GO:0016818,GO:0016887,GO:0017076,GO:0017111,GO:0030286,GO:0030554,GO:0032549,GO:0032550,GO:0032553,GO:0032555,GO:0032559,GO:0032991,GO:0035639,GO:0036094,GO:0042995,GO:0043167,GO:0043168,GO:0043226,GO:0043234,GO:0044422,GO:0044424,GO:0044430,GO:0044446,GO:0044464,GO:0044699,GO:0044763,GO:0097159,GO:0097367,GO:1901265,GO:1901363,GO:1902494
c125644_g1 GO:0005575,GO:0005886,GO:0007049,GO:0008150,GO:0009987,GO:0016020,GO:0016021,GO:0031224,GO:0044425,GO:0044464,GO:0044699,GO:0044763
c125665_g1 GO:0003674,GO:0003824,GO:0004750,GO:0005488,GO:0006081,GO:0006098,GO:0006139,GO:0006725,GO:0006732,GO:0006733,GO:0006739,GO:0006753,GO:0006793,GO:0006796,GO:0006807,GO:0008150,GO:0008152,GO:0009056,GO:0009117,GO:0009987,GO:0016853,GO:0016854,GO:0016857,GO:0019362,GO:0019637,GO:0019682,GO:0019693,GO:0034641,GO:0043167,GO:0043169,GO:0044237,GO:0044238,GO:0044281,GO:0044699,GO:0044710,GO:0044712,GO:0044763,GO:0046434,GO:0046483,GO:0046496,GO:0046872,GO:0051156,GO:0051186,GO:0055086,GO:0071704,GO:0072524,GO:1901135,GO:1901136,GO:1901360,GO:1901564,GO:1901575
c125968_g2 GO:0003674,GO:0003824,GO:0004177,GO:0005488,GO:0005575,GO:0005737,GO:0008233,GO:0008237,GO:0008238,GO:0008270,GO:0016787,GO:0043167,GO:0043169,GO:0044424,GO:0044464,GO:0046872,GO:0046914,GO:0070011
c126163_g1 GO:0003674,GO:0003824,GO:0005488,GO:0008270,GO:0016491,GO:0043167,GO:0043169,GO:0046872,GO:0046914
c126267_g1 GO:0000139,GO:0003674,GO:0003824,GO:0005575,GO:0005975,GO:0006464,GO:0006486,GO:0008150,GO:0008152,GO:0008194,GO:0008378,GO:0009987,GO:0016020,GO:0016021,GO:0016740,GO:0016757,GO:0016758,GO:0019538,GO:0031090,GO:0031224,GO:0035250,GO:0036211,GO:0043170,GO:0043412,GO:0043413,GO:0044237,GO:0044238,GO:0044260,GO:0044267,GO:0044422,GO:0044424,GO:0044425,GO:0044431,GO:0044444,GO:0044446,GO:0044464,GO:0044699,GO:0044710,GO:0044723,GO:0044763,GO:0047915,GO:0070085,GO:0071704,GO:0098588
c126359_g1 GO:0003674,GO:0005488,GO:0005509,GO:0005515,GO:0005518,GO:0005575,GO:0005576,GO:0005604,GO:0007155,GO:0007160,GO:0008150,GO:0009986,GO:0009987,GO:0016043,GO:0022610,GO:0030198,GO:0031012,GO:0031589,GO:0031982,GO:0031988,GO:0032403,GO:0043062,GO:0043167,GO:0043169,GO:0043226,GO:0043227,GO:0043230,GO:0044420,GO:0044421,GO:0044464,GO:0044699,GO:0044763,GO:0044877,GO:0046872,GO:0065010,GO:0070062,GO:0071711,GO:0071840,GO:1903561
c126407_g1 GO:0000166,GO:0003674,GO:0003824,GO:0003995,GO:0005488,GO:0005575,GO:0005739,GO:0006082,GO:0006520,GO:0006573,GO:0006574,GO:0006807,GO:0008150,GO:0008152,GO:0009056,GO:0009063,GO:0009081,GO:0009083,GO:0009987,GO:0016054,GO:0016491,GO:0016627,GO:0019752,GO:0036094,GO:0043167,GO:0043168,GO:0043226,GO:0043227,GO:0043229,GO:0043231,GO:0043436,GO:0044237,GO:0044238,GO:0044248,GO:0044281,GO:0044282,GO:0044424,GO:0044444,GO:0044464,GO:0044699,GO:0044710,GO:0044712,GO:0044763,GO:0046395,GO:0048037,GO:0050660,GO:0050662,GO:0071704,GO:0097159,GO:1901265,GO:1901363,GO:1901564,GO:1901565,GO:1901575,GO:1901605,GO:1901606
c126455_g1 GO:0003674,GO:0003824,GO:0005488,GO:0008150,GO:0008152,GO:0008483,GO:0009058,GO:0016043,GO:0016226,GO:0016740,GO:0016769,GO:0016782,GO:0016783,GO:0016829,GO:0022607,GO:0030170,GO:0031071,GO:0031163,GO:0040007,GO:0043167,GO:0043168,GO:0048037,GO:0071840,GO:0097159,GO:1901363
c126528_g1 GO:0000323,GO:0003674,GO:0003824,GO:0004180,GO:0004185,GO:0005575,GO:0005634,GO:0005764,GO:0005773,GO:0005775,GO:0005783,GO:0006629,GO:0006643,GO:0006664,GO:0006665,GO:0006687,GO:0006807,GO:0006810,GO:0006886,GO:0008047,GO:0008104,GO:0008150,GO:0008152,GO:0008233,GO:0008236,GO:0008238,GO:0009893,GO:0009987,GO:0015031,GO:0016020,GO:0016787,GO:0017171,GO:0019222,GO:0030234,GO:0031974,GO:0031982,GO:0031988,GO:0033036,GO:0043085,GO:0043202,GO:0043226,GO:0043227,GO:0043229,GO:0043230,GO:0043231,GO:0043233,GO:0044093,GO:0044237,GO:0044238,GO:0044255,GO:0044281,GO:0044421,GO:0044422,GO:0044424,GO:0044437,GO:0044444,GO:0044446,GO:0044464,GO:0044699,GO:0044710,GO:0044763,GO:0045184,GO:0046907,GO:0048518,GO:0050789,GO:0050790,GO:0051179,GO:0051234,GO:0051649,GO:0065007,GO:0065009,GO:0065010,GO:0070008,GO:0070011,GO:0070013,GO:0070062,GO:0071702,GO:0071704,GO:1901135,GO:1901564,GO:1903509,GO:1903561
c126840_g1 GO:0003674,GO:0005215,GO:0005575,GO:0005886,GO:0008150,GO:0009636,GO:0016020,GO:0016021,GO:0031224,GO:0042221,GO:0044425,GO:0044464,GO:0046677,GO:0050896
c126988_g1 GO:0000166,GO:0003674,GO:0003824,GO:0004742,GO:0005488,GO:0005575,GO:0005739,GO:0005759,GO:0005975,GO:0005996,GO:0006006,GO:0006082,GO:0006084,GO:0006085,GO:0006086,GO:0006090,GO:0006099,GO:0006101,GO:0006637,GO:0006732,GO:0006790,GO:0006793,GO:0008150,GO:0008152,GO:0009058,GO:0009108,GO:0009987,GO:0016407,GO:0016417,GO:0016418,GO:0016740,GO:0016746,GO:0016747,GO:0019318,GO:0019752,GO:0030431,GO:0030523,GO:0031974,GO:0032501,GO:0032787,GO:0032991,GO:0035383,GO:0035384,GO:0036094,GO:0043226,GO:0043227,GO:0043229,GO:0043231,GO:0043233,GO:0043234,GO:0043436,GO:0044237,GO:0044238,GO:0044249,GO:0044272,GO:0044281,GO:0044422,GO:0044424,GO:0044429,GO:0044444,GO:0044446,GO:0044464,GO:0044699,GO:0044707,GO:0044710,GO:0044711,GO:0044723,GO:0044763,GO:0045254,GO:0051186,GO:0051188,GO:0070013,GO:0071616,GO:0071704,GO:0072350,GO:0097159,GO:1901265,GO:1901363,GO:1901576,GO:1902494,GO:1990204
c127089_g1 GO:0000166,GO:0001882,GO:0001883,GO:0003674,GO:0003824,GO:0005215,GO:0005488,GO:0005524,GO:0005575,GO:0008150,GO:0009877,GO:0016462,GO:0016787,GO:0016817,GO:0016818,GO:0016887,GO:0017076,GO:0017111,GO:0030554,GO:0032549,GO:0032550,GO:0032553,GO:0032555,GO:0032559,GO:0032991,GO:0035639,GO:0036094,GO:0043167,GO:0043168,GO:0043190,GO:0043234,GO:0044403,GO:0044419,GO:0044425,GO:0044459,GO:0044464,GO:0051704,GO:0097159,GO:0097367,GO:0098533,GO:1901265,GO:1901363,GO:1902494,GO:1902495,GO:1990351
c127192_g1 GO:0005575,GO:0006810,GO:0008150,GO:0009987,GO:0016020,GO:0016021,GO:0016323,GO:0031224,GO:0044425,GO:0044459,GO:0044464,GO:0044699,GO:0044763,GO:0044765,GO:0051179,GO:0051234,GO:0055085,GO:0098589,GO:0098590,GO:1902578
c127294_g1 GO:0000166,GO:0001882,GO:0001883,GO:0003674,GO:0003824,GO:0004070,GO:0004088,GO:0004151,GO:0005488,GO:0005524,GO:0005575,GO:0005737,GO:0006082,GO:0006139,GO:0006206,GO:0006207,GO:0006213,GO:0006220,GO:0006221,GO:0006222,GO:0006520,GO:0006541,GO:0006543,GO:0006725,GO:0006753,GO:0006793,GO:0006796,GO:0006807,GO:0008150,GO:0008152,GO:0009056,GO:0009058,GO:0009063,GO:0009064,GO:0009065,GO:0009112,GO:0009116,GO:0009117,GO:0009119,GO:0009123,GO:0009124,GO:0009129,GO:0009130,GO:0009156,GO:0009161,GO:0009163,GO:0009165,GO:0009173,GO:0009174,GO:0009218,GO:0009220,GO:0009259,GO:0009260,GO:0009987,GO:0016054,GO:0016597,GO:0016740,GO:0016741,GO:0016743,GO:0016787,GO:0016810,GO:0016812,GO:0016874,GO:0016879,GO:0016884,GO:0017076,GO:0018130,GO:0019438,GO:0019637,GO:0019693,GO:0019752,GO:0019856,GO:0030554,GO:0031406,GO:0032549,GO:0032550,GO:0032553,GO:0032555,GO:0032559,GO:0034641,GO:0034654,GO:0035639,GO:0036094,GO:0042455,GO:0043167,GO:0043168,GO:0043169,GO:0043177,GO:0043436,GO:0044205,GO:0044237,GO:0044238,GO:0044248,GO:0044249,GO:0044271,GO:0044281,GO:0044282,GO:0044424,GO:0044464,GO:0044699,GO:0044710,GO:0044711,GO:0044712,GO:0044763,GO:0046049,GO:0046112,GO:0046131,GO:0046132,GO:0046134,GO:0046390,GO:0046395,GO:0046483,GO:0046872,GO:0055086,GO:0070408,GO:0070409,GO:0071704,GO:0072527,GO:0072528,GO:0090407,GO:0097159,GO:0097367,GO:1901135,GO:1901137,GO:1901265,GO:1901293,GO:1901360,GO:1901362,GO:1901363,GO:1901564,GO:1901565,GO:1901566,GO:1901575,GO:1901576,GO:1901605,GO:1901606,GO:1901657,GO:1901659
c127509_g1 GO:0003674,GO:0005215,GO:0005283,GO:0005298,GO:0005342,GO:0005343,GO:0005416,GO:0005488,GO:0005575,GO:0005886,GO:0008324,GO:0008509,GO:0008514,GO:0015075,GO:0015077,GO:0015081,GO:0015171,GO:0015175,GO:0015179,GO:0015193,GO:0015291,GO:0015293,GO:0015294,GO:0015296,GO:0015370,GO:0016020,GO:0016021,GO:0022804,GO:0022857,GO:0022890,GO:0022891,GO:0022892,GO:0031224,GO:0031402,GO:0031420,GO:0043167,GO:0043169,GO:0044425,GO:0044464,GO:0046872,GO:0046873,GO:0046943
c127553_g2 GO:0000166,GO:0003674,GO:0003676,GO:0003723,GO:0005488,GO:0005575,GO:0005634,GO:0005737,GO:0006405,GO:0006406,GO:0006810,GO:0006913,GO:0007275,GO:0008150,GO:0015931,GO:0016482,GO:0032501,GO:0032502,GO:0032991,GO:0036094,GO:0042272,GO:0043226,GO:0043227,GO:0043229,GO:0043231,GO:0043234,GO:0044422,GO:0044424,GO:0044428,GO:0044446,GO:0044451,GO:0044464,GO:0044699,GO:0044707,GO:0044767,GO:0046907,GO:0050657,GO:0050658,GO:0051028,GO:0051168,GO:0051169,GO:0051179,GO:0051234,GO:0051236,GO:0051649,GO:0071702,GO:0071705,GO:0097159,GO:1901265,GO:1901363
c127972_g1 GO:0003674,GO:0005215,GO:0005216,GO:0005230,GO:0005231,GO:0005237,GO:0005253,GO:0005254,GO:0005488,GO:0005575,GO:0005887,GO:0006810,GO:0006811,GO:0006820,GO:0006821,GO:0008150,GO:0008509,GO:0009987,GO:0015075,GO:0015103,GO:0015108,GO:0015267,GO:0015276,GO:0015698,GO:0016021,GO:0016594,GO:0016597,GO:0016933,GO:0016934,GO:0022803,GO:0022824,GO:0022834,GO:0022835,GO:0022836,GO:0022838,GO:0022857,GO:0022891,GO:0022892,GO:0030054,GO:0031224,GO:0031226,GO:0031406,GO:0032991,GO:0034220,GO:0034702,GO:0034707,GO:0036094,GO:0043167,GO:0043168,GO:0043169,GO:0043177,GO:0043234,GO:0044425,GO:0044456,GO:0044459,GO:0044464,GO:0044699,GO:0044763,GO:0044765,GO:0045211,GO:0051179,GO:0051234,GO:0055085,GO:0097060,GO:0098656,GO:0098660,GO:0098661,GO:1902476,GO:1902495,GO:1902578,GO:1990351
c128112_g1 GO:0003674,GO:0004857,GO:0004866,GO:0004867,GO:0005575,GO:0005576,GO:0030234,GO:0030414,GO:0061134,GO:0061135
c128224_g1 GO:0003674,GO:0005488,GO:0005515,GO:0005575,GO:0008150,GO:0008152,GO:0009986,GO:0016021,GO:0019538,GO:0019899,GO:0031224,GO:0043170,GO:0044238,GO:0044425,GO:0044459,GO:0044464,GO:0045184,GO:0051179,GO:0051234,GO:0051604,GO:0071704,GO:0090002,GO:0090150,GO:0097197
c128276_g1 GO:0000166,GO:0003674,GO:0005488,GO:0005575,GO:0005952,GO:0008603,GO:0017076,GO:0019207,GO:0019887,GO:0030234,GO:0030551,GO:0030552,GO:0030554,GO:0032553,GO:0032555,GO:0032559,GO:0032991,GO:0036094,GO:0043167,GO:0043168,GO:0043234,GO:0044424,GO:0044464,GO:0097159,GO:0097367,GO:1901265,GO:1901363,GO:1902494,GO:1902554,GO:1902911,GO:1990234
c128508_g1 GO:0000166,GO:0001539,GO:0001882,GO:0001883,GO:0003674,GO:0003774,GO:0003777,GO:0003824,GO:0005488,GO:0005524,GO:0005575,GO:0005858,GO:0005868,GO:0005874,GO:0005875,GO:0006928,GO:0007017,GO:0007018,GO:0008150,GO:0008152,GO:0009987,GO:0016462,GO:0016787,GO:0016817,GO:0016818,GO:0017076,GO:0017111,GO:0030286,GO:0030554,GO:0032549,GO:0032550,GO:0032553,GO:0032555,GO:0032559,GO:0032991,GO:0035639,GO:0036094,GO:0040011,GO:0043167,GO:0043168,GO:0043234,GO:0044422,GO:0044424,GO:0044430,GO:0044441,GO:0044444,GO:0044446,GO:0044447,GO:0044463,GO:0044464,GO:0044699,GO:0044763,GO:0048870,GO:0097159,GO:0097367,GO:1901265,GO:1901363,GO:1902494
c128514_g1 GO:0003674,GO:0005488,GO:0008270,GO:0043167,GO:0043169,GO:0046872,GO:0046914
c128545_g1 GO:0003674,GO:0003676,GO:0003677,GO:0005488,GO:0005575,GO:0005634,GO:0006139,GO:0006351,GO:0006355,GO:0006725,GO:0006807,GO:0008150,GO:0008152,GO:0009058,GO:0009059,GO:0009889,GO:0009987,GO:0010468,GO:0010556,GO:0016070,GO:0018130,GO:0019219,GO:0019222,GO:0019438,GO:0031323,GO:0031326,GO:0032774,GO:0034641,GO:0034645,GO:0034654,GO:0043170,GO:0043226,GO:0043227,GO:0043229,GO:0043231,GO:0044237,GO:0044238,GO:0044249,GO:0044260,GO:0044271,GO:0044424,GO:0044464,GO:0046483,GO:0050789,GO:0050794,GO:0051171,GO:0051252,GO:0060255,GO:0065007,GO:0071704,GO:0080090,GO:0090304,GO:0097159,GO:0097659,GO:1901360,GO:1901362,GO:1901363,GO:1901576,GO:1903506,GO:2000112,GO:2001141
c128581_g1 GO:0000166,GO:0001653,GO:0001882,GO:0001883,GO:0003008,GO:0003013,GO:0003018,GO:0003674,GO:0003824,GO:0004383,GO:0004672,GO:0004871,GO:0004872,GO:0005488,GO:0005515,GO:0005524,GO:0005525,GO:0005575,GO:0005886,GO:0006139,GO:0006140,GO:0006163,GO:0006164,GO:0006182,GO:0006584,GO:0006725,GO:0006753,GO:0006793,GO:0006796,GO:0006807,GO:0007165,GO:0007166,GO:0007167,GO:0007168,GO:0008150,GO:0008152,GO:0008285,GO:0009058,GO:0009117,GO:0009150,GO:0009152,GO:0009165,GO:0009187,GO:0009190,GO:0009259,GO:0009260,GO:0009712,GO:0009889,GO:0009891,GO:0009893,GO:0009975,GO:0009987,GO:0010562,GO:0016020,GO:0016021,GO:0016301,GO:0016740,GO:0016772,GO:0016773,GO:0016829,GO:0016849,GO:0016941,GO:0017046,GO:0017076,GO:0018130,GO:0018958,GO:0019001,GO:0019219,GO:0019220,GO:0019222,GO:0019438,GO:0019637,GO:0019693,GO:0019899,GO:0019900,GO:0019901,GO:0030554,GO:0030799,GO:0030801,GO:0030802,GO:0030804,GO:0030808,GO:0030810,GO:0030823,GO:0030825,GO:0030826,GO:0030828,GO:0031224,GO:0031323,GO:0031325,GO:0031326,GO:0031328,GO:0032501,GO:0032549,GO:0032550,GO:0032553,GO:0032555,GO:0032559,GO:0032561,GO:0032991,GO:0033218,GO:0034641,GO:0034654,GO:0035150,GO:0035556,GO:0035639,GO:0036094,GO:0038023,GO:0042127,GO:0042277,GO:0042417,GO:0042562,GO:0043167,GO:0043168,GO:0043234,GO:0043235,GO:0044237,GO:0044238,GO:0044249,GO:0044271,GO:0044281,GO:0044425,GO:0044464,GO:0044699,GO:0044707,GO:0044710,GO:0044711,GO:0044763,GO:0045935,GO:0045937,GO:0045981,GO:0046068,GO:0046390,GO:0046483,GO:0048518,GO:0048519,GO:0048522,GO:0048523,GO:0048660,GO:0048662,GO:0050789,GO:0050794,GO:0050880,GO:0051171,GO:0051173,GO:0051174,GO:0052652,GO:0055086,GO:0060089,GO:0065007,GO:0065008,GO:0071704,GO:0072521,GO:0072522,GO:0080090,GO:0090066,GO:0090407,GO:0097159,GO:0097164,GO:0097367,GO:1900371,GO:1900373,GO:1900542,GO:1900544,GO:1901135,GO:1901137,GO:1901265,GO:1901293,GO:1901360,GO:1901362,GO:1901363,GO:1901564,GO:1901566,GO:1901576,GO:1901615
c128632_g1 GO:0000028,GO:0000166,GO:0003674,GO:0003676,GO:0003677,GO:0003697,GO:0003723,GO:0005488,GO:0005575,GO:0005730,GO:0006139,GO:0006364,GO:0006725,GO:0006807,GO:0008150,GO:0008152,GO:0009987,GO:0016043,GO:0016070,GO:0016072,GO:0022607,GO:0022618,GO:0034470,GO:0034622,GO:0034641,GO:0034660,GO:0036094,GO:0043170,GO:0043226,GO:0043228,GO:0043229,GO:0043232,GO:0043566,GO:0043933,GO:0044237,GO:0044238,GO:0044260,GO:0044422,GO:0044424,GO:0044428,GO:0044446,GO:0044464,GO:0046483,GO:0065003,GO:0071704,GO:0071826,GO:0071840,GO:0090304,GO:0097159,GO:1901265,GO:1901360,GO:1901363
c128649_g1 GO:0000166,GO:0003674,GO:0003824,GO:0005488,GO:0006139,GO:0006163,GO:0006725,GO:0006753,GO:0006793,GO:0006796,GO:0006807,GO:0008150,GO:0008152,GO:0009056,GO:0009117,GO:0009141,GO:0009143,GO:0009987,GO:0016462,GO:0016787,GO:0016817,GO:0016818,GO:0017111,GO:0019439,GO:0019637,GO:0034641,GO:0034655,GO:0036094,GO:0043167,GO:0043169,GO:0044237,GO:0044238,GO:0044248,GO:0044270,GO:0044281,GO:0044699,GO:0044710,GO:0044712,GO:0044763,GO:0046434,GO:0046483,GO:0046700,GO:0046872,GO:0047429,GO:0055086,GO:0071704,GO:0072521,GO:0097159,GO:1901265,GO:1901292,GO:1901360,GO:1901361,GO:1901363,GO:1901564,GO:1901575
c128924_g1 GO:0003674,GO:0004871,GO:0004872,GO:0004888,GO:0004930,GO:0005575,GO:0005886,GO:0007165,GO:0007166,GO:0007186,GO:0007218,GO:0008150,GO:0009987,GO:0016020,GO:0016021,GO:0031224,GO:0032502,GO:0038023,GO:0042461,GO:0042462,GO:0044425,GO:0044464,GO:0044699,GO:0044763,GO:0044767,GO:0048468,GO:0048666,GO:0048856,GO:0048869,GO:0050789,GO:0050794,GO:0060089,GO:0065007
c128924_g2 GO:0002142,GO:0003008,GO:0003674,GO:0004871,GO:0004872,GO:0004888,GO:0004930,GO:0005488,GO:0005509,GO:0005575,GO:0005737,GO:0005886,GO:0007155,GO:0007165,GO:0007166,GO:0007186,GO:0007218,GO:0007399,GO:0007600,GO:0007601,GO:0007605,GO:0008150,GO:0009581,GO:0009582,GO:0009605,GO:0009612,GO:0009628,GO:0009986,GO:0009987,GO:0016020,GO:0016021,GO:0016043,GO:0016337,GO:0022610,GO:0030030,GO:0031224,GO:0031982,GO:0031988,GO:0032501,GO:0032502,GO:0032991,GO:0038023,GO:0043167,GO:0043169,GO:0043226,GO:0043227,GO:0043230,GO:0043234,GO:0043235,GO:0044421,GO:0044424,GO:0044425,GO:0044464,GO:0044699,GO:0044707,GO:0044763,GO:0045494,GO:0045595,GO:0045596,GO:0046872,GO:0048496,GO:0048519,GO:0048523,GO:0048731,GO:0048856,GO:0050789,GO:0050793,GO:0050794,GO:0050877,GO:0050896,GO:0050906,GO:0050910,GO:0050953,GO:0050954,GO:0050974,GO:0050982,GO:0051093,GO:0051606,GO:0060089,GO:0060122,GO:0065007,GO:0065010,GO:0070062,GO:0071840,GO:0098602,GO:1903561
c129087_g1 GO:0000166,GO:0001882,GO:0001883,GO:0003674,GO:0003824,GO:0004748,GO:0005488,GO:0005524,GO:0006139,GO:0006259,GO:0006260,GO:0006725,GO:0006807,GO:0008150,GO:0008152,GO:0009058,GO:0009059,GO:0009987,GO:0016491,GO:0016725,GO:0016728,GO:0017076,GO:0030554,GO:0032549,GO:0032550,GO:0032553,GO:0032555,GO:0032559,GO:0034641,GO:0034645,GO:0035639,GO:0036094,GO:0043167,GO:0043168,GO:0043170,GO:0044237,GO:0044238,GO:0044249,GO:0044260,GO:0046483,GO:0071704,GO:0090304,GO:0097159,GO:0097367,GO:1901265,GO:1901360,GO:1901363,GO:1901576
c129363_g2 GO:0000166,GO:0001882,GO:0001883,GO:0003674,GO:0003824,GO:0004550,GO:0005488,GO:0005524,GO:0005575,GO:0005634,GO:0005758,GO:0005829,GO:0006139,GO:0006163,GO:0006164,GO:0006165,GO:0006183,GO:0006213,GO:0006220,GO:0006221,GO:0006228,GO:0006241,GO:0006725,GO:0006753,GO:0006793,GO:0006796,GO:0006807,GO:0008150,GO:0008152,GO:0009058,GO:0009116,GO:0009117,GO:0009119,GO:0009132,GO:0009141,GO:0009142,GO:0009144,GO:0009145,GO:0009147,GO:0009148,GO:0009150,GO:0009152,GO:0009163,GO:0009165,GO:0009199,GO:0009201,GO:0009205,GO:0009206,GO:0009208,GO:0009209,GO:0009218,GO:0009220,GO:0009259,GO:0009260,GO:0009987,GO:0016301,GO:0016310,GO:0016740,GO:0016772,GO:0016776,GO:0017076,GO:0018130,GO:0019205,GO:0019438,GO:0019637,GO:0019693,GO:0030554,GO:0031970,GO:0031974,GO:0032549,GO:0032550,GO:0032553,GO:0032555,GO:0032559,GO:0034641,GO:0034654,GO:0035639,GO:0036094,GO:0042278,GO:0042451,GO:0042455,GO:0043167,GO:0043168,GO:0043169,GO:0043226,GO:0043227,GO:0043229,GO:0043231,GO:0044237,GO:0044238,GO:0044249,GO:0044271,GO:0044281,GO:0044422,GO:0044424,GO:0044429,GO:0044444,GO:0044446,GO:0044464,GO:0044699,GO:0044710,GO:0044711,GO:0044763,GO:0046036,GO:0046039,GO:0046051,GO:0046128,GO:0046129,GO:0046131,GO:0046132,GO:0046134,GO:0046390,GO:0046483,GO:0046872,GO:0046939,GO:0055086,GO:0061508,GO:0071704,GO:0072521,GO:0072522,GO:0072527,GO:0072528,GO:0090407,GO:0097159,GO:0097367,GO:1901068,GO:1901070,GO:1901135,GO:1901137,GO:1901265,GO:1901293,GO:1901360,GO:1901362,GO:1901363,GO:1901564,GO:1901566,GO:1901576,GO:1901657,GO:1901659
c129565_g1 GO:0000902,GO:0000904,GO:0001736,GO:0002009,GO:0002165,GO:0003674,GO:0005080,GO:0005488,GO:0005515,GO:0005575,GO:0005635,GO:0005737,GO:0005875,GO:0005886,GO:0005911,GO:0005912,GO:0005918,GO:0007043,GO:0007163,GO:0007164,GO:0008092,GO:0008104,GO:0008105,GO:0008150,GO:0008594,GO:0009653,GO:0009791,GO:0009892,GO:0009987,GO:0010563,GO:0010921,GO:0010923,GO:0016020,GO:0016043,GO:0016324,GO:0016327,GO:0016332,GO:0016333,GO:0016334,GO:0017022,GO:0019220,GO:0019222,GO:0019899,GO:0019900,GO:0019901,GO:0022607,GO:0030054,GO:0031323,GO:0031324,GO:0031967,GO:0031975,GO:0032027,GO:0032033,GO:0032501,GO:0032502,GO:0032515,GO:0032989,GO:0032991,GO:0033036,GO:0034329,GO:0034330,GO:0034331,GO:0034332,GO:0034333,GO:0034334,GO:0035003,GO:0035088,GO:0035209,GO:0035303,GO:0035305,GO:0035507,GO:0035509,GO:0043086,GO:0043234,GO:0043666,GO:0043954,GO:0044092,GO:0044422,GO:0044424,GO:0044425,GO:0044428,GO:0044430,GO:0044444,GO:0044446,GO:0044448,GO:0044459,GO:0044464,GO:0044699,GO:0044707,GO:0044763,GO:0044767,GO:0045159,GO:0045176,GO:0045179,GO:0045186,GO:0045216,GO:0045494,GO:0045936,GO:0048519,GO:0048523,GO:0048667,GO:0048729,GO:0048869,GO:0050789,GO:0050790,GO:0050794,GO:0051174,GO:0051179,GO:0051336,GO:0051346,GO:0061245,GO:0065007,GO:0065009,GO:0070160,GO:0070161,GO:0071840,GO:0098589,GO:0098590
c129789_g1 GO:0000166,GO:0001882,GO:0001883,GO:0003674,GO:0005488,GO:0005524,GO:0005575,GO:0005815,GO:0006457,GO:0008150,GO:0008152,GO:0009987,GO:0016023,GO:0017076,GO:0019538,GO:0030554,GO:0031410,GO:0031982,GO:0031988,GO:0032549,GO:0032550,GO:0032553,GO:0032555,GO:0032559,GO:0035639,GO:0036094,GO:0042470,GO:0043167,GO:0043168,GO:0043170,GO:0043226,GO:0043227,GO:0043229,GO:0043231,GO:0044237,GO:0044238,GO:0044260,GO:0044267,GO:0044422,GO:0044424,GO:0044430,GO:0044444,GO:0044446,GO:0044464,GO:0048770,GO:0071704,GO:0097159,GO:0097367,GO:1901265,GO:1901363
c129944_g1 GO:0003674,GO:0003824,GO:0005575,GO:0005886,GO:0006807,GO:0008150,GO:0008152,GO:0009058,GO:0009059,GO:0009987,GO:0016020,GO:0016021,GO:0016410,GO:0016740,GO:0016746,GO:0016747,GO:0016787,GO:0016810,GO:0019538,GO:0031224,GO:0034645,GO:0042157,GO:0042158,GO:0043170,GO:0044237,GO:0044238,GO:0044249,GO:0044260,GO:0044425,GO:0044464,GO:0071704,GO:1901576
c129983_g1 GO:0005575,GO:0031982,GO:0031988,GO:0043226,GO:0043227,GO:0043230,GO:0044421,GO:0065010,GO:0070062,GO:1903561
c129991_g1 GO:0003674,GO:0003824,GO:0008168,GO:0008173,GO:0008175,GO:0008176,GO:0008757,GO:0016423,GO:0016740,GO:0016741
c13001_g1 GO:0003674,GO:0005215,GO:0005342,GO:0005343,GO:0005575,GO:0005737,GO:0005886,GO:0005887,GO:0005903,GO:0005975,GO:0005996,GO:0006082,GO:0006139,GO:0006725,GO:0006766,GO:0006767,GO:0006807,GO:0006810,GO:0006811,GO:0006812,GO:0006814,GO:0006820,GO:0007420,GO:0008150,GO:0008152,GO:0008324,GO:0008509,GO:0008514,GO:0008520,GO:0008643,GO:0009636,GO:0009925,GO:0009987,GO:0015075,GO:0015077,GO:0015081,GO:0015144,GO:0015145,GO:0015205,GO:0015229,GO:0015291,GO:0015293,GO:0015294,GO:0015296,GO:0015370,GO:0015672,GO:0015711,GO:0015749,GO:0015849,GO:0015851,GO:0015882,GO:0015932,GO:0016020,GO:0016021,GO:0016324,GO:0019752,GO:0019852,GO:0022804,GO:0022857,GO:0022890,GO:0022891,GO:0022892,GO:0030001,GO:0030324,GO:0031224,GO:0031226,GO:0031982,GO:0031988,GO:0032502,GO:0033300,GO:0034220,GO:0034641,GO:0035461,GO:0035725,GO:0042221,GO:0042995,GO:0043226,GO:0043227,GO:0043229,GO:0043230,GO:0043436,GO:0044237,GO:0044238,GO:0044281,GO:0044421,GO:0044424,GO:0044425,GO:0044459,GO:0044464,GO:0044699,GO:0044710,GO:0044723,GO:0044763,GO:0044765,GO:0044767,GO:0046483,GO:0046873,GO:0046942,GO:0046943,GO:0048513,GO:0048856,GO:0050896,GO:0051119,GO:0051179,GO:0051180,GO:0051183,GO:0051234,GO:0055085,GO:0065010,GO:0070062,GO:0070633,GO:0070837,GO:0070890,GO:0070904,GO:0071702,GO:0071704,GO:0071705,GO:0090482,GO:0098589,GO:0098590,GO:0098655,GO:0098660,GO:0098662,GO:1901360,GO:1901476,GO:1902578,GO:1903561
c130284_g1 GO:0005575,GO:0005615,GO:0005783,GO:0005794,GO:0030054,GO:0043226,GO:0043227,GO:0043229,GO:0043231,GO:0044421,GO:0044424,GO:0044444,GO:0044464,GO:0045202
c130573_g1 GO:0000154,GO:0001510,GO:0001897,GO:0001906,GO:0001907,GO:0003674,GO:0003676,GO:0003723,GO:0003824,GO:0005488,GO:0005575,GO:0005737,GO:0005886,GO:0006139,GO:0006364,GO:0006725,GO:0006807,GO:0008150,GO:0008152,GO:0008168,GO:0008173,GO:0008649,GO:0008757,GO:0009451,GO:0009987,GO:0016020,GO:0016070,GO:0016072,GO:0016740,GO:0016741,GO:0019835,GO:0019836,GO:0031167,GO:0031640,GO:0032259,GO:0034470,GO:0034641,GO:0034660,GO:0035821,GO:0043170,GO:0043412,GO:0043414,GO:0044003,GO:0044004,GO:0044179,GO:0044237,GO:0044238,GO:0044260,GO:0044364,GO:0044419,GO:0044424,GO:0044464,GO:0044764,GO:0046483,GO:0051701,GO:0051704,GO:0051715,GO:0051801,GO:0051817,GO:0051818,GO:0051883,GO:0052331,GO:0065007,GO:0065008,GO:0071704,GO:0090304,GO:0097159,GO:1901360,GO:1901363
c130576_g1 GO:0000023,GO:0000025,GO:0000272,GO:0001871,GO:0003674,GO:0003824,GO:0004133,GO:0004134,GO:0005488,GO:0005575,GO:0005829,GO:0005975,GO:0005976,GO:0005977,GO:0005982,GO:0005983,GO:0005984,GO:0006073,GO:0006091,GO:0006112,GO:0008150,GO:0008152,GO:0009056,GO:0009057,GO:0009251,GO:0009311,GO:0009313,GO:0009987,GO:0010297,GO:0015980,GO:0016052,GO:0016740,GO:0016757,GO:0016758,GO:0030246,GO:0030247,GO:0043170,GO:0044042,GO:0044237,GO:0044238,GO:0044247,GO:0044248,GO:0044260,GO:0044262,GO:0044264,GO:0044275,GO:0044424,GO:0044444,GO:0044464,GO:0044699,GO:0044710,GO:0044712,GO:0044723,GO:0044724,GO:0044763,GO:0046352,GO:0055114,GO:0071704,GO:1901575,GO:2001070
c130656_g1 GO:0000166,GO:0001882,GO:0001883,GO:0003674,GO:0003824,GO:0005215,GO:0005488,GO:0005524,GO:0005575,GO:0008509,GO:0015075,GO:0015103,GO:0015116,GO:0015399,GO:0015405,GO:0015419,GO:0016462,GO:0016787,GO:0016817,GO:0016818,GO:0016820,GO:0016887,GO:0017076,GO:0017111,GO:0022804,GO:0022857,GO:0022891,GO:0022892,GO:0030554,GO:0032549,GO:0032550,GO:0032553,GO:0032555,GO:0032559,GO:0032991,GO:0035639,GO:0036094,GO:0042623,GO:0042625,GO:0042626,GO:0043167,GO:0043168,GO:0043190,GO:0043225,GO:0043234,GO:0043492,GO:0044425,GO:0044459,GO:0044464,GO:0097159,GO:0097367,GO:0098533,GO:1901265,GO:1901363,GO:1901682,GO:1902494,GO:1902495,GO:1990351
c130679_g1 GO:0000272,GO:0001871,GO:0003674,GO:0003824,GO:0004553,GO:0005488,GO:0005975,GO:0005976,GO:0006073,GO:0008150,GO:0008152,GO:0008810,GO:0009056,GO:0009057,GO:0009251,GO:0009987,GO:0016052,GO:0016787,GO:0016798,GO:0030243,GO:0030245,GO:0030246,GO:0030247,GO:0030248,GO:0043170,GO:0044042,GO:0044237,GO:0044238,GO:0044247,GO:0044248,GO:0044260,GO:0044262,GO:0044264,GO:0044275,GO:0051273,GO:0051275,GO:0071704,GO:1901575
c130698_g1 GO:0000166,GO:0003674,GO:0003824,GO:0005488,GO:0006081,GO:0006082,GO:0006090,GO:0006629,GO:0006644,GO:0006720,GO:0006721,GO:0006793,GO:0006796,GO:0008150,GO:0008152,GO:0008299,GO:0008610,GO:0008654,GO:0009058,GO:0009240,GO:0009987,GO:0016114,GO:0016491,GO:0016614,GO:0016616,GO:0019288,GO:0019637,GO:0019682,GO:0019752,GO:0030604,GO:0032787,GO:0036094,GO:0043167,GO:0043168,GO:0043169,GO:0043436,GO:0044237,GO:0044238,GO:0044249,GO:0044255,GO:0044281,GO:0044699,GO:0044710,GO:0044711,GO:0044763,GO:0046490,GO:0046872,GO:0048037,GO:0050661,GO:0050662,GO:0070402,GO:0071704,GO:0090407,GO:0097159,GO:1901135,GO:1901265,GO:1901363,GO:1901576
c130847_g1 GO:0003674,GO:0004871,GO:0004872,GO:0004888,GO:0004930,GO:0005575,GO:0005886,GO:0007165,GO:0007166,GO:0007186,GO:0007218,GO:0008150,GO:0009987,GO:0016020,GO:0016021,GO:0031224,GO:0032502,GO:0038023,GO:0042461,GO:0042462,GO:0044425,GO:0044464,GO:0044699,GO:0044763,GO:0044767,GO:0048468,GO:0048666,GO:0048856,GO:0048869,GO:0050789,GO:0050794,GO:0060089,GO:0065007
c130900_g1 GO:0005575,GO:0031982,GO:0031988,GO:0043226,GO:0043227,GO:0043230,GO:0044421,GO:0065010,GO:0070062,GO:1903561
c131162_g1 GO:0000785,GO:0005575,GO:0005634,GO:0005737,GO:0006355,GO:0006357,GO:0008023,GO:0008150,GO:0009889,GO:0009891,GO:0009893,GO:0010468,GO:0010556,GO:0010557,GO:0010604,GO:0010628,GO:0016593,GO:0019219,GO:0019222,GO:0031323,GO:0031325,GO:0031326,GO:0031328,GO:0032784,GO:0032786,GO:0032968,GO:0032991,GO:0034243,GO:0035327,GO:0043226,GO:0043227,GO:0043229,GO:0043231,GO:0043234,GO:0044422,GO:0044424,GO:0044427,GO:0044428,GO:0044444,GO:0044446,GO:0044451,GO:0044464,GO:0045893,GO:0045935,GO:0045944,GO:0048518,GO:0048522,GO:0050789,GO:0050794,GO:0051171,GO:0051173,GO:0051252,GO:0051254,GO:0055087,GO:0060255,GO:0065007,GO:0080090,GO:1902680,GO:1903506,GO:1903508,GO:2000112,GO:2001141
c131209_g1 GO:0003674,GO:0003824,GO:0016491,GO:0016614,GO:0016616,GO:0050571
c131209_g2 GO:0001516,GO:0003674,GO:0003824,GO:0005575,GO:0005737,GO:0006082,GO:0006629,GO:0006631,GO:0006633,GO:0006636,GO:0006690,GO:0006692,GO:0006693,GO:0008150,GO:0008152,GO:0008610,GO:0009058,GO:0009987,GO:0016053,GO:0016229,GO:0016491,GO:0016614,GO:0016616,GO:0019752,GO:0032787,GO:0033559,GO:0033764,GO:0043436,GO:0044237,GO:0044238,GO:0044249,GO:0044255,GO:0044281,GO:0044283,GO:0044424,GO:0044464,GO:0044699,GO:0044710,GO:0044711,GO:0044763,GO:0046394,GO:0046456,GO:0046457,GO:0047006,GO:0050221,GO:0071704,GO:0072330,GO:1901568,GO:1901570,GO:1901576
c131242_g1 GO:0003674,GO:0003735,GO:0005198,GO:0005575,GO:0005840,GO:0006412,GO:0008150,GO:0008152,GO:0009058,GO:0009059,GO:0009987,GO:0019538,GO:0030529,GO:0032991,GO:0034645,GO:0043170,GO:0043226,GO:0043228,GO:0043229,GO:0043232,GO:0044237,GO:0044238,GO:0044249,GO:0044260,GO:0044267,GO:0044424,GO:0044444,GO:0044464,GO:0071704,GO:1901576
c131264_g1 GO:0000166,GO:0001539,GO:0001882,GO:0001883,GO:0003674,GO:0003774,GO:0003777,GO:0003824,GO:0005488,GO:0005524,GO:0005575,GO:0005858,GO:0005868,GO:0005874,GO:0005875,GO:0006928,GO:0007017,GO:0007018,GO:0008150,GO:0008152,GO:0009987,GO:0016462,GO:0016787,GO:0016817,GO:0016818,GO:0016887,GO:0017076,GO:0017111,GO:0030286,GO:0030554,GO:0032549,GO:0032550,GO:0032553,GO:0032555,GO:0032559,GO:0032991,GO:0035639,GO:0036094,GO:0040011,GO:0043167,GO:0043168,GO:0043234,GO:0044422,GO:0044424,GO:0044430,GO:0044441,GO:0044444,GO:0044446,GO:0044447,GO:0044463,GO:0044464,GO:0044699,GO:0044763,GO:0048870,GO:0097159,GO:0097367,GO:1901265,GO:1901363,GO:1902494
c131323_g1 GO:0003674,GO:0003824,GO:0004753,GO:0005575,GO:0005739,GO:0006082,GO:0006084,GO:0006091,GO:0006520,GO:0006553,GO:0006554,GO:0006637,GO:0006732,GO:0006790,GO:0006793,GO:0006807,GO:0008150,GO:0008152,GO:0009056,GO:0009063,GO:0009066,GO:0009068,GO:0009987,GO:0016054,GO:0016491,GO:0016645,GO:0016646,GO:0019474,GO:0019477,GO:0019752,GO:0033512,GO:0035383,GO:0043226,GO:0043227,GO:0043229,GO:0043231,GO:0043436,GO:0044237,GO:0044238,GO:0044248,GO:0044281,GO:0044282,GO:0044424,GO:0044444,GO:0044464,GO:0044699,GO:0044710,GO:0044712,GO:0044763,GO:0046395,GO:0046440,GO:0047130,GO:0047131,GO:0051186,GO:0071704,GO:1901564,GO:1901565,GO:1901575,GO:1901605,GO:1901606
c131419_g1 GO:0003674,GO:0003676,GO:0003723,GO:0003735,GO:0005198,GO:0005488,GO:0005575,GO:0005739,GO:0005840,GO:0006412,GO:0008150,GO:0008152,GO:0009058,GO:0009059,GO:0009987,GO:0019538,GO:0019843,GO:0030529,GO:0032991,GO:0034645,GO:0043170,GO:0043226,GO:0043227,GO:0043228,GO:0043229,GO:0043231,GO:0043232,GO:0044237,GO:0044238,GO:0044249,GO:0044260,GO:0044267,GO:0044424,GO:0044444,GO:0044464,GO:0071704,GO:0097159,GO:1901363,GO:1901576
c131790_g1 GO:0003674,GO:0005488,GO:0007155,GO:0008150,GO:0022610,GO:0030246
c131836_g1 GO:0003674,GO:0005215,GO:0005575,GO:0005886,GO:0008324,GO:0015075,GO:0015095,GO:0016020,GO:0016021,GO:0022857,GO:0022890,GO:0022891,GO:0022892,GO:0031224,GO:0044425,GO:0044464,GO:0046873,GO:0072509
c131916_g1 GO:0000166,GO:0000746,GO:0001882,GO:0001883,GO:0003674,GO:0005488,GO:0005524,GO:0005575,GO:0005737,GO:0006810,GO:0008150,GO:0009987,GO:0017076,GO:0030554,GO:0032549,GO:0032550,GO:0032553,GO:0032555,GO:0032559,GO:0035639,GO:0036094,GO:0043167,GO:0043168,GO:0044424,GO:0044464,GO:0044764,GO:0051179,GO:0051234,GO:0051704,GO:0097159,GO:0097367,GO:1901265,GO:1901363
c131949_g2 GO:0005575,GO:0005886,GO:0006810,GO:0008150,GO:0009987,GO:0016020,GO:0016021,GO:0031224,GO:0044425,GO:0044464,GO:0044699,GO:0044763,GO:0044765,GO:0051179,GO:0051234,GO:0055085,GO:1902578
c132183_g1 GO:0003674,GO:0003676,GO:0003677,GO:0005488,GO:0005575,GO:0005727,GO:0006139,GO:0006259,GO:0006260,GO:0006725,GO:0006807,GO:0008150,GO:0008152,GO:0009058,GO:0009059,GO:0009987,GO:0034641,GO:0034645,GO:0043170,GO:0044237,GO:0044238,GO:0044249,GO:0044260,GO:0044424,GO:0044464,GO:0046483,GO:0071704,GO:0090304,GO:0097159,GO:1901360,GO:1901363,GO:1901576
c132283_g1 GO:0000050,GO:0003674,GO:0003824,GO:0004585,GO:0005488,GO:0005575,GO:0005739,GO:0005743,GO:0005759,GO:0006082,GO:0006520,GO:0006525,GO:0006526,GO:0006807,GO:0008150,GO:0008152,GO:0008652,GO:0009058,GO:0009064,GO:0009084,GO:0009987,GO:0016020,GO:0016053,GO:0016597,GO:0016740,GO:0016741,GO:0016743,GO:0019627,GO:0019752,GO:0019866,GO:0031090,GO:0031406,GO:0031966,GO:0031974,GO:0034641,GO:0036094,GO:0043167,GO:0043168,GO:0043177,GO:0043226,GO:0043227,GO:0043229,GO:0043231,GO:0043233,GO:0043436,GO:0043603,GO:0043604,GO:0044237,GO:0044238,GO:0044249,GO:0044271,GO:0044281,GO:0044283,GO:0044422,GO:0044424,GO:0044429,GO:0044444,GO:0044446,GO:0044464,GO:0044699,GO:0044710,GO:0044711,GO:0044763,GO:0046394,GO:0070013,GO:0071704,GO:0071941,GO:1901564,GO:1901566,GO:1901576,GO:1901605,GO:1901607
c132409_g1 GO:0000166,GO:0001882,GO:0001883,GO:0003674,GO:0005488,GO:0005524,GO:0008150,GO:0008152,GO:0017076,GO:0019538,GO:0030554,GO:0032549,GO:0032550,GO:0032553,GO:0032555,GO:0032559,GO:0035639,GO:0036094,GO:0043167,GO:0043168,GO:0043170,GO:0044238,GO:0071704,GO:0097159,GO:0097367,GO:1901265,GO:1901363
c132471_g1 GO:0003674,GO:0003676,GO:0005488,GO:0006139,GO:0006259,GO:0006725,GO:0006807,GO:0008150,GO:0008152,GO:0009987,GO:0015074,GO:0034641,GO:0043170,GO:0044237,GO:0044238,GO:0044260,GO:0046483,GO:0071704,GO:0090304,GO:0097159,GO:1901360,GO:1901363
c132517_g1 GO:0003674,GO:0005215,GO:0005342,GO:0005575,GO:0005886,GO:0008509,GO:0008514,GO:0015075,GO:0015171,GO:0016020,GO:0016021,GO:0022857,GO:0022891,GO:0022892,GO:0031224,GO:0044425,GO:0044464,GO:0046943
c132600_g1 GO:0001746,GO:0002009,GO:0002064,GO:0002066,GO:0003002,GO:0003006,GO:0003674,GO:0004871,GO:0004872,GO:0004888,GO:0005575,GO:0005737,GO:0005886,GO:0005887,GO:0005929,GO:0006508,GO:0006793,GO:0006796,GO:0006810,GO:0006897,GO:0006898,GO:0006928,GO:0007165,GO:0007166,GO:0007224,GO:0007276,GO:0007281,GO:0007292,GO:0007346,GO:0007365,GO:0007367,GO:0007389,GO:0007411,GO:0007422,GO:0007445,GO:0007447,GO:0007448,GO:0007455,GO:0007476,GO:0007560,GO:0008150,GO:0008152,GO:0008158,GO:0008406,GO:0008589,GO:0009653,GO:0009880,GO:0009886,GO:0009887,GO:0009952,GO:0009966,GO:0009968,GO:0009987,GO:0010632,GO:0010646,GO:0010648,GO:0010941,GO:0016020,GO:0016021,GO:0016023,GO:0016192,GO:0016311,GO:0017145,GO:0019538,GO:0022412,GO:0022414,GO:0023051,GO:0023057,GO:0030139,GO:0030228,GO:0030334,GO:0030707,GO:0031224,GO:0031226,GO:0031410,GO:0031982,GO:0031988,GO:0032386,GO:0032501,GO:0032502,GO:0032879,GO:0032880,GO:0033157,GO:0035107,GO:0035114,GO:0035120,GO:0035161,GO:0035222,GO:0035225,GO:0035239,GO:0038023,GO:0038024,GO:0040012,GO:0042078,GO:0042306,GO:0042592,GO:0042981,GO:0042995,GO:0043067,GO:0043170,GO:0043226,GO:0043227,GO:0043229,GO:0043231,GO:0044237,GO:0044238,GO:0044424,GO:0044425,GO:0044444,GO:0044459,GO:0044464,GO:0044699,GO:0044702,GO:0044707,GO:0044763,GO:0044767,GO:0045165,GO:0045879,GO:0046822,GO:0048099,GO:0048100,GO:0048103,GO:0048468,GO:0048471,GO:0048477,GO:0048513,GO:0048519,GO:0048523,GO:0048563,GO:0048583,GO:0048585,GO:0048592,GO:0048608,GO:0048609,GO:0048729,GO:0048731,GO:0048856,GO:0048869,GO:0048878,GO:0050789,GO:0050793,GO:0050794,GO:0051049,GO:0051179,GO:0051223,GO:0051234,GO:0051239,GO:0051270,GO:0051301,GO:0051726,GO:0055088,GO:0060089,GO:0060341,GO:0060562,GO:0065007,GO:0065008,GO:0070201,GO:0071704,GO:0090596,GO:0097485,GO:1900180,GO:1903533,GO:1903649,GO:1903827,GO:2000026,GO:2000145,GO:2000274
c132620_g1 GO:0003674,GO:0003824,GO:0005575,GO:0016021,GO:0016491,GO:0016740,GO:0016746,GO:0016747,GO:0031224,GO:0044425
c132770_g1 GO:0003674,GO:0003676,GO:0003723,GO:0003824,GO:0005488,GO:0005575,GO:0005634,GO:0005737,GO:0006139,GO:0006325,GO:0006351,GO:0006355,GO:0006364,GO:0006725,GO:0006807,GO:0008150,GO:0008152,GO:0008168,GO:0009058,GO:0009059,GO:0009889,GO:0009987,GO:0010468,GO:0010556,GO:0016043,GO:0016070,GO:0016072,GO:0016568,GO:0016740,GO:0016741,GO:0018130,GO:0019219,GO:0019222,GO:0019438,GO:0031323,GO:0031326,GO:0032774,GO:0034470,GO:0034641,GO:0034645,GO:0034654,GO:0034660,GO:0043170,GO:0043226,GO:0043227,GO:0043229,GO:0043231,GO:0043933,GO:0044237,GO:0044238,GO:0044249,GO:0044260,GO:0044271,GO:0044424,GO:0044464,GO:0044822,GO:0046483,GO:0050789,GO:0050794,GO:0051171,GO:0051252,GO:0060255,GO:0065007,GO:0071704,GO:0071840,GO:0080090,GO:0090304,GO:0097159,GO:0097659,GO:1901360,GO:1901362,GO:1901363,GO:1901576,GO:1903506,GO:2000112,GO:2001141
c132987_g1 GO:0000166,GO:0001882,GO:0001883,GO:0003674,GO:0005488,GO:0005525,GO:0005575,GO:0005622,GO:0005886,GO:0007165,GO:0007264,GO:0008150,GO:0016020,GO:0017076,GO:0019001,GO:0031982,GO:0031988,GO:0032549,GO:0032550,GO:0032553,GO:0032555,GO:0032561,GO:0035556,GO:0035639,GO:0036094,GO:0043167,GO:0043168,GO:0043226,GO:0043227,GO:0043230,GO:0044421,GO:0044464,GO:0050789,GO:0050794,GO:0065007,GO:0065010,GO:0070062,GO:0097159,GO:0097367,GO:1901265,GO:1901363,GO:1903561
c133033_g1 GO:0000166,GO:0001882,GO:0001883,GO:0003674,GO:0003676,GO:0003723,GO:0003743,GO:0003824,GO:0004386,GO:0005488,GO:0005524,GO:0008026,GO:0008135,GO:0016462,GO:0016787,GO:0016817,GO:0016818,GO:0016887,GO:0017076,GO:0017111,GO:0030554,GO:0032549,GO:0032550,GO:0032553,GO:0032555,GO:0032559,GO:0035639,GO:0036094,GO:0042623,GO:0043167,GO:0043168,GO:0070035,GO:0097159,GO:0097367,GO:1901265,GO:1901363
c133041_g1 GO:0003674,GO:0005215,GO:0005575,GO:0015075,GO:0016021,GO:0022857,GO:0022891,GO:0022892,GO:0031224,GO:0044425
c133659_g1 GO:0003674,GO:0003824,GO:0004018,GO:0006139,GO:0006163,GO:0006164,GO:0006167,GO:0006188,GO:0006189,GO:0006725,GO:0006753,GO:0006793,GO:0006796,GO:0006807,GO:0006950,GO:0006974,GO:0008150,GO:0008152,GO:0009058,GO:0009116,GO:0009117,GO:0009119,GO:0009123,GO:0009124,GO:0009126,GO:0009127,GO:0009150,GO:0009152,GO:0009156,GO:0009161,GO:0009163,GO:0009165,GO:0009167,GO:0009168,GO:0009259,GO:0009260,GO:0009987,GO:0016829,GO:0016840,GO:0016842,GO:0018130,GO:0019438,GO:0019637,GO:0019693,GO:0033554,GO:0034641,GO:0034654,GO:0042278,GO:0042451,GO:0042455,GO:0044208,GO:0044237,GO:0044238,GO:0044249,GO:0044271,GO:0044281,GO:0044699,GO:0044710,GO:0044711,GO:0044763,GO:0046033,GO:0046040,GO:0046128,GO:0046129,GO:0046390,GO:0046483,GO:0050896,GO:0051716,GO:0055086,GO:0070626,GO:0071704,GO:0072521,GO:0072522,GO:0090407,GO:1901135,GO:1901137,GO:1901293,GO:1901360,GO:1901362,GO:1901564,GO:1901566,GO:1901576,GO:1901657,GO:1901659
c133989_g1 GO:0005575,GO:0005886,GO:0006810,GO:0008150,GO:0016020,GO:0016021,GO:0031224,GO:0044425,GO:0044464,GO:0051179,GO:0051234
c134053_g1 GO:0001932,GO:0001934,GO:0002791,GO:0002793,GO:0003008,GO:0003012,GO:0003674,GO:0003824,GO:0004620,GO:0004623,GO:0005575,GO:0005739,GO:0005829,GO:0006629,GO:0006644,GO:0006650,GO:0006655,GO:0006793,GO:0006796,GO:0006873,GO:0006874,GO:0006875,GO:0006935,GO:0006936,GO:0006939,GO:0006950,GO:0007204,GO:0007610,GO:0007611,GO:0007613,GO:0008150,GO:0008152,GO:0008610,GO:0008654,GO:0009056,GO:0009058,GO:0009889,GO:0009891,GO:0009893,GO:0009966,GO:0009967,GO:0009987,GO:0010556,GO:0010562,GO:0010604,GO:0010638,GO:0010646,GO:0010647,GO:0010648,GO:0010821,GO:0010822,GO:0010941,GO:0010942,GO:0010959,GO:0014832,GO:0014848,GO:0016020,GO:0016042,GO:0016298,GO:0016787,GO:0016788,GO:0017157,GO:0019216,GO:0019220,GO:0019222,GO:0019637,GO:0019725,GO:0022414,GO:0022898,GO:0023051,GO:0023056,GO:0023057,GO:0030003,GO:0031323,GO:0031325,GO:0031326,GO:0031328,GO:0031399,GO:0031401,GO:0032024,GO:0032048,GO:0032049,GO:0032268,GO:0032270,GO:0032303,GO:0032305,GO:0032368,GO:0032370,GO:0032409,GO:0032412,GO:0032501,GO:0032844,GO:0032846,GO:0032879,GO:0032880,GO:0032890,GO:0032892,GO:0033043,GO:0033554,GO:0034762,GO:0034765,GO:0034976,GO:0035774,GO:0040011,GO:0042312,GO:0042325,GO:0042327,GO:0042330,GO:0042592,GO:0042981,GO:0043065,GO:0043067,GO:0043068,GO:0043226,GO:0043227,GO:0043229,GO:0043231,GO:0043269,GO:0043270,GO:0044057,GO:0044070,GO:0044087,GO:0044237,GO:0044238,GO:0044249,GO:0044255,GO:0044424,GO:0044444,GO:0044464,GO:0044699,GO:0044702,GO:0044707,GO:0044708,GO:0044710,GO:0044711,GO:0044712,GO:0044763,GO:0045017,GO:0045834,GO:0045909,GO:0045921,GO:0045937,GO:0046471,GO:0046474,GO:0046486,GO:0046883,GO:0046887,GO:0046889,GO:0046890,GO:0047499,GO:0048518,GO:0048519,GO:0048522,GO:0048523,GO:0048583,GO:0048584,GO:0048609,GO:0048878,GO:0050708,GO:0050714,GO:0050789,GO:0050794,GO:0050796,GO:0050801,GO:0050804,GO:0050805,GO:0050877,GO:0050890,GO:0050896,GO:0051046,GO:0051047,GO:0051049,GO:0051050,GO:0051128,GO:0051130,GO:0051171,GO:0051173,GO:0051174,GO:0051222,GO:0051223,GO:0051239,GO:0051240,GO:0051246,GO:0051247,GO:0051480,GO:0051716,GO:0051924,GO:0051966,GO:0051967,GO:0052689,GO:0055065,GO:0055074,GO:0055080,GO:0055082,GO:0060135,GO:0060255,GO:0060341,GO:0060627,GO:0061178,GO:0065007,GO:0065008,GO:0065009,GO:0070201,GO:0071704,GO:0072503,GO:0072507,GO:0080090,GO:0090036,GO:0090037,GO:0090087,GO:0090153,GO:0090154,GO:0090199,GO:0090200,GO:0090237,GO:0090238,GO:0090276,GO:0090277,GO:0090407,GO:0098771,GO:1901019,GO:1901339,GO:1901575,GO:1901576,GO:1902531,GO:1902533,GO:1903169,GO:1903522,GO:1903524,GO:1903530,GO:1903532,GO:1903793,GO:2000191,GO:2000193,GO:2000303,GO:2000304,GO:2001233,GO:2001235,GO:2001257
c134303_g1 GO:0000166,GO:0000217,GO:0000400,GO:0000724,GO:0000725,GO:0001882,GO:0001883,GO:0003674,GO:0003676,GO:0003677,GO:0003824,GO:0004518,GO:0004519,GO:0004520,GO:0004536,GO:0005488,GO:0005524,GO:0005575,GO:0005634,GO:0005657,GO:0005737,GO:0005759,GO:0006139,GO:0006259,GO:0006281,GO:0006302,GO:0006310,GO:0006725,GO:0006807,GO:0006950,GO:0006974,GO:0007346,GO:0008094,GO:0008150,GO:0008152,GO:0008821,GO:0009987,GO:0010033,GO:0010564,GO:0010824,GO:0016462,GO:0016787,GO:0016788,GO:0016817,GO:0016818,GO:0016887,GO:0016889,GO:0016894,GO:0017076,GO:0017111,GO:0030554,GO:0031974,GO:0032549,GO:0032550,GO:0032553,GO:0032555,GO:0032559,GO:0032886,GO:0032991,GO:0033043,GO:0033061,GO:0033065,GO:0033554,GO:0034641,GO:0035639,GO:0036094,GO:0042221,GO:0042623,GO:0043167,GO:0043168,GO:0043170,GO:0043226,GO:0043227,GO:0043229,GO:0043231,GO:0043233,GO:0043234,GO:0043566,GO:0044237,GO:0044238,GO:0044260,GO:0044422,GO:0044424,GO:0044427,GO:0044428,GO:0044429,GO:0044444,GO:0044446,GO:0044464,GO:0044699,GO:0044710,GO:0044763,GO:0045787,GO:0045931,GO:0046483,GO:0046605,GO:0048471,GO:0048518,GO:0048522,GO:0050789,GO:0050794,GO:0050896,GO:0051128,GO:0051493,GO:0051716,GO:0051726,GO:0065007,GO:0070013,GO:0070507,GO:0071139,GO:0071140,GO:0071704,GO:0090068,GO:0090231,GO:0090232,GO:0090266,GO:0090267,GO:0090304,GO:0097159,GO:0097367,GO:1901265,GO:1901360,GO:1901363,GO:1901976,GO:1901978,GO:1903504
c134446_g1 GO:0003674,GO:0003824,GO:0004144,GO:0005575,GO:0005576,GO:0005618,GO:0006629,GO:0006643,GO:0006664,GO:0006810,GO:0006869,GO:0008150,GO:0008152,GO:0008374,GO:0008610,GO:0009058,GO:0009247,GO:0009636,GO:0009987,GO:0016043,GO:0016411,GO:0016740,GO:0016746,GO:0016747,GO:0022607,GO:0030312,GO:0042221,GO:0044237,GO:0044238,GO:0044249,GO:0044255,GO:0044464,GO:0044699,GO:0044710,GO:0044711,GO:0044763,GO:0044765,GO:0046467,GO:0046677,GO:0050348,GO:0050896,GO:0051179,GO:0051234,GO:0071702,GO:0071704,GO:0071769,GO:0071840,GO:1901135,GO:1901137,GO:1901576,GO:1902578,GO:1903509
c134540_g1 GO:0000139,GO:0003674,GO:0003824,GO:0003829,GO:0005575,GO:0005975,GO:0006464,GO:0006486,GO:0008150,GO:0008152,GO:0008194,GO:0008375,GO:0009987,GO:0016020,GO:0016021,GO:0016740,GO:0016757,GO:0016758,GO:0019538,GO:0031090,GO:0031224,GO:0036211,GO:0043170,GO:0043412,GO:0043413,GO:0044237,GO:0044238,GO:0044260,GO:0044267,GO:0044422,GO:0044424,GO:0044425,GO:0044431,GO:0044444,GO:0044446,GO:0044464,GO:0044699,GO:0044710,GO:0044723,GO:0044763,GO:0070085,GO:0071704,GO:0098588
c134592_g1 GO:0000122,GO:0000785,GO:0000792,GO:0001071,GO:0001775,GO:0001779,GO:0002376,GO:0002521,GO:0002682,GO:0002684,GO:0002694,GO:0002696,GO:0002761,GO:0002763,GO:0003674,GO:0003676,GO:0003677,GO:0003700,GO:0005488,GO:0005575,GO:0005634,GO:0005721,GO:0005737,GO:0006139,GO:0006325,GO:0006351,GO:0006355,GO:0006357,GO:0006725,GO:0006807,GO:0007049,GO:0007155,GO:0007159,GO:0007498,GO:0008150,GO:0008152,GO:0009058,GO:0009059,GO:0009888,GO:0009889,GO:0009890,GO:0009891,GO:0009892,GO:0009893,GO:0009987,GO:0010468,GO:0010556,GO:0010557,GO:0010558,GO:0010604,GO:0010605,GO:0010628,GO:0010629,GO:0016043,GO:0016070,GO:0016337,GO:0016568,GO:0018130,GO:0019219,GO:0019222,GO:0019438,GO:0022407,GO:0022409,GO:0022610,GO:0030098,GO:0030101,GO:0030154,GO:0030155,GO:0030183,GO:0030217,GO:0030852,GO:0030854,GO:0030900,GO:0031323,GO:0031324,GO:0031325,GO:0031326,GO:0031327,GO:0031328,GO:0032502,GO:0032774,GO:0032991,GO:0034109,GO:0034110,GO:0034112,GO:0034641,GO:0034645,GO:0034654,GO:0040008,GO:0040014,GO:0040018,GO:0042110,GO:0042113,GO:0043167,GO:0043169,GO:0043170,GO:0043226,GO:0043227,GO:0043229,GO:0043231,GO:0043234,GO:0043565,GO:0043933,GO:0044237,GO:0044238,GO:0044249,GO:0044260,GO:0044271,GO:0044422,GO:0044424,GO:0044427,GO:0044446,GO:0044464,GO:0044699,GO:0044763,GO:0044767,GO:0045321,GO:0045580,GO:0045582,GO:0045595,GO:0045597,GO:0045619,GO:0045621,GO:0045637,GO:0045639,GO:0045658,GO:0045660,GO:0045785,GO:0045892,GO:0045893,GO:0045927,GO:0045934,GO:0045935,GO:0045944,GO:0046483,GO:0046634,GO:0046635,GO:0046637,GO:0046638,GO:0046649,GO:0046872,GO:0048513,GO:0048518,GO:0048519,GO:0048522,GO:0048523,GO:0048534,GO:0048535,GO:0048537,GO:0048538,GO:0048541,GO:0048638,GO:0048639,GO:0048732,GO:0048856,GO:0048869,GO:0050789,GO:0050793,GO:0050794,GO:0050863,GO:0050865,GO:0050867,GO:0050870,GO:0051094,GO:0051136,GO:0051138,GO:0051171,GO:0051172,GO:0051173,GO:0051239,GO:0051240,GO:0051249,GO:0051251,GO:0051252,GO:0051253,GO:0051254,GO:0060041,GO:0060255,GO:0065007,GO:0070486,GO:0070489,GO:0071593,GO:0071704,GO:0071840,GO:0080090,GO:0090304,GO:0097159,GO:0097659,GO:0098602,GO:1901360,GO:1901362,GO:1901363,GO:1901576,GO:1902105,GO:1902107,GO:1902679,GO:1902680,GO:1903037,GO:1903039,GO:1903506,GO:1903507,GO:1903508,GO:1903706,GO:1903708,GO:2000026,GO:2000112,GO:2000113,GO:2001141
c134597_g2 GO:0003008,GO:0005575,GO:0006810,GO:0007600,GO:0007601,GO:0008150,GO:0016021,GO:0031224,GO:0032501,GO:0044425,GO:0044699,GO:0044707,GO:0050877,GO:0050896,GO:0050953,GO:0051179,GO:0051234
c134737_g2 GO:0000166,GO:0001882,GO:0001883,GO:0003674,GO:0003774,GO:0003777,GO:0003824,GO:0005488,GO:0005524,GO:0005575,GO:0005856,GO:0005874,GO:0005875,GO:0005930,GO:0006928,GO:0007017,GO:0007018,GO:0007276,GO:0007283,GO:0008150,GO:0008152,GO:0009987,GO:0016043,GO:0016462,GO:0016787,GO:0016817,GO:0016818,GO:0016887,GO:0017076,GO:0017111,GO:0022414,GO:0030030,GO:0030286,GO:0030554,GO:0032549,GO:0032550,GO:0032553,GO:0032555,GO:0032559,GO:0032991,GO:0035639,GO:0036094,GO:0043167,GO:0043168,GO:0043226,GO:0043228,GO:0043229,GO:0043232,GO:0043234,GO:0044422,GO:0044424,GO:0044430,GO:0044441,GO:0044444,GO:0044446,GO:0044463,GO:0044464,GO:0044699,GO:0044702,GO:0044763,GO:0048232,GO:0048609,GO:0071840,GO:0097159,GO:0097367,GO:1901265,GO:1901363,GO:1902494
c134834_g1 GO:0000166,GO:0001882,GO:0001883,GO:0002161,GO:0003674,GO:0003824,GO:0004812,GO:0004823,GO:0005488,GO:0005524,GO:0005575,GO:0005737,GO:0006082,GO:0006139,GO:0006399,GO:0006418,GO:0006429,GO:0006520,GO:0006725,GO:0006807,GO:0008150,GO:0008152,GO:0009987,GO:0016070,GO:0016787,GO:0016788,GO:0016874,GO:0016875,GO:0016876,GO:0017076,GO:0019752,GO:0030554,GO:0032549,GO:0032550,GO:0032553,GO:0032555,GO:0032559,GO:0034641,GO:0034660,GO:0035639,GO:0036094,GO:0043038,GO:0043039,GO:0043167,GO:0043168,GO:0043170,GO:0043436,GO:0044237,GO:0044238,GO:0044260,GO:0044281,GO:0044424,GO:0044464,GO:0044699,GO:0044710,GO:0044763,GO:0046483,GO:0052689,GO:0071704,GO:0090304,GO:0097159,GO:0097367,GO:1901265,GO:1901360,GO:1901363,GO:1901564
c134890_g1 GO:0003674,GO:0005488,GO:0005575,GO:0005615,GO:0008270,GO:0043167,GO:0043169,GO:0044421,GO:0046872,GO:0046914
c135171_g1 GO:0000104,GO:0003674,GO:0003824,GO:0005575,GO:0005886,GO:0006082,GO:0006099,GO:0006101,GO:0008150,GO:0008152,GO:0008177,GO:0009987,GO:0016020,GO:0016491,GO:0016627,GO:0016635,GO:0019752,GO:0043436,GO:0044237,GO:0044238,GO:0044281,GO:0044464,GO:0044699,GO:0044710,GO:0044763,GO:0071704,GO:0072350
c135191_g1 GO:0005575,GO:0005886,GO:0016020,GO:0016021,GO:0031224,GO:0044425,GO:0044464
c135248_g1 GO:0001071,GO:0003674,GO:0003676,GO:0003677,GO:0003700,GO:0003824,GO:0005488,GO:0005575,GO:0005634,GO:0005789,GO:0006139,GO:0006351,GO:0006355,GO:0006725,GO:0006807,GO:0007009,GO:0007272,GO:0008150,GO:0008152,GO:0008233,GO:0008366,GO:0009058,GO:0009059,GO:0009889,GO:0009891,GO:0009893,GO:0009987,GO:0010001,GO:0010468,GO:0010556,GO:0010557,GO:0010604,GO:0010628,GO:0014003,GO:0016020,GO:0016021,GO:0016043,GO:0016070,GO:0016787,GO:0018130,GO:0019219,GO:0019222,GO:0019438,GO:0021782,GO:0022010,GO:0030154,GO:0031090,GO:0031224,GO:0031323,GO:0031325,GO:0031326,GO:0031328,GO:0031641,GO:0031643,GO:0031644,GO:0031646,GO:0032286,GO:0032291,GO:0032502,GO:0032774,GO:0034641,GO:0034645,GO:0034654,GO:0042552,GO:0043170,GO:0043217,GO:0043226,GO:0043227,GO:0043229,GO:0043231,GO:0043565,GO:0044057,GO:0044237,GO:0044238,GO:0044249,GO:0044260,GO:0044271,GO:0044422,GO:0044424,GO:0044425,GO:0044432,GO:0044444,GO:0044446,GO:0044464,GO:0044699,GO:0044763,GO:0044767,GO:0044802,GO:0045893,GO:0045935,GO:0046483,GO:0048468,GO:0048518,GO:0048522,GO:0048709,GO:0048856,GO:0048869,GO:0050789,GO:0050793,GO:0050794,GO:0051094,GO:0051171,GO:0051173,GO:0051239,GO:0051240,GO:0051252,GO:0051254,GO:0051960,GO:0051962,GO:0060255,GO:0061024,GO:0065007,GO:0071704,GO:0071840,GO:0080090,GO:0090304,GO:0097159,GO:0097659,GO:0098588,GO:0098589,GO:1901360,GO:1901362,GO:1901363,GO:1901576,GO:1902680,GO:1903506,GO:1903508,GO:2000026,GO:2000112,GO:2001141
c135305_g1 GO:0003674,GO:0003676,GO:0003723,GO:0003824,GO:0004518,GO:0004519,GO:0004521,GO:0004540,GO:0005488,GO:0005575,GO:0005576,GO:0006139,GO:0006725,GO:0006807,GO:0008150,GO:0008152,GO:0009987,GO:0016070,GO:0016787,GO:0016788,GO:0034641,GO:0043167,GO:0043169,GO:0043170,GO:0044237,GO:0044238,GO:0044260,GO:0046483,GO:0046872,GO:0071704,GO:0090304,GO:0090305,GO:0090501,GO:0090502,GO:0097159,GO:1901360,GO:1901363
c135483_g1 GO:0003674,GO:0003824,GO:0016491
c135548_g1 GO:0003674,GO:0004889,GO:0005215,GO:0005216,GO:0005230,GO:0005231,GO:0005261,GO:0005575,GO:0008324,GO:0015075,GO:0015267,GO:0015276,GO:0016021,GO:0022803,GO:0022834,GO:0022836,GO:0022838,GO:0022857,GO:0022891,GO:0022892,GO:0030054,GO:0031224,GO:0044425,GO:0044456,GO:0044459,GO:0044464,GO:0045211,GO:0097060
c135824_g1 GO:0003674,GO:0005215,GO:0005216,GO:0005244,GO:0005249,GO:0005250,GO:0005261,GO:0005267,GO:0005488,GO:0005575,GO:0005886,GO:0006461,GO:0006810,GO:0006811,GO:0006812,GO:0006813,GO:0008076,GO:0008150,GO:0008324,GO:0009987,GO:0015075,GO:0015077,GO:0015079,GO:0015267,GO:0015271,GO:0015672,GO:0016020,GO:0016043,GO:0022607,GO:0022803,GO:0022832,GO:0022836,GO:0022838,GO:0022843,GO:0022857,GO:0022890,GO:0022891,GO:0022892,GO:0030001,GO:0030425,GO:0032991,GO:0034220,GO:0034702,GO:0034703,GO:0034705,GO:0042383,GO:0042391,GO:0042995,GO:0043005,GO:0043025,GO:0043167,GO:0043169,GO:0043234,GO:0043933,GO:0044297,GO:0044422,GO:0044424,GO:0044425,GO:0044432,GO:0044444,GO:0044446,GO:0044459,GO:0044464,GO:0044699,GO:0044763,GO:0044765,GO:0046872,GO:0046873,GO:0051179,GO:0051234,GO:0051259,GO:0051260,GO:0055085,GO:0065003,GO:0065007,GO:0065008,GO:0071435,GO:0071804,GO:0071805,GO:0071822,GO:0071840,GO:0086009,GO:0097038,GO:0097458,GO:0098655,GO:0098660,GO:0098662,GO:1902495,GO:1902578,GO:1990351
c135937_g1 GO:0003008,GO:0003012,GO:0003674,GO:0005215,GO:0005216,GO:0005244,GO:0005245,GO:0005261,GO:0005262,GO:0005488,GO:0005575,GO:0005891,GO:0006810,GO:0006811,GO:0006812,GO:0006816,GO:0006936,GO:0008150,GO:0008324,GO:0008331,GO:0009987,GO:0015075,GO:0015085,GO:0015267,GO:0016020,GO:0016323,GO:0016324,GO:0022803,GO:0022832,GO:0022836,GO:0022838,GO:0022843,GO:0022857,GO:0022890,GO:0022891,GO:0022892,GO:0030001,GO:0032501,GO:0032991,GO:0034702,GO:0034703,GO:0034704,GO:0042044,GO:0042045,GO:0042391,GO:0043167,GO:0043169,GO:0043234,GO:0044425,GO:0044459,GO:0044464,GO:0044699,GO:0044707,GO:0044763,GO:0044765,GO:0046872,GO:0046873,GO:0051179,GO:0051234,GO:0051899,GO:0055085,GO:0065007,GO:0065008,GO:0070509,GO:0070838,GO:0072509,GO:0072511,GO:0086010,GO:0098589,GO:0098590,GO:1902495,GO:1902578,GO:1990351
c136102_g1 GO:0003674,GO:0003824,GO:0004096,GO:0004601,GO:0005488,GO:0008150,GO:0008152,GO:0009056,GO:0009987,GO:0016209,GO:0016491,GO:0016684,GO:0020037,GO:0042743,GO:0042744,GO:0043167,GO:0043169,GO:0044237,GO:0044248,GO:0044699,GO:0044710,GO:0044712,GO:0044763,GO:0046872,GO:0046906,GO:0072593,GO:0097159,GO:1901363
c136160_g1 GO:0001071,GO:0003674,GO:0003676,GO:0003677,GO:0003700,GO:0005488,GO:0005575,GO:0005634,GO:0005737,GO:0006139,GO:0006351,GO:0006355,GO:0006725,GO:0006807,GO:0008150,GO:0008152,GO:0009058,GO:0009059,GO:0009889,GO:0009987,GO:0010468,GO:0010556,GO:0016070,GO:0018130,GO:0019219,GO:0019222,GO:0019438,GO:0031323,GO:0031326,GO:0032774,GO:0034641,GO:0034645,GO:0034654,GO:0043167,GO:0043169,GO:0043170,GO:0043226,GO:0043227,GO:0043229,GO:0043231,GO:0044237,GO:0044238,GO:0044249,GO:0044260,GO:0044271,GO:0044424,GO:0044464,GO:0046483,GO:0046872,GO:0050789,GO:0050794,GO:0051171,GO:0051252,GO:0060255,GO:0065007,GO:0071704,GO:0080090,GO:0090304,GO:0097159,GO:0097659,GO:1901360,GO:1901362,GO:1901363,GO:1901576,GO:1903506,GO:2000112,GO:2001141
c1361_g1 GO:0000030,GO:0003674,GO:0003824,GO:0005575,GO:0005975,GO:0006629,GO:0006643,GO:0006664,GO:0008150,GO:0008152,GO:0008610,GO:0009058,GO:0009247,GO:0009987,GO:0016021,GO:0016740,GO:0016757,GO:0016758,GO:0031224,GO:0040007,GO:0044237,GO:0044238,GO:0044249,GO:0044255,GO:0044425,GO:0044699,GO:0044710,GO:0044711,GO:0044723,GO:0044763,GO:0046467,GO:0070085,GO:0071704,GO:0097502,GO:1901135,GO:1901137,GO:1901576,GO:1903509
c136338_g1 GO:0000166,GO:0000271,GO:0003674,GO:0003824,GO:0005488,GO:0005975,GO:0005976,GO:0008150,GO:0008152,GO:0009058,GO:0009059,GO:0009246,GO:0009987,GO:0016051,GO:0016491,GO:0016614,GO:0016616,GO:0016627,GO:0016628,GO:0033692,GO:0034637,GO:0034645,GO:0036094,GO:0043170,GO:0044237,GO:0044238,GO:0044249,GO:0044260,GO:0044262,GO:0044264,GO:0044699,GO:0044710,GO:0044711,GO:0044723,GO:0044763,GO:0046378,GO:0048037,GO:0050662,GO:0051287,GO:0071704,GO:0089714,GO:0097159,GO:1901135,GO:1901137,GO:1901265,GO:1901363,GO:1901576
c136517_g1 GO:0000166,GO:0003674,GO:0003824,GO:0004112,GO:0004114,GO:0004115,GO:0005488,GO:0008081,GO:0016787,GO:0016788,GO:0036094,GO:0042578,GO:0043167,GO:0043169,GO:0046872,GO:0097159,GO:1901265,GO:1901363
c136906_g1 GO:0003674,GO:0005488,GO:0030246
c136917_g1 GO:0001662,GO:0002209,GO:0005575,GO:0005737,GO:0006950,GO:0006952,GO:0007610,GO:0008150,GO:0032501,GO:0033555,GO:0042596,GO:0044424,GO:0044464,GO:0044699,GO:0044707,GO:0044708,GO:0050896
c136929_g1 GO:0003674,GO:0003824,GO:0005488,GO:0006139,GO:0006399,GO:0006400,GO:0006725,GO:0006807,GO:0008033,GO:0008150,GO:0008152,GO:0008479,GO:0008616,GO:0009058,GO:0009116,GO:0009119,GO:0009163,GO:0009451,GO:0009987,GO:0016070,GO:0016740,GO:0016757,GO:0016763,GO:0018130,GO:0019438,GO:0034470,GO:0034641,GO:0034654,GO:0034660,GO:0042455,GO:0043167,GO:0043169,GO:0043170,GO:0043412,GO:0044237,GO:0044238,GO:0044249,GO:0044260,GO:0044271,GO:0044281,GO:0044699,GO:0044710,GO:0044711,GO:0044763,GO:0046116,GO:0046483,GO:0046872,GO:0055086,GO:0071704,GO:0090304,GO:1901135,GO:1901137,GO:1901360,GO:1901362,GO:1901564,GO:1901566,GO:1901576,GO:1901657,GO:1901659
c13695_g1 GO:0003674,GO:0003824,GO:0004497,GO:0016491,GO:0016701,GO:0016703,GO:0018580
c137006_g1 GO:0000323,GO:0003674,GO:0003824,GO:0003993,GO:0005488,GO:0005506,GO:0005575,GO:0005764,GO:0005773,GO:0008198,GO:0008199,GO:0016787,GO:0016788,GO:0016791,GO:0042578,GO:0043167,GO:0043169,GO:0043226,GO:0043227,GO:0043229,GO:0043231,GO:0044424,GO:0044444,GO:0044464,GO:0046872,GO:0046914
c137036_g1 GO:0005575,GO:0005576,GO:0005618,GO:0016020,GO:0030312,GO:0044464
c13709_g1 GO:0005575,GO:0005739,GO:0005743,GO:0006810,GO:0008150,GO:0009987,GO:0016020,GO:0016021,GO:0019866,GO:0031090,GO:0031224,GO:0031966,GO:0043226,GO:0043227,GO:0043229,GO:0043231,GO:0044422,GO:0044424,GO:0044425,GO:0044429,GO:0044444,GO:0044446,GO:0044464,GO:0044699,GO:0044763,GO:0044765,GO:0051179,GO:0051234,GO:0055085,GO:1902578
c137210_g1 GO:0005575,GO:0005576,GO:0005618,GO:0005887,GO:0006810,GO:0006869,GO:0008150,GO:0009273,GO:0009987,GO:0015920,GO:0016021,GO:0030312,GO:0031224,GO:0031226,GO:0040007,GO:0042546,GO:0044085,GO:0044425,GO:0044459,GO:0044464,GO:0044699,GO:0044765,GO:0051179,GO:0051234,GO:0071554,GO:0071702,GO:0071766,GO:0071840,GO:1901264,GO:1902578
c137495_g1 GO:0003008,GO:0003360,GO:0003674,GO:0004872,GO:0005488,GO:0005515,GO:0005575,GO:0005886,GO:0005887,GO:0007155,GO:0007158,GO:0007610,GO:0007611,GO:0007612,GO:0008150,GO:0009986,GO:0009987,GO:0014069,GO:0016020,GO:0016021,GO:0016043,GO:0016337,GO:0021549,GO:0022607,GO:0022610,GO:0030054,GO:0030154,GO:0030182,GO:0030425,GO:0030534,GO:0031224,GO:0031226,GO:0031404,GO:0032501,GO:0032502,GO:0034330,GO:0035176,GO:0035265,GO:0040007,GO:0042043,GO:0042391,GO:0042802,GO:0042803,GO:0042995,GO:0043005,GO:0043167,GO:0043168,GO:0044425,GO:0044456,GO:0044459,GO:0044464,GO:0044699,GO:0044707,GO:0044708,GO:0044763,GO:0044767,GO:0044802,GO:0045202,GO:0045211,GO:0045216,GO:0045837,GO:0046983,GO:0048856,GO:0048869,GO:0050808,GO:0050839,GO:0050877,GO:0050890,GO:0051703,GO:0051704,GO:0051705,GO:0051899,GO:0060076,GO:0060078,GO:0060079,GO:0060089,GO:0061024,GO:0065007,GO:0065008,GO:0071625,GO:0071709,GO:0071840,GO:0090394,GO:0097060,GO:0097090,GO:0097105,GO:0097458,GO:0098602
c137495_g2 GO:0001941,GO:0001956,GO:0002087,GO:0003008,GO:0003674,GO:0004872,GO:0005488,GO:0005515,GO:0005575,GO:0005887,GO:0006461,GO:0006605,GO:0006810,GO:0006886,GO:0006903,GO:0006996,GO:0007010,GO:0007155,GO:0007157,GO:0007158,GO:0007399,GO:0007416,GO:0008104,GO:0008150,GO:0009897,GO:0009966,GO:0009967,GO:0009986,GO:0009987,GO:0010469,GO:0010646,GO:0010647,GO:0010720,GO:0010975,GO:0010976,GO:0014069,GO:0015031,GO:0016021,GO:0016043,GO:0016080,GO:0016337,GO:0016339,GO:0017157,GO:0022607,GO:0022610,GO:0022898,GO:0023051,GO:0023056,GO:0030054,GO:0030100,GO:0030425,GO:0030865,GO:0031224,GO:0031226,GO:0031344,GO:0031346,GO:0032228,GO:0032230,GO:0032409,GO:0032412,GO:0032433,GO:0032501,GO:0032502,GO:0032879,GO:0033036,GO:0034613,GO:0034762,GO:0034765,GO:0035418,GO:0042043,GO:0042391,GO:0042995,GO:0043005,GO:0043113,GO:0043269,GO:0043576,GO:0043933,GO:0044057,GO:0044065,GO:0044087,GO:0044089,GO:0044425,GO:0044456,GO:0044459,GO:0044463,GO:0044464,GO:0044699,GO:0044707,GO:0044763,GO:0044765,GO:0044802,GO:0045161,GO:0045184,GO:0045202,GO:0045211,GO:0045595,GO:0045597,GO:0045664,GO:0045666,GO:0045807,GO:0045838,GO:0045921,GO:0046907,GO:0046928,GO:0046983,GO:0048518,GO:0048522,GO:0048583,GO:0048584,GO:0048731,GO:0048789,GO:0048856,GO:0050767,GO:0050769,GO:0050773,GO:0050789,GO:0050793,GO:0050794,GO:0050804,GO:0050806,GO:0050807,GO:0050808,GO:0050839,GO:0050877,GO:0051046,GO:0051047,GO:0051049,GO:0051050,GO:0051094,GO:0051128,GO:0051130,GO:0051179,GO:0051234,GO:0051239,GO:0051240,GO:0051259,GO:0051260,GO:0051262,GO:0051290,GO:0051291,GO:0051489,GO:0051491,GO:0051588,GO:0051590,GO:0051640,GO:0051641,GO:0051648,GO:0051649,GO:0051899,GO:0051960,GO:0051962,GO:0051963,GO:0051965,GO:0051966,GO:0051968,GO:0060076,GO:0060078,GO:0060079,GO:0060089,GO:0060284,GO:0060341,GO:0060491,GO:0060627,GO:0060998,GO:0060999,GO:0061024,GO:0065003,GO:0065007,GO:0065008,GO:0065009,GO:0070727,GO:0071702,GO:0071709,GO:0071822,GO:0071840,GO:0072553,GO:0072578,GO:0072657,GO:0097060,GO:0097090,GO:0097091,GO:0097104,GO:0097105,GO:0097113,GO:0097114,GO:0097115,GO:0097119,GO:0097120,GO:0097458,GO:0097479,GO:0098552,GO:0098602,GO:0098609,GO:0098742,GO:1900006,GO:1900027,GO:1900029,GO:1900242,GO:1900244,GO:1900449,GO:1902531,GO:1902533,GO:1902578,GO:1902580,GO:1902582,GO:1902803,GO:1902805,GO:1903421,GO:1903423,GO:1903530,GO:1903532,GO:2000026,GO:2000300,GO:2000302,GO:2000310,GO:2000311,GO:2000463
c137750_g1 GO:0000166,GO:0003674,GO:0003824,GO:0005488,GO:0005575,GO:0005886,GO:0008150,GO:0008152,GO:0008746,GO:0008750,GO:0016020,GO:0016021,GO:0016491,GO:0016651,GO:0016652,GO:0031224,GO:0036094,GO:0044425,GO:0044464,GO:0044699,GO:0044710,GO:0048037,GO:0050661,GO:0050662,GO:0055114,GO:0097159,GO:1901265,GO:1901363
c137836_g2 GO:0003674,GO:0003676,GO:0003677,GO:0005488,GO:0005575,GO:0005634,GO:0006139,GO:0006351,GO:0006355,GO:0006725,GO:0006807,GO:0008150,GO:0008152,GO:0009058,GO:0009059,GO:0009889,GO:0009987,GO:0010468,GO:0010556,GO:0016070,GO:0018130,GO:0019219,GO:0019222,GO:0019438,GO:0031323,GO:0031326,GO:0032774,GO:0034641,GO:0034645,GO:0034654,GO:0043170,GO:0043226,GO:0043227,GO:0043229,GO:0043231,GO:0044237,GO:0044238,GO:0044249,GO:0044260,GO:0044271,GO:0044424,GO:0044464,GO:0046483,GO:0050789,GO:0050794,GO:0051171,GO:0051252,GO:0060255,GO:0065007,GO:0071704,GO:0080090,GO:0090304,GO:0097159,GO:0097659,GO:1901360,GO:1901362,GO:1901363,GO:1901576,GO:1903506,GO:2000112,GO:2001141
c138085_g1 GO:0005575,GO:0005886,GO:0006807,GO:0008150,GO:0008152,GO:0009308,GO:0016020,GO:0016021,GO:0030416,GO:0031224,GO:0044425,GO:0044464,GO:0071704,GO:0097164,GO:1901160,GO:1901564
c138197_g1 GO:0003674,GO:0005215,GO:0005575,GO:0005886,GO:0008324,GO:0015075,GO:0016020,GO:0016021,GO:0022857,GO:0022891,GO:0022892,GO:0031224,GO:0044425,GO:0044464
c138302_g1 GO:0003674,GO:0003824,GO:0004843,GO:0005488,GO:0005575,GO:0005789,GO:0006464,GO:0006508,GO:0006511,GO:0006950,GO:0008150,GO:0008152,GO:0008233,GO:0008234,GO:0009056,GO:0009057,GO:0009987,GO:0010468,GO:0010498,GO:0010564,GO:0010608,GO:0016020,GO:0016021,GO:0016202,GO:0016579,GO:0016787,GO:0019222,GO:0019538,GO:0019783,GO:0019941,GO:0030163,GO:0030433,GO:0031090,GO:0031224,GO:0031647,GO:0033554,GO:0034976,GO:0036211,GO:0036459,GO:0043161,GO:0043167,GO:0043169,GO:0043170,GO:0043412,GO:0043632,GO:0044237,GO:0044238,GO:0044248,GO:0044260,GO:0044265,GO:0044267,GO:0044422,GO:0044424,GO:0044425,GO:0044432,GO:0044444,GO:0044446,GO:0044464,GO:0045787,GO:0045843,GO:0046872,GO:0048518,GO:0048519,GO:0048522,GO:0048583,GO:0048634,GO:0048635,GO:0048641,GO:0048642,GO:0050789,GO:0050793,GO:0050794,GO:0050896,GO:0051093,GO:0051239,GO:0051241,GO:0051603,GO:0051716,GO:0051726,GO:0060255,GO:0065007,GO:0065008,GO:0070011,GO:0070646,GO:0070647,GO:0071704,GO:0080134,GO:0080135,GO:0090068,GO:0098588,GO:0098589,GO:1900037,GO:1901575,GO:1901861,GO:1901862,GO:2000026
c138316_g1 GO:0000166,GO:0001882,GO:0001883,GO:0001889,GO:0003674,GO:0003824,GO:0004070,GO:0004088,GO:0004151,GO:0004672,GO:0005488,GO:0005515,GO:0005524,GO:0005575,GO:0005634,GO:0005829,GO:0006082,GO:0006139,GO:0006206,GO:0006207,GO:0006213,GO:0006220,GO:0006221,GO:0006222,GO:0006228,GO:0006464,GO:0006468,GO:0006520,GO:0006541,GO:0006543,GO:0006725,GO:0006753,GO:0006793,GO:0006796,GO:0006807,GO:0006810,GO:0007507,GO:0007565,GO:0007589,GO:0007595,GO:0008150,GO:0008152,GO:0008270,GO:0009056,GO:0009058,GO:0009063,GO:0009064,GO:0009065,GO:0009112,GO:0009116,GO:0009117,GO:0009119,GO:0009123,GO:0009124,GO:0009129,GO:0009130,GO:0009141,GO:0009142,GO:0009147,GO:0009148,GO:0009156,GO:0009161,GO:0009163,GO:0009165,GO:0009173,GO:0009174,GO:0009199,GO:0009201,GO:0009208,GO:0009209,GO:0009218,GO:0009220,GO:0009259,GO:0009260,GO:0009719,GO:0009725,GO:0009987,GO:0010033,GO:0010243,GO:0014070,GO:0014074,GO:0014075,GO:0016020,GO:0016054,GO:0016301,GO:0016310,GO:0016363,GO:0016597,GO:0016740,GO:0016741,GO:0016743,GO:0016772,GO:0016773,GO:0016787,GO:0016810,GO:0016812,GO:0016874,GO:0016879,GO:0016884,GO:0017076,GO:0017144,GO:0018107,GO:0018130,GO:0018193,GO:0018210,GO:0019438,GO:0019538,GO:0019637,GO:0019693,GO:0019752,GO:0019856,GO:0019899,GO:0022414,GO:0030554,GO:0031000,GO:0031099,GO:0031100,GO:0031406,GO:0031960,GO:0031982,GO:0031988,GO:0032501,GO:0032502,GO:0032549,GO:0032550,GO:0032553,GO:0032555,GO:0032559,GO:0032941,GO:0032991,GO:0033267,GO:0033574,GO:0033993,GO:0034641,GO:0034654,GO:0035639,GO:0035690,GO:0036094,GO:0036211,GO:0042221,GO:0042455,GO:0042493,GO:0042802,GO:0042995,GO:0043025,GO:0043167,GO:0043168,GO:0043169,GO:0043170,GO:0043177,GO:0043195,GO:0043226,GO:0043227,GO:0043229,GO:0043230,GO:0043231,GO:0043234,GO:0043279,GO:0043412,GO:0043436,GO:0044205,GO:0044237,GO:0044238,GO:0044248,GO:0044249,GO:0044260,GO:0044267,GO:0044271,GO:0044281,GO:0044282,GO:0044297,GO:0044421,GO:0044422,GO:0044424,GO:0044428,GO:0044444,GO:0044446,GO:0044456,GO:0044463,GO:0044464,GO:0044699,GO:0044703,GO:0044706,GO:0044707,GO:0044710,GO:0044711,GO:0044712,GO:0044763,GO:0044765,GO:0044767,GO:0046049,GO:0046051,GO:0046112,GO:0046131,GO:0046132,GO:0046134,GO:0046390,GO:0046395,GO:0046483,GO:0046777,GO:0046872,GO:0046903,GO:0046914,GO:0048513,GO:0048545,GO:0048732,GO:0048856,GO:0050878,GO:0050896,GO:0051179,GO:0051234,GO:0051384,GO:0051414,GO:0051704,GO:0051716,GO:0055086,GO:0065007,GO:0065008,GO:0065010,GO:0070062,GO:0070335,GO:0070408,GO:0070409,GO:0070848,GO:0070849,GO:0070887,GO:0071310,GO:0071363,GO:0071364,GO:0071495,GO:0071704,GO:0072527,GO:0072528,GO:0090407,GO:0097159,GO:0097305,GO:0097367,GO:0097458,GO:1901135,GO:1901137,GO:1901265,GO:1901293,GO:1901360,GO:1901362,GO:1901363,GO:1901564,GO:1901565,GO:1901566,GO:1901575,GO:1901576,GO:1901605,GO:1901606,GO:1901654,GO:1901657,GO:1901659,GO:1901698,GO:1901700,GO:1902578,GO:1903561
c138407_g1 GO:0001101,GO:0003674,GO:0003676,GO:0003677,GO:0005488,GO:0005575,GO:0005634,GO:0006139,GO:0006351,GO:0006355,GO:0006357,GO:0006725,GO:0006807,GO:0006950,GO:0008150,GO:0008152,GO:0009058,GO:0009059,GO:0009889,GO:0009987,GO:0010033,GO:0010034,GO:0010468,GO:0010556,GO:0016070,GO:0018130,GO:0019219,GO:0019222,GO:0019438,GO:0031323,GO:0031326,GO:0032774,GO:0033554,GO:0034641,GO:0034645,GO:0034654,GO:0035690,GO:0042221,GO:0042493,GO:0043167,GO:0043169,GO:0043170,GO:0043226,GO:0043227,GO:0043229,GO:0043231,GO:0043618,GO:0043620,GO:0044237,GO:0044238,GO:0044249,GO:0044260,GO:0044271,GO:0044424,GO:0044464,GO:0046483,GO:0046872,GO:0050789,GO:0050794,GO:0050896,GO:0051171,GO:0051252,GO:0051716,GO:0060255,GO:0065007,GO:0070887,GO:0071229,GO:0071310,GO:0071311,GO:0071704,GO:0080090,GO:0090304,GO:0097159,GO:0097659,GO:1901360,GO:1901362,GO:1901363,GO:1901576,GO:1901700,GO:1901701,GO:1903506,GO:2000112,GO:2001141
c138714_g1 GO:0003674,GO:0003824,GO:0006082,GO:0006520,GO:0006541,GO:0006575,GO:0006725,GO:0006732,GO:0006760,GO:0006766,GO:0006767,GO:0006807,GO:0008150,GO:0008152,GO:0008483,GO:0008652,GO:0009058,GO:0009064,GO:0009108,GO:0009110,GO:0009396,GO:0009987,GO:0016053,GO:0016740,GO:0016769,GO:0016829,GO:0016830,GO:0016833,GO:0016999,GO:0017000,GO:0017144,GO:0018130,GO:0019438,GO:0019752,GO:0034641,GO:0042364,GO:0042398,GO:0042558,GO:0042559,GO:0043436,GO:0043603,GO:0043604,GO:0043648,GO:0043650,GO:0044237,GO:0044238,GO:0044249,GO:0044271,GO:0044281,GO:0044283,GO:0044699,GO:0044710,GO:0044711,GO:0044763,GO:0046394,GO:0046483,GO:0046655,GO:0046656,GO:0046820,GO:0051186,GO:0051188,GO:0071704,GO:1901360,GO:1901362,GO:1901564,GO:1901566,GO:1901576,GO:1901605,GO:1901607
c138807_g1 GO:0003674,GO:0005488,GO:0005509,GO:0005575,GO:0005576,GO:0043167,GO:0043169,GO:0046872
c138850_g1 GO:0003674,GO:0003682,GO:0005488,GO:0005509,GO:0005575,GO:0005576,GO:0005737,GO:0007155,GO:0008150,GO:0016020,GO:0022610,GO:0043167,GO:0043169,GO:0044424,GO:0044464,GO:0044877,GO:0046872
c138875_g1 GO:0000105,GO:0003674,GO:0003824,GO:0004401,GO:0005488,GO:0006082,GO:0006520,GO:0006547,GO:0006629,GO:0006644,GO:0006650,GO:0006725,GO:0006793,GO:0006796,GO:0006807,GO:0008150,GO:0008152,GO:0008652,GO:0009058,GO:0009987,GO:0016053,GO:0016310,GO:0016311,GO:0016787,GO:0016788,GO:0016791,GO:0018130,GO:0019438,GO:0019637,GO:0019752,GO:0030258,GO:0034641,GO:0042578,GO:0043167,GO:0043169,GO:0043436,GO:0044237,GO:0044238,GO:0044249,GO:0044255,GO:0044281,GO:0044283,GO:0044699,GO:0044710,GO:0044711,GO:0044763,GO:0046394,GO:0046483,GO:0046486,GO:0046488,GO:0046834,GO:0046854,GO:0046872,GO:0052803,GO:0071704,GO:1901360,GO:1901362,GO:1901564,GO:1901566,GO:1901576,GO:1901605,GO:1901607
c138903_g1 GO:0000166,GO:0001882,GO:0001883,GO:0003674,GO:0003824,GO:0004017,GO:0005488,GO:0005524,GO:0005575,GO:0005737,GO:0006139,GO:0006163,GO:0006164,GO:0006166,GO:0006167,GO:0006725,GO:0006753,GO:0006793,GO:0006796,GO:0006807,GO:0008150,GO:0008152,GO:0009058,GO:0009116,GO:0009117,GO:0009119,GO:0009123,GO:0009124,GO:0009126,GO:0009127,GO:0009150,GO:0009152,GO:0009156,GO:0009161,GO:0009163,GO:0009165,GO:0009167,GO:0009168,GO:0009259,GO:0009260,GO:0009987,GO:0016301,GO:0016740,GO:0016772,GO:0016776,GO:0017076,GO:0018130,GO:0019201,GO:0019205,GO:0019438,GO:0019637,GO:0019693,GO:0030554,GO:0032261,GO:0032549,GO:0032550,GO:0032553,GO:0032555,GO:0032559,GO:0034641,GO:0034654,GO:0035639,GO:0036094,GO:0042278,GO:0042451,GO:0042455,GO:0043094,GO:0043101,GO:0043167,GO:0043168,GO:0043173,GO:0043174,GO:0044209,GO:0044237,GO:0044238,GO:0044249,GO:0044271,GO:0044281,GO:0044424,GO:0044464,GO:0044699,GO:0044710,GO:0044711,GO:0044763,GO:0046033,GO:0046128,GO:0046129,GO:0046390,GO:0046483,GO:0055086,GO:0071704,GO:0072521,GO:0072522,GO:0090407,GO:0097159,GO:0097367,GO:1901135,GO:1901137,GO:1901265,GO:1901293,GO:1901360,GO:1901362,GO:1901363,GO:1901564,GO:1901566,GO:1901576,GO:1901657,GO:1901659
c138918_g1 GO:0005575,GO:0005737,GO:0044424,GO:0044464
c139033_g1 GO:0000220,GO:0003674,GO:0005215,GO:0005575,GO:0006810,GO:0006811,GO:0006812,GO:0006818,GO:0007476,GO:0008150,GO:0008324,GO:0009653,GO:0009886,GO:0009987,GO:0015075,GO:0015077,GO:0015078,GO:0015672,GO:0015931,GO:0015988,GO:0015991,GO:0015992,GO:0016021,GO:0016469,GO:0022857,GO:0022890,GO:0022891,GO:0022892,GO:0031224,GO:0032502,GO:0032991,GO:0033176,GO:0033177,GO:0033179,GO:0033181,GO:0033227,GO:0034220,GO:0035107,GO:0035114,GO:0035120,GO:0043234,GO:0044422,GO:0044424,GO:0044425,GO:0044437,GO:0044444,GO:0044446,GO:0044459,GO:0044464,GO:0044699,GO:0044763,GO:0044765,GO:0044767,GO:0045169,GO:0050657,GO:0050658,GO:0051179,GO:0051234,GO:0051236,GO:0055085,GO:0071702,GO:0071705,GO:0098655,GO:0098660,GO:0098662,GO:1902578,GO:1902600
c139131_g2 GO:0001659,GO:0003674,GO:0003824,GO:0005575,GO:0005737,GO:0006801,GO:0008150,GO:0008152,GO:0009581,GO:0009582,GO:0009590,GO:0009605,GO:0009628,GO:0009629,GO:0009987,GO:0016020,GO:0016175,GO:0016491,GO:0016651,GO:0031982,GO:0031988,GO:0032501,GO:0032502,GO:0032991,GO:0042554,GO:0042592,GO:0043020,GO:0043226,GO:0043227,GO:0043230,GO:0043234,GO:0044237,GO:0044421,GO:0044424,GO:0044425,GO:0044459,GO:0044464,GO:0044699,GO:0044707,GO:0044767,GO:0048840,GO:0048856,GO:0048871,GO:0050664,GO:0050896,GO:0051606,GO:0065007,GO:0065008,GO:0065010,GO:0070062,GO:0072593,GO:1902494,GO:1903561,GO:1990204
c13929_g1 GO:0005575,GO:0016021,GO:0031224,GO:0044425
c139466_g1 GO:0003674,GO:0003824,GO:0004748,GO:0005488,GO:0005575,GO:0005971,GO:0006139,GO:0006259,GO:0006260,GO:0006725,GO:0006753,GO:0006793,GO:0006796,GO:0006807,GO:0008150,GO:0008152,GO:0009058,GO:0009059,GO:0009117,GO:0009132,GO:0009165,GO:0009186,GO:0009262,GO:0009263,GO:0009987,GO:0016491,GO:0016725,GO:0016728,GO:0018130,GO:0019438,GO:0019637,GO:0032991,GO:0034641,GO:0034645,GO:0034654,GO:0040007,GO:0043167,GO:0043169,GO:0043170,GO:0043234,GO:0044237,GO:0044238,GO:0044249,GO:0044260,GO:0044271,GO:0044281,GO:0044424,GO:0044444,GO:0044464,GO:0044699,GO:0044710,GO:0044711,GO:0044763,GO:0046483,GO:0046872,GO:0055086,GO:0071704,GO:0090304,GO:0090407,GO:1901135,GO:1901137,GO:1901293,GO:1901360,GO:1901362,GO:1901576,GO:1902494,GO:1990204
c139478_g1 GO:0003674,GO:0003824,GO:0003988,GO:0005575,GO:0005737,GO:0006082,GO:0006629,GO:0006631,GO:0006635,GO:0008150,GO:0008152,GO:0009056,GO:0009062,GO:0009987,GO:0016042,GO:0016054,GO:0016408,GO:0016740,GO:0016746,GO:0016747,GO:0019395,GO:0019752,GO:0030258,GO:0032787,GO:0034440,GO:0043436,GO:0044237,GO:0044238,GO:0044242,GO:0044248,GO:0044255,GO:0044281,GO:0044282,GO:0044424,GO:0044464,GO:0044699,GO:0044710,GO:0044712,GO:0044763,GO:0046395,GO:0055114,GO:0071704,GO:0072329,GO:1901575
c139481_g1 GO:0000166,GO:0003674,GO:0003824,GO:0005215,GO:0005344,GO:0005488,GO:0005506,GO:0006950,GO:0008150,GO:0008941,GO:0009636,GO:0016491,GO:0016705,GO:0016708,GO:0019825,GO:0020037,GO:0022892,GO:0036094,GO:0042221,GO:0043167,GO:0043168,GO:0043169,GO:0046872,GO:0046906,GO:0046914,GO:0048037,GO:0050660,GO:0050662,GO:0050896,GO:0051213,GO:0051409,GO:0071949,GO:0097159,GO:1901265,GO:1901363
c139631_g1 GO:0000166,GO:0000226,GO:0001882,GO:0001883,GO:0003674,GO:0003774,GO:0003777,GO:0003824,GO:0005488,GO:0005524,GO:0005575,GO:0005737,GO:0005871,GO:0005874,GO:0005875,GO:0005929,GO:0006928,GO:0006996,GO:0007010,GO:0007017,GO:0007018,GO:0007019,GO:0008150,GO:0008152,GO:0008574,GO:0009987,GO:0010938,GO:0016043,GO:0016462,GO:0016787,GO:0016817,GO:0016818,GO:0016887,GO:0017076,GO:0017111,GO:0022411,GO:0030554,GO:0031109,GO:0031122,GO:0032549,GO:0032550,GO:0032553,GO:0032555,GO:0032559,GO:0032984,GO:0032991,GO:0035639,GO:0036094,GO:0042995,GO:0043167,GO:0043168,GO:0043226,GO:0043234,GO:0043241,GO:0043624,GO:0043933,GO:0044422,GO:0044424,GO:0044430,GO:0044446,GO:0044464,GO:0044699,GO:0044763,GO:0051261,GO:0060404,GO:0070462,GO:0071822,GO:0071840,GO:0097159,GO:0097367,GO:1901265,GO:1901363,GO:1902589
c139631_g2 GO:0000166,GO:0000226,GO:0001882,GO:0001883,GO:0003674,GO:0003774,GO:0003777,GO:0003824,GO:0005488,GO:0005524,GO:0005575,GO:0005737,GO:0005871,GO:0005874,GO:0005875,GO:0005929,GO:0006139,GO:0006152,GO:0006163,GO:0006195,GO:0006200,GO:0006725,GO:0006753,GO:0006793,GO:0006796,GO:0006807,GO:0006928,GO:0006996,GO:0007010,GO:0007017,GO:0007018,GO:0007019,GO:0008150,GO:0008152,GO:0008574,GO:0009056,GO:0009116,GO:0009117,GO:0009119,GO:0009123,GO:0009125,GO:0009126,GO:0009128,GO:0009141,GO:0009143,GO:0009144,GO:0009146,GO:0009150,GO:0009154,GO:0009158,GO:0009161,GO:0009164,GO:0009166,GO:0009167,GO:0009169,GO:0009199,GO:0009203,GO:0009205,GO:0009207,GO:0009259,GO:0009261,GO:0009987,GO:0010938,GO:0016043,GO:0016462,GO:0016787,GO:0016817,GO:0016818,GO:0016887,GO:0017076,GO:0017111,GO:0019439,GO:0019637,GO:0019693,GO:0022411,GO:0030554,GO:0031109,GO:0031122,GO:0032549,GO:0032550,GO:0032553,GO:0032555,GO:0032559,GO:0032984,GO:0032991,GO:0034641,GO:0034655,GO:0035639,GO:0036094,GO:0042278,GO:0042454,GO:0042995,GO:0043167,GO:0043168,GO:0043226,GO:0043234,GO:0043241,GO:0043624,GO:0043933,GO:0044237,GO:0044238,GO:0044248,GO:0044270,GO:0044281,GO:0044422,GO:0044424,GO:0044430,GO:0044446,GO:0044464,GO:0044699,GO:0044710,GO:0044712,GO:0044763,GO:0046034,GO:0046128,GO:0046130,GO:0046434,GO:0046483,GO:0046700,GO:0051261,GO:0055086,GO:0060404,GO:0070462,GO:0071704,GO:0071822,GO:0071840,GO:0072521,GO:0072523,GO:0097159,GO:0097367,GO:1901135,GO:1901136,GO:1901265,GO:1901292,GO:1901360,GO:1901361,GO:1901363,GO:1901564,GO:1901565,GO:1901575,GO:1901657,GO:1901658,GO:1902589
c139669_g1 GO:0005575,GO:0005768,GO:0005769,GO:0005884,GO:0006457,GO:0006810,GO:0006897,GO:0008150,GO:0008152,GO:0009892,GO:0009987,GO:0010563,GO:0010921,GO:0010923,GO:0016020,GO:0016192,GO:0019220,GO:0019222,GO:0019538,GO:0030424,GO:0030426,GO:0030427,GO:0031323,GO:0031324,GO:0032991,GO:0035303,GO:0035305,GO:0042995,GO:0043005,GO:0043086,GO:0043170,GO:0043226,GO:0043227,GO:0043229,GO:0043231,GO:0043234,GO:0044092,GO:0044237,GO:0044238,GO:0044260,GO:0044267,GO:0044422,GO:0044424,GO:0044430,GO:0044444,GO:0044446,GO:0044463,GO:0044464,GO:0045936,GO:0048519,GO:0048523,GO:0050789,GO:0050790,GO:0050794,GO:0051174,GO:0051179,GO:0051234,GO:0051336,GO:0051346,GO:0065007,GO:0065009,GO:0071704,GO:0097458
c139788_g1 GO:0003674,GO:0003824,GO:0005488,GO:0005575,GO:0005737,GO:0006139,GO:0006725,GO:0006732,GO:0006733,GO:0006753,GO:0006793,GO:0006796,GO:0006807,GO:0008150,GO:0008152,GO:0008987,GO:0009058,GO:0009108,GO:0009117,GO:0009165,GO:0009435,GO:0009987,GO:0016740,GO:0016765,GO:0018130,GO:0019359,GO:0019362,GO:0019363,GO:0019438,GO:0019637,GO:0019674,GO:0034641,GO:0034654,GO:0043167,GO:0043169,GO:0044237,GO:0044238,GO:0044249,GO:0044271,GO:0044281,GO:0044424,GO:0044464,GO:0044699,GO:0044710,GO:0044711,GO:0044763,GO:0046483,GO:0046496,GO:0046872,GO:0051186,GO:0051188,GO:0051536,GO:0051539,GO:0051540,GO:0055086,GO:0071704,GO:0072524,GO:0072525,GO:0090407,GO:1901293,GO:1901360,GO:1901362,GO:1901564,GO:1901566,GO:1901576
c140067_g1 GO:0003674,GO:0003824,GO:0004843,GO:0005575,GO:0005737,GO:0006508,GO:0006511,GO:0008150,GO:0008152,GO:0008233,GO:0008234,GO:0009056,GO:0009057,GO:0009987,GO:0016787,GO:0019538,GO:0019783,GO:0019941,GO:0036459,GO:0043170,GO:0043632,GO:0044237,GO:0044238,GO:0044248,GO:0044260,GO:0044265,GO:0044424,GO:0044464,GO:0051603,GO:0070011,GO:0071704,GO:1901575
c140105_g1 GO:0003674,GO:0003824,GO:0005575,GO:0005737,GO:0005975,GO:0005984,GO:0005988,GO:0005989,GO:0008150,GO:0008152,GO:0008374,GO:0008870,GO:0009058,GO:0009311,GO:0009312,GO:0009987,GO:0016051,GO:0016407,GO:0016413,GO:0016740,GO:0016746,GO:0016747,GO:0034637,GO:0044237,GO:0044238,GO:0044249,GO:0044262,GO:0044424,GO:0044464,GO:0044699,GO:0044710,GO:0044711,GO:0044723,GO:0044763,GO:0046351,GO:0071704,GO:1901576
c140385_g1 GO:0003674,GO:0003824,GO:0003954,GO:0005488,GO:0016491,GO:0016651,GO:0016655,GO:0043167,GO:0043169,GO:0046872,GO:0048037,GO:0048038,GO:0050136,GO:0051536,GO:0051537,GO:0051540
c140990_g1 GO:0003674,GO:0005215,GO:0005216,GO:0005261,GO:0005575,GO:0006810,GO:0006811,GO:0006812,GO:0007610,GO:0007622,GO:0007623,GO:0007626,GO:0008150,GO:0008324,GO:0009987,GO:0015075,GO:0015267,GO:0022803,GO:0022838,GO:0022857,GO:0022891,GO:0022892,GO:0032991,GO:0034220,GO:0034702,GO:0034703,GO:0042592,GO:0043234,GO:0044425,GO:0044699,GO:0044708,GO:0044763,GO:0044765,GO:0045475,GO:0048511,GO:0048512,GO:0048878,GO:0050801,GO:0051179,GO:0051234,GO:0055080,GO:0055085,GO:0065007,GO:0065008,GO:0098655,GO:1902495,GO:1902578,GO:1990351
c141063_g1 GO:0000166,GO:0001882,GO:0001883,GO:0003674,GO:0003774,GO:0003777,GO:0003824,GO:0005488,GO:0005524,GO:0005575,GO:0005737,GO:0005874,GO:0005875,GO:0006928,GO:0007017,GO:0007018,GO:0008150,GO:0009987,GO:0016462,GO:0016787,GO:0016817,GO:0016818,GO:0016887,GO:0017076,GO:0017111,GO:0030286,GO:0030554,GO:0032549,GO:0032550,GO:0032553,GO:0032555,GO:0032559,GO:0032991,GO:0035639,GO:0036094,GO:0043167,GO:0043168,GO:0043234,GO:0044422,GO:0044424,GO:0044430,GO:0044441,GO:0044446,GO:0044463,GO:0044464,GO:0044699,GO:0044763,GO:0097159,GO:0097223,GO:0097228,GO:0097367,GO:1901265,GO:1901363,GO:1902494
c141245_g1 GO:0003674,GO:0004871,GO:0005575,GO:0005886,GO:0016020,GO:0016021,GO:0031224,GO:0044425,GO:0044464,GO:0060089
c14124_g1 GO:0003674,GO:0003824,GO:0004175,GO:0004252,GO:0005575,GO:0008233,GO:0008236,GO:0016021,GO:0016787,GO:0017171,GO:0031224,GO:0044425,GO:0070011
c141307_g1 GO:0000139,GO:0003674,GO:0003824,GO:0005575,GO:0005975,GO:0006464,GO:0006486,GO:0008150,GO:0008152,GO:0008378,GO:0009987,GO:0016020,GO:0016021,GO:0016740,GO:0016757,GO:0016758,GO:0019538,GO:0031090,GO:0031224,GO:0036211,GO:0043170,GO:0043412,GO:0043413,GO:0044237,GO:0044238,GO:0044260,GO:0044267,GO:0044422,GO:0044424,GO:0044425,GO:0044431,GO:0044444,GO:0044446,GO:0044464,GO:0044699,GO:0044710,GO:0044723,GO:0044763,GO:0070085,GO:0071704,GO:0098588
c141800_g1 GO:0003674,GO:0004871,GO:0004872,GO:0004888,GO:0004930,GO:0005575,GO:0007165,GO:0007166,GO:0007186,GO:0007218,GO:0008150,GO:0009897,GO:0016021,GO:0031224,GO:0038023,GO:0044425,GO:0044459,GO:0044464,GO:0050789,GO:0050794,GO:0060089,GO:0065007,GO:0098552
c141811_g1 GO:0001653,GO:0003674,GO:0004871,GO:0004872,GO:0004888,GO:0004930,GO:0004948,GO:0005575,GO:0005886,GO:0008528,GO:0016020,GO:0016021,GO:0031224,GO:0038023,GO:0044425,GO:0044464,GO:0060089,GO:0097642
c141814_g2 GO:0003674,GO:0003676,GO:0003677,GO:0003824,GO:0004803,GO:0005488,GO:0006139,GO:0006259,GO:0006310,GO:0006313,GO:0006725,GO:0006807,GO:0008150,GO:0008152,GO:0009987,GO:0015074,GO:0032196,GO:0034641,GO:0043170,GO:0044237,GO:0044238,GO:0044260,GO:0044699,GO:0044710,GO:0044763,GO:0046483,GO:0071704,GO:0090304,GO:0097159,GO:1901360,GO:1901363
c141902_g1 GO:0003674,GO:0003824,GO:0008168,GO:0016740,GO:0016741
c14207_g1 GO:0005575,GO:0005793,GO:0005794,GO:0005801,GO:0005975,GO:0006464,GO:0006486,GO:0006493,GO:0006810,GO:0008150,GO:0008152,GO:0008593,GO:0009892,GO:0009966,GO:0009967,GO:0009987,GO:0010468,GO:0010605,GO:0010629,GO:0010646,GO:0010647,GO:0016020,GO:0016021,GO:0019222,GO:0019538,GO:0023051,GO:0023056,GO:0031090,GO:0031224,GO:0033116,GO:0036065,GO:0036066,GO:0036211,GO:0043170,GO:0043226,GO:0043227,GO:0043229,GO:0043231,GO:0043412,GO:0043413,GO:0044237,GO:0044238,GO:0044260,GO:0044267,GO:0044422,GO:0044424,GO:0044425,GO:0044444,GO:0044464,GO:0044699,GO:0044710,GO:0044723,GO:0044763,GO:0045747,GO:0048518,GO:0048519,GO:0048522,GO:0048583,GO:0048584,GO:0050789,GO:0050794,GO:0051179,GO:0051234,GO:0060255,GO:0065007,GO:0070085,GO:0071704,GO:0098588
c142385_g1 GO:0000166,GO:0001882,GO:0001883,GO:0003674,GO:0003824,GO:0005488,GO:0005524,GO:0005575,GO:0005829,GO:0006082,GO:0006629,GO:0006631,GO:0008150,GO:0008152,GO:0009987,GO:0016874,GO:0016877,GO:0016878,GO:0017076,GO:0019752,GO:0030554,GO:0030729,GO:0032549,GO:0032550,GO:0032553,GO:0032555,GO:0032559,GO:0032787,GO:0035639,GO:0036094,GO:0043167,GO:0043168,GO:0043436,GO:0044237,GO:0044238,GO:0044255,GO:0044281,GO:0044424,GO:0044444,GO:0044464,GO:0044699,GO:0044710,GO:0044763,GO:0071704,GO:0097159,GO:0097367,GO:1901265,GO:1901363
c142529_g1 GO:0003674,GO:0003676,GO:0003677,GO:0005488,GO:0006139,GO:0006351,GO:0006355,GO:0006725,GO:0006807,GO:0008150,GO:0008152,GO:0009058,GO:0009059,GO:0009889,GO:0009987,GO:0010468,GO:0010556,GO:0016070,GO:0018130,GO:0019219,GO:0019222,GO:0019438,GO:0031323,GO:0031326,GO:0032774,GO:0032784,GO:0034641,GO:0034645,GO:0034654,GO:0043170,GO:0044237,GO:0044238,GO:0044249,GO:0044260,GO:0044271,GO:0046483,GO:0050789,GO:0050794,GO:0051171,GO:0051252,GO:0060255,GO:0065007,GO:0071704,GO:0080090,GO:0090304,GO:0097159,GO:0097659,GO:1901360,GO:1901362,GO:1901363,GO:1901576,GO:1903506,GO:2000112,GO:2001141
c142804_g1 GO:0003674,GO:0003824,GO:0005488,GO:0005506,GO:0005575,GO:0005737,GO:0006139,GO:0006399,GO:0006400,GO:0006725,GO:0006807,GO:0008033,GO:0008150,GO:0008152,GO:0009451,GO:0009987,GO:0016070,GO:0016740,GO:0034470,GO:0034641,GO:0034660,GO:0043167,GO:0043169,GO:0043170,GO:0043412,GO:0044237,GO:0044238,GO:0044260,GO:0044424,GO:0044464,GO:0046483,GO:0046872,GO:0046914,GO:0051536,GO:0051539,GO:0051540,GO:0071704,GO:0090304,GO:1901360
c143449_g1 GO:0003674,GO:0003824,GO:0004175,GO:0004197,GO:0004221,GO:0004843,GO:0005575,GO:0005634,GO:0005737,GO:0006139,GO:0006259,GO:0006281,GO:0006283,GO:0006289,GO:0006355,GO:0006464,GO:0006508,GO:0006511,GO:0006725,GO:0006807,GO:0006950,GO:0006974,GO:0007275,GO:0008150,GO:0008152,GO:0008233,GO:0008234,GO:0009056,GO:0009057,GO:0009889,GO:0009987,GO:0010468,GO:0010556,GO:0016579,GO:0016604,GO:0016605,GO:0016787,GO:0019219,GO:0019222,GO:0019538,GO:0019783,GO:0019941,GO:0031323,GO:0031326,GO:0032501,GO:0032502,GO:0033554,GO:0034641,GO:0036211,GO:0036459,GO:0043170,GO:0043226,GO:0043227,GO:0043229,GO:0043231,GO:0043412,GO:0043632,GO:0044237,GO:0044238,GO:0044248,GO:0044260,GO:0044265,GO:0044267,GO:0044422,GO:0044424,GO:0044428,GO:0044446,GO:0044451,GO:0044464,GO:0044699,GO:0044707,GO:0044710,GO:0044763,GO:0044767,GO:0046483,GO:0050789,GO:0050794,GO:0050896,GO:0051090,GO:0051171,GO:0051252,GO:0051603,GO:0051716,GO:0060255,GO:0065007,GO:0065009,GO:0070011,GO:0070646,GO:0070647,GO:0071704,GO:0080090,GO:0090304,GO:1901360,GO:1901575,GO:1903506,GO:2000112,GO:2001141
c143821_g1 GO:0000166,GO:0001882,GO:0001883,GO:0003674,GO:0003824,GO:0004066,GO:0005488,GO:0005524,GO:0005575,GO:0005576,GO:0005829,GO:0005886,GO:0006082,GO:0006520,GO:0006528,GO:0006529,GO:0006541,GO:0006807,GO:0008150,GO:0008152,GO:0008652,GO:0009058,GO:0009064,GO:0009066,GO:0009067,GO:0009987,GO:0016020,GO:0016053,GO:0016874,GO:0016879,GO:0016884,GO:0017076,GO:0019752,GO:0030554,GO:0032549,GO:0032550,GO:0032553,GO:0032555,GO:0032559,GO:0034641,GO:0035639,GO:0036094,GO:0040007,GO:0043167,GO:0043168,GO:0043436,GO:0043603,GO:0043604,GO:0044237,GO:0044238,GO:0044249,GO:0044271,GO:0044281,GO:0044283,GO:0044424,GO:0044444,GO:0044464,GO:0044699,GO:0044710,GO:0044711,GO:0044763,GO:0046394,GO:0070981,GO:0070982,GO:0071704,GO:0097159,GO:0097367,GO:1901265,GO:1901363,GO:1901564,GO:1901566,GO:1901576,GO:1901605,GO:1901607
c143861_g1 GO:0003674,GO:0005215,GO:0005354,GO:0005355,GO:0005575,GO:0005618,GO:0005886,GO:0009274,GO:0009276,GO:0015144,GO:0015145,GO:0015149,GO:0016020,GO:0016021,GO:0022857,GO:0022891,GO:0022892,GO:0030312,GO:0031224,GO:0044425,GO:0044464,GO:0051119,GO:1901476
c143878_g1 GO:0000287,GO:0001539,GO:0003674,GO:0003824,GO:0004309,GO:0005488,GO:0006082,GO:0006629,GO:0006643,GO:0006664,GO:0006793,GO:0006797,GO:0006798,GO:0006928,GO:0006950,GO:0006995,GO:0007154,GO:0008150,GO:0008152,GO:0008610,GO:0009056,GO:0009058,GO:0009247,GO:0009267,GO:0009372,GO:0009405,GO:0009605,GO:0009987,GO:0009991,GO:0016036,GO:0016462,GO:0016787,GO:0016817,GO:0016818,GO:0031667,GO:0031668,GO:0031669,GO:0033554,GO:0040011,GO:0042592,GO:0042594,GO:0042710,GO:0043167,GO:0043169,GO:0043436,GO:0043562,GO:0044010,GO:0044237,GO:0044238,GO:0044248,GO:0044249,GO:0044255,GO:0044281,GO:0044699,GO:0044710,GO:0044711,GO:0044712,GO:0044763,GO:0044764,GO:0046467,GO:0046872,GO:0048870,GO:0048872,GO:0048874,GO:0050896,GO:0051704,GO:0051716,GO:0065007,GO:0065008,GO:0071496,GO:0071704,GO:0071973,GO:0071975,GO:0071977,GO:0071978,GO:0097588,GO:1901135,GO:1901137,GO:1901575,GO:1901576,GO:1903509
c144001_g1 GO:0003674,GO:0003824,GO:0005488,GO:0016853,GO:0016866,GO:0016869,GO:0019842,GO:0031419,GO:0036094,GO:0046906,GO:0047831,GO:0097159,GO:1901363
c144127_g1 GO:0005575,GO:0005618,GO:0005737,GO:0005886,GO:0016020,GO:0030312,GO:0044424,GO:0044464
c144219_g1 GO:0001071,GO:0003674,GO:0003676,GO:0003677,GO:0003700,GO:0005488,GO:0006139,GO:0006351,GO:0006725,GO:0006807,GO:0008150,GO:0008152,GO:0009058,GO:0009059,GO:0009987,GO:0016070,GO:0018130,GO:0019438,GO:0032774,GO:0034641,GO:0034645,GO:0034654,GO:0043170,GO:0044237,GO:0044238,GO:0044249,GO:0044260,GO:0044271,GO:0046483,GO:0071704,GO:0090304,GO:0097159,GO:0097659,GO:1901360,GO:1901362,GO:1901363,GO:1901576
c14498_g1 GO:0000280,GO:0000922,GO:0005575,GO:0005737,GO:0005813,GO:0005815,GO:0006996,GO:0007067,GO:0007346,GO:0008150,GO:0009987,GO:0016043,GO:0022402,GO:0030496,GO:0043226,GO:0043228,GO:0043229,GO:0043232,GO:0044422,GO:0044424,GO:0044430,GO:0044446,GO:0044464,GO:0044699,GO:0044763,GO:0048285,GO:0050789,GO:0050794,GO:0051726,GO:0065007,GO:0071840,GO:1902589,GO:1903047
c145026_g1 GO:0003674,GO:0003676,GO:0003677,GO:0005488,GO:0005575,GO:0005634,GO:0006139,GO:0006351,GO:0006355,GO:0006725,GO:0006807,GO:0007275,GO:0008150,GO:0008152,GO:0009058,GO:0009059,GO:0009889,GO:0009987,GO:0010468,GO:0010556,GO:0016070,GO:0018130,GO:0019219,GO:0019222,GO:0019438,GO:0031323,GO:0031326,GO:0032501,GO:0032502,GO:0032774,GO:0034641,GO:0034645,GO:0034654,GO:0043170,GO:0043226,GO:0043227,GO:0043229,GO:0043231,GO:0043565,GO:0044237,GO:0044238,GO:0044249,GO:0044260,GO:0044271,GO:0044424,GO:0044464,GO:0044699,GO:0044707,GO:0044767,GO:0046483,GO:0050789,GO:0050794,GO:0051171,GO:0051252,GO:0060255,GO:0065007,GO:0071704,GO:0080090,GO:0090304,GO:0097159,GO:0097659,GO:1901360,GO:1901362,GO:1901363,GO:1901576,GO:1903506,GO:2000112,GO:2001141
c145070_g1 GO:0003674,GO:0003735,GO:0005198,GO:0005575,GO:0006412,GO:0008150,GO:0008152,GO:0009058,GO:0009059,GO:0009987,GO:0015934,GO:0019538,GO:0030529,GO:0032991,GO:0034645,GO:0043170,GO:0044237,GO:0044238,GO:0044249,GO:0044260,GO:0044267,GO:0044391,GO:0044422,GO:0044424,GO:0044444,GO:0044446,GO:0044464,GO:0071704,GO:1901576
c145172_g1 GO:0000166,GO:0001882,GO:0001883,GO:0003341,GO:0003674,GO:0003774,GO:0003777,GO:0003824,GO:0005488,GO:0005509,GO:0005524,GO:0005575,GO:0005858,GO:0005868,GO:0005874,GO:0005875,GO:0006928,GO:0007017,GO:0007018,GO:0008150,GO:0009987,GO:0016462,GO:0016787,GO:0016817,GO:0016818,GO:0016887,GO:0017076,GO:0017111,GO:0030286,GO:0030554,GO:0032549,GO:0032550,GO:0032553,GO:0032555,GO:0032559,GO:0032991,GO:0035639,GO:0036094,GO:0043167,GO:0043168,GO:0043169,GO:0043234,GO:0044422,GO:0044424,GO:0044430,GO:0044441,GO:0044444,GO:0044446,GO:0044447,GO:0044463,GO:0044464,GO:0044699,GO:0044763,GO:0046872,GO:0097159,GO:0097367,GO:1901265,GO:1901363,GO:1902494
c145782_g2 GO:0000166,GO:0001882,GO:0001883,GO:0003674,GO:0003824,GO:0005488,GO:0005524,GO:0006732,GO:0008150,GO:0008152,GO:0008756,GO:0009058,GO:0009108,GO:0009233,GO:0009234,GO:0009987,GO:0016405,GO:0016874,GO:0016877,GO:0016878,GO:0017076,GO:0030554,GO:0032549,GO:0032550,GO:0032553,GO:0032555,GO:0032559,GO:0035639,GO:0036094,GO:0040007,GO:0042180,GO:0042181,GO:0043167,GO:0043168,GO:0044237,GO:0044249,GO:0044281,GO:0044283,GO:0044699,GO:0044710,GO:0044711,GO:0044763,GO:0051186,GO:0051188,GO:0071704,GO:0097159,GO:0097367,GO:1901265,GO:1901363,GO:1901576,GO:1901661,GO:1901663
c145860_g1 GO:0003674,GO:0005488,GO:0030246
c146169_g1 GO:0005575,GO:0005737,GO:0005856,GO:0005911,GO:0005923,GO:0007163,GO:0008150,GO:0009987,GO:0030010,GO:0030054,GO:0043226,GO:0043228,GO:0043229,GO:0043232,GO:0044424,GO:0044464,GO:0044699,GO:0044763,GO:0070160,GO:0090162
c146231_g1 GO:0003674,GO:0003824,GO:0016491
c146631_g1 GO:0000166,GO:0001882,GO:0001883,GO:0003674,GO:0003824,GO:0004672,GO:0004674,GO:0005488,GO:0005524,GO:0016301,GO:0016740,GO:0016772,GO:0016773,GO:0017076,GO:0030554,GO:0032549,GO:0032550,GO:0032553,GO:0032555,GO:0032559,GO:0035639,GO:0036094,GO:0043167,GO:0043168,GO:0097159,GO:0097367,GO:1901265,GO:1901363
c14684_g1 GO:0003674,GO:0003824,GO:0004070,GO:0005488,GO:0006082,GO:0006139,GO:0006206,GO:0006207,GO:0006213,GO:0006220,GO:0006221,GO:0006222,GO:0006520,GO:0006725,GO:0006753,GO:0006793,GO:0006796,GO:0006807,GO:0008150,GO:0008152,GO:0009058,GO:0009112,GO:0009116,GO:0009117,GO:0009119,GO:0009123,GO:0009124,GO:0009129,GO:0009130,GO:0009156,GO:0009161,GO:0009163,GO:0009165,GO:0009173,GO:0009174,GO:0009218,GO:0009220,GO:0009259,GO:0009260,GO:0009987,GO:0016597,GO:0016740,GO:0016741,GO:0016743,GO:0018130,GO:0019438,GO:0019637,GO:0019693,GO:0019752,GO:0019856,GO:0031406,GO:0034641,GO:0034654,GO:0036094,GO:0042455,GO:0043167,GO:0043168,GO:0043177,GO:0043436,GO:0044205,GO:0044237,GO:0044238,GO:0044249,GO:0044271,GO:0044281,GO:0044699,GO:0044710,GO:0044711,GO:0044763,GO:0046049,GO:0046112,GO:0046131,GO:0046132,GO:0046134,GO:0046390,GO:0046483,GO:0055086,GO:0071704,GO:0072527,GO:0072528,GO:0090407,GO:1901135,GO:1901137,GO:1901293,GO:1901360,GO:1901362,GO:1901564,GO:1901566,GO:1901576,GO:1901657,GO:1901659
c147446_g1 GO:0003674,GO:0003824,GO:0004735,GO:0005575,GO:0005737,GO:0006082,GO:0006520,GO:0006560,GO:0006561,GO:0006807,GO:0008150,GO:0008152,GO:0008652,GO:0009058,GO:0009064,GO:0009084,GO:0009987,GO:0016053,GO:0016491,GO:0016645,GO:0016646,GO:0018130,GO:0019752,GO:0043436,GO:0044237,GO:0044238,GO:0044249,GO:0044281,GO:0044283,GO:0044424,GO:0044464,GO:0044699,GO:0044710,GO:0044711,GO:0044763,GO:0046394,GO:0046483,GO:0055129,GO:0071704,GO:1901360,GO:1901362,GO:1901564,GO:1901566,GO:1901576,GO:1901605,GO:1901607
c147554_g1 GO:0000287,GO:0003674,GO:0003824,GO:0004170,GO:0005488,GO:0006139,GO:0006220,GO:0006221,GO:0006226,GO:0006725,GO:0006753,GO:0006793,GO:0006796,GO:0006807,GO:0008150,GO:0008152,GO:0009058,GO:0009117,GO:0009123,GO:0009124,GO:0009129,GO:0009130,GO:0009141,GO:0009147,GO:0009157,GO:0009162,GO:0009165,GO:0009176,GO:0009177,GO:0009200,GO:0009211,GO:0009219,GO:0009221,GO:0009262,GO:0009263,GO:0009265,GO:0009394,GO:0009987,GO:0016462,GO:0016787,GO:0016817,GO:0016818,GO:0018130,GO:0019438,GO:0019637,GO:0019692,GO:0034641,GO:0034654,GO:0043167,GO:0043169,GO:0044237,GO:0044238,GO:0044249,GO:0044271,GO:0044281,GO:0044699,GO:0044710,GO:0044711,GO:0044763,GO:0046078,GO:0046080,GO:0046385,GO:0046483,GO:0046872,GO:0047429,GO:0055086,GO:0071704,GO:0072527,GO:0072528,GO:0090407,GO:1901135,GO:1901137,GO:1901293,GO:1901360,GO:1901362,GO:1901564,GO:1901566,GO:1901576
c14806_g1 GO:0000166,GO:0001882,GO:0001883,GO:0003674,GO:0003824,GO:0005488,GO:0005524,GO:0005975,GO:0005996,GO:0006006,GO:0006082,GO:0006090,GO:0006094,GO:0008150,GO:0008152,GO:0008986,GO:0009058,GO:0009987,GO:0016051,GO:0016301,GO:0016740,GO:0016772,GO:0016781,GO:0017076,GO:0019318,GO:0019319,GO:0019752,GO:0030554,GO:0032549,GO:0032550,GO:0032553,GO:0032555,GO:0032559,GO:0032787,GO:0035639,GO:0036094,GO:0043167,GO:0043168,GO:0043169,GO:0043436,GO:0044237,GO:0044238,GO:0044281,GO:0044699,GO:0044710,GO:0044711,GO:0044723,GO:0044763,GO:0046364,GO:0046872,GO:0071704,GO:0097159,GO:0097367,GO:1901265,GO:1901363,GO:1901576
c148174_g1 GO:0003674,GO:0003824,GO:0004802,GO:0005488,GO:0016740,GO:0016744,GO:0043167,GO:0043169,GO:0046872
c148388_g1 GO:0000166,GO:0001882,GO:0001883,GO:0003008,GO:0003674,GO:0003824,GO:0005215,GO:0005319,GO:0005488,GO:0005524,GO:0005575,GO:0006810,GO:0006811,GO:0006820,GO:0006869,GO:0007584,GO:0007588,GO:0008150,GO:0009605,GO:0009991,GO:0010949,GO:0015248,GO:0015711,GO:0015748,GO:0015850,GO:0015914,GO:0015918,GO:0016020,GO:0016021,GO:0016324,GO:0016462,GO:0016787,GO:0016817,GO:0016818,GO:0016887,GO:0017076,GO:0017111,GO:0017127,GO:0022600,GO:0022892,GO:0030299,GO:0030300,GO:0030301,GO:0030554,GO:0031224,GO:0031667,GO:0032368,GO:0032369,GO:0032371,GO:0032372,GO:0032374,GO:0032375,GO:0032501,GO:0032549,GO:0032550,GO:0032553,GO:0032555,GO:0032559,GO:0032879,GO:0033344,GO:0035639,GO:0036094,GO:0042221,GO:0042493,GO:0042592,GO:0042632,GO:0043167,GO:0043168,GO:0044057,GO:0044058,GO:0044425,GO:0044459,GO:0044464,GO:0044699,GO:0044707,GO:0044765,GO:0045796,GO:0048519,GO:0048878,GO:0050789,GO:0050892,GO:0050896,GO:0051049,GO:0051051,GO:0051179,GO:0051234,GO:0051239,GO:0051241,GO:0055088,GO:0055092,GO:0060457,GO:0065007,GO:0065008,GO:0071702,GO:0097159,GO:0097367,GO:0098589,GO:0098590,GO:1901265,GO:1901363,GO:1902578
c148532_g1 GO:0003674,GO:0005083,GO:0005096,GO:0005099,GO:0005100,GO:0005575,GO:0005829,GO:0005886,GO:0006996,GO:0007010,GO:0007165,GO:0008047,GO:0008150,GO:0009987,GO:0010941,GO:0016020,GO:0016043,GO:0030234,GO:0030695,GO:0042981,GO:0043066,GO:0043067,GO:0043069,GO:0044424,GO:0044444,GO:0044464,GO:0048471,GO:0048519,GO:0048523,GO:0050789,GO:0050794,GO:0060548,GO:0060589,GO:0065007,GO:0071840
c148535_g1 GO:0005575,GO:0005794,GO:0006810,GO:0008150,GO:0016192,GO:0043226,GO:0043227,GO:0043229,GO:0043231,GO:0044424,GO:0044444,GO:0044464,GO:0051179,GO:0051234
c148664_g1 GO:0000166,GO:0000738,GO:0001817,GO:0001819,GO:0002376,GO:0003674,GO:0003676,GO:0003677,GO:0003690,GO:0003697,GO:0003824,GO:0004518,GO:0004527,GO:0004529,GO:0004536,GO:0005488,GO:0005515,GO:0005575,GO:0005634,GO:0005635,GO:0005730,GO:0005789,GO:0005829,GO:0006139,GO:0006259,GO:0006260,GO:0006281,GO:0006298,GO:0006308,GO:0006310,GO:0006725,GO:0006807,GO:0006950,GO:0006952,GO:0006955,GO:0006974,GO:0008150,GO:0008152,GO:0008296,GO:0008408,GO:0008853,GO:0009056,GO:0009057,GO:0009058,GO:0009059,GO:0009987,GO:0010033,GO:0016020,GO:0016787,GO:0016788,GO:0016796,GO:0016895,GO:0017076,GO:0019439,GO:0030554,GO:0031090,GO:0031967,GO:0031975,GO:0032403,GO:0032404,GO:0032405,GO:0032407,GO:0032479,GO:0032481,GO:0032552,GO:0032554,GO:0032558,GO:0033554,GO:0034097,GO:0034641,GO:0034645,GO:0034655,GO:0035456,GO:0035458,GO:0036094,GO:0042221,GO:0042802,GO:0042803,GO:0043167,GO:0043169,GO:0043170,GO:0043226,GO:0043227,GO:0043228,GO:0043229,GO:0043231,GO:0043232,GO:0043566,GO:0044237,GO:0044238,GO:0044248,GO:0044249,GO:0044260,GO:0044265,GO:0044270,GO:0044422,GO:0044424,GO:0044425,GO:0044428,GO:0044432,GO:0044444,GO:0044446,GO:0044464,GO:0044699,GO:0044710,GO:0044763,GO:0044877,GO:0045087,GO:0046483,GO:0046700,GO:0046872,GO:0046983,GO:0048518,GO:0050789,GO:0050896,GO:0051239,GO:0051240,GO:0051716,GO:0065007,GO:0070887,GO:0071310,GO:0071345,GO:0071704,GO:0090304,GO:0090305,GO:0097159,GO:0097367,GO:0098588,GO:0098589,GO:1901265,GO:1901360,GO:1901361,GO:1901363,GO:1901575,GO:1901576
c148917_g1 GO:0000166,GO:0001882,GO:0001883,GO:0003674,GO:0005488,GO:0005524,GO:0005575,GO:0005737,GO:0005886,GO:0006605,GO:0006810,GO:0006886,GO:0008104,GO:0008150,GO:0009987,GO:0015031,GO:0016020,GO:0017038,GO:0017076,GO:0030554,GO:0032549,GO:0032550,GO:0032553,GO:0032555,GO:0032559,GO:0033036,GO:0035639,GO:0036094,GO:0043167,GO:0043168,GO:0044424,GO:0044464,GO:0044699,GO:0044763,GO:0044765,GO:0045184,GO:0046907,GO:0051179,GO:0051234,GO:0051649,GO:0055085,GO:0065002,GO:0071702,GO:0071806,GO:0097159,GO:0097367,GO:1901265,GO:1901363,GO:1902578,GO:1902582
c149072_g1 GO:0000902,GO:0000904,GO:0001568,GO:0001664,GO:0001759,GO:0001837,GO:0002053,GO:0003006,GO:0003156,GO:0003674,GO:0005102,GO:0005109,GO:0005488,GO:0005515,GO:0005575,GO:0005578,GO:0005615,GO:0005737,GO:0005886,GO:0006355,GO:0006357,GO:0007154,GO:0007165,GO:0007166,GO:0007267,GO:0008150,GO:0008284,GO:0009653,GO:0009719,GO:0009888,GO:0009889,GO:0009891,GO:0009893,GO:0009966,GO:0009967,GO:0009987,GO:0010033,GO:0010464,GO:0010468,GO:0010556,GO:0010557,GO:0010604,GO:0010628,GO:0010646,GO:0010647,GO:0016020,GO:0016043,GO:0016055,GO:0016202,GO:0019219,GO:0019222,GO:0022414,GO:0022603,GO:0023051,GO:0023052,GO:0023056,GO:0030111,GO:0030154,GO:0030177,GO:0030182,GO:0031012,GO:0031128,GO:0031323,GO:0031325,GO:0031326,GO:0031328,GO:0032502,GO:0032989,GO:0040008,GO:0040019,GO:0042127,GO:0042221,GO:0044093,GO:0044421,GO:0044424,GO:0044464,GO:0044699,GO:0044700,GO:0044702,GO:0044763,GO:0044767,GO:0045165,GO:0045168,GO:0045844,GO:0045893,GO:0045927,GO:0045935,GO:0045944,GO:0045995,GO:0046620,GO:0046622,GO:0048145,GO:0048146,GO:0048513,GO:0048518,GO:0048522,GO:0048568,GO:0048583,GO:0048584,GO:0048608,GO:0048634,GO:0048636,GO:0048638,GO:0048639,GO:0048729,GO:0048856,GO:0048869,GO:0050678,GO:0050679,GO:0050789,GO:0050793,GO:0050794,GO:0050896,GO:0051090,GO:0051091,GO:0051094,GO:0051171,GO:0051173,GO:0051239,GO:0051240,GO:0051252,GO:0051254,GO:0051716,GO:0055008,GO:0055009,GO:0055021,GO:0055023,GO:0055024,GO:0055025,GO:0060043,GO:0060045,GO:0060070,GO:0060255,GO:0060317,GO:0060415,GO:0060420,GO:0060421,GO:0060429,GO:0060492,GO:0060501,GO:0060674,GO:0060688,GO:0060716,GO:0060828,GO:0061046,GO:0061047,GO:0061180,GO:0065007,GO:0065009,GO:0070848,GO:0070887,GO:0071310,GO:0071363,GO:0071495,GO:0071559,GO:0071560,GO:0071840,GO:0072091,GO:0080090,GO:0090263,GO:1901861,GO:1901863,GO:1902680,GO:1903506,GO:1903508,GO:2000026,GO:2000027,GO:2000112,GO:2000648,GO:2000794,GO:2001141
c149195_g1 GO:0003674,GO:0005488,GO:0005509,GO:0005575,GO:0005634,GO:0005886,GO:0005887,GO:0005911,GO:0005912,GO:0005924,GO:0005925,GO:0006928,GO:0007015,GO:0007154,GO:0007155,GO:0007156,GO:0007163,GO:0007267,GO:0008150,GO:0009653,GO:0009987,GO:0016020,GO:0016021,GO:0016043,GO:0016337,GO:0016477,GO:0022610,GO:0023052,GO:0030027,GO:0030054,GO:0030055,GO:0030175,GO:0031224,GO:0031226,GO:0031982,GO:0031988,GO:0032502,GO:0040011,GO:0042995,GO:0043167,GO:0043169,GO:0043226,GO:0043227,GO:0043229,GO:0043230,GO:0043231,GO:0043933,GO:0044421,GO:0044424,GO:0044425,GO:0044444,GO:0044459,GO:0044464,GO:0044699,GO:0044700,GO:0044763,GO:0046872,GO:0048471,GO:0048870,GO:0065010,GO:0070062,GO:0070161,GO:0071822,GO:0071840,GO:0098602,GO:0098609,GO:0098742,GO:1903561
c149204_g1 GO:0005575,GO:0005739,GO:0043226,GO:0043227,GO:0043229,GO:0043231,GO:0044424,GO:0044444,GO:0044464
c149607_g1 GO:0003674,GO:0003824,GO:0004109,GO:0005488,GO:0005575,GO:0005737,GO:0006725,GO:0006778,GO:0006779,GO:0006782,GO:0006807,GO:0008150,GO:0008152,GO:0009058,GO:0009987,GO:0015994,GO:0015995,GO:0016491,GO:0016627,GO:0016634,GO:0018130,GO:0019438,GO:0033013,GO:0033014,GO:0034641,GO:0042440,GO:0043167,GO:0043169,GO:0044237,GO:0044249,GO:0044271,GO:0044424,GO:0044464,GO:0044699,GO:0044710,GO:0044711,GO:0044763,GO:0046148,GO:0046483,GO:0046501,GO:0046872,GO:0051186,GO:0051188,GO:0051536,GO:0051539,GO:0051540,GO:0051989,GO:0071704,GO:1901360,GO:1901362,GO:1901564,GO:1901566,GO:1901576
c149760_g1 GO:0003674,GO:0003676,GO:0003677,GO:0005488,GO:0005575,GO:0005634,GO:0006139,GO:0006351,GO:0006355,GO:0006725,GO:0006807,GO:0008150,GO:0008152,GO:0009058,GO:0009059,GO:0009889,GO:0009987,GO:0010468,GO:0010556,GO:0016070,GO:0018130,GO:0019219,GO:0019222,GO:0019438,GO:0031323,GO:0031326,GO:0032774,GO:0034641,GO:0034645,GO:0034654,GO:0043167,GO:0043169,GO:0043170,GO:0043226,GO:0043227,GO:0043229,GO:0043231,GO:0044237,GO:0044238,GO:0044249,GO:0044260,GO:0044271,GO:0044424,GO:0044464,GO:0046483,GO:0046872,GO:0050789,GO:0050794,GO:0051171,GO:0051252,GO:0060255,GO:0065007,GO:0071704,GO:0080090,GO:0090304,GO:0097159,GO:0097659,GO:1901360,GO:1901362,GO:1901363,GO:1901576,GO:1903506,GO:2000112,GO:2001141
c150379_g1 GO:0001101,GO:0001558,GO:0001653,GO:0001990,GO:0001992,GO:0002027,GO:0002118,GO:0002125,GO:0003008,GO:0003044,GO:0003073,GO:0003084,GO:0003674,GO:0004871,GO:0004872,GO:0004888,GO:0004930,GO:0005000,GO:0005488,GO:0005575,GO:0005886,GO:0006873,GO:0006874,GO:0006875,GO:0006950,GO:0007154,GO:0007165,GO:0007204,GO:0007610,GO:0007621,GO:0007625,GO:0008016,GO:0008150,GO:0008217,GO:0008284,GO:0008528,GO:0009414,GO:0009415,GO:0009605,GO:0009628,GO:0009719,GO:0009725,GO:0009889,GO:0009891,GO:0009893,GO:0009987,GO:0009991,GO:0010033,GO:0010035,GO:0010460,GO:0010565,GO:0010646,GO:0010648,GO:0014048,GO:0014049,GO:0014070,GO:0014902,GO:0016020,GO:0016021,GO:0017046,GO:0019098,GO:0019216,GO:0019217,GO:0019222,GO:0019229,GO:0019722,GO:0019725,GO:0019932,GO:0021537,GO:0022414,GO:0023051,GO:0023057,GO:0030003,GO:0030154,GO:0030307,GO:0031224,GO:0031323,GO:0031325,GO:0031326,GO:0031328,GO:0031392,GO:0031394,GO:0031410,GO:0031644,GO:0031645,GO:0031668,GO:0031960,GO:0031982,GO:0032501,GO:0032502,GO:0032844,GO:0032846,GO:0032847,GO:0032849,GO:0032879,GO:0032890,GO:0032892,GO:0033057,GO:0033218,GO:0033554,GO:0033993,GO:0035176,GO:0035556,GO:0035813,GO:0035815,GO:0038023,GO:0040008,GO:0042127,GO:0042221,GO:0042277,GO:0042304,GO:0042562,GO:0042592,GO:0042631,GO:0042692,GO:0042711,GO:0042713,GO:0043084,GO:0043226,GO:0043229,GO:0043269,GO:0043270,GO:0044057,GO:0044062,GO:0044070,GO:0044424,GO:0044425,GO:0044444,GO:0044464,GO:0044699,GO:0044702,GO:0044703,GO:0044705,GO:0044706,GO:0044707,GO:0044708,GO:0044763,GO:0044767,GO:0045723,GO:0045777,GO:0045823,GO:0045834,GO:0045907,GO:0045923,GO:0045924,GO:0045927,GO:0046889,GO:0046890,GO:0048518,GO:0048519,GO:0048522,GO:0048523,GO:0048545,GO:0048609,GO:0048856,GO:0048869,GO:0048878,GO:0050789,GO:0050794,GO:0050801,GO:0050886,GO:0050896,GO:0051046,GO:0051047,GO:0051049,GO:0051050,GO:0051128,GO:0051146,GO:0051239,GO:0051240,GO:0051241,GO:0051384,GO:0051385,GO:0051412,GO:0051480,GO:0051703,GO:0051704,GO:0051705,GO:0051716,GO:0051952,GO:0051954,GO:0051955,GO:0051957,GO:0051969,GO:0051970,GO:0055065,GO:0055074,GO:0055080,GO:0055082,GO:0060089,GO:0060180,GO:0060341,GO:0060746,GO:0065007,GO:0065008,GO:0070887,GO:0071214,GO:0071229,GO:0071462,GO:0071496,GO:0072503,GO:0072507,GO:0080090,GO:0097305,GO:0098771,GO:0098801,GO:1901654,GO:1901700,GO:1901701,GO:1903522,GO:1903524,GO:1903530,GO:1903532,GO:1903793,GO:2000021,GO:2001279,GO:2001280
c150651_g1 GO:0000988,GO:0000989,GO:0001076,GO:0001104,GO:0003674,GO:0003712,GO:0005575,GO:0016592,GO:0032991,GO:0043234,GO:0044422,GO:0044424,GO:0044428,GO:0044446,GO:0044451,GO:0044464
c150782_g1 GO:0000166,GO:0000287,GO:0001882,GO:0001883,GO:0003674,GO:0003824,GO:0004012,GO:0005215,GO:0005319,GO:0005488,GO:0005524,GO:0005548,GO:0005575,GO:0005794,GO:0005886,GO:0008324,GO:0015075,GO:0015399,GO:0015405,GO:0016020,GO:0016021,GO:0016462,GO:0016787,GO:0016817,GO:0016818,GO:0016820,GO:0016887,GO:0017076,GO:0017111,GO:0019829,GO:0022804,GO:0022857,GO:0022891,GO:0022892,GO:0030554,GO:0031224,GO:0032549,GO:0032550,GO:0032553,GO:0032555,GO:0032559,GO:0035639,GO:0036094,GO:0042623,GO:0042625,GO:0042626,GO:0043167,GO:0043168,GO:0043169,GO:0043226,GO:0043227,GO:0043229,GO:0043231,GO:0043492,GO:0044424,GO:0044425,GO:0044444,GO:0044464,GO:0046872,GO:0097159,GO:0097367,GO:1901265,GO:1901363
c150926_g1 GO:0003674,GO:0003735,GO:0005198,GO:0005575,GO:0005840,GO:0006412,GO:0008150,GO:0008152,GO:0009058,GO:0009059,GO:0009987,GO:0019538,GO:0030529,GO:0032991,GO:0034645,GO:0043170,GO:0043226,GO:0043228,GO:0043229,GO:0043232,GO:0044237,GO:0044238,GO:0044249,GO:0044260,GO:0044267,GO:0044424,GO:0044444,GO:0044464,GO:0071704,GO:1901576
c151069_g1 GO:0000049,GO:0003674,GO:0003676,GO:0003723,GO:0003735,GO:0005198,GO:0005488,GO:0005575,GO:0005840,GO:0006412,GO:0008150,GO:0008152,GO:0009058,GO:0009059,GO:0009987,GO:0019538,GO:0019843,GO:0030529,GO:0032991,GO:0034645,GO:0043170,GO:0043226,GO:0043228,GO:0043229,GO:0043232,GO:0044237,GO:0044238,GO:0044249,GO:0044260,GO:0044267,GO:0044424,GO:0044444,GO:0044464,GO:0071704,GO:0097159,GO:1901363,GO:1901576
c151152_g1 GO:0000166,GO:0001882,GO:0001883,GO:0003674,GO:0003824,GO:0004594,GO:0005488,GO:0005524,GO:0005575,GO:0005737,GO:0006139,GO:0006163,GO:0006164,GO:0006725,GO:0006732,GO:0006753,GO:0006793,GO:0006796,GO:0006807,GO:0008150,GO:0008152,GO:0009058,GO:0009108,GO:0009116,GO:0009117,GO:0009119,GO:0009150,GO:0009152,GO:0009163,GO:0009165,GO:0009259,GO:0009260,GO:0009987,GO:0015936,GO:0015937,GO:0016301,GO:0016740,GO:0016772,GO:0016773,GO:0017076,GO:0018130,GO:0019438,GO:0019637,GO:0019693,GO:0030554,GO:0032549,GO:0032550,GO:0032553,GO:0032555,GO:0032559,GO:0033865,GO:0033866,GO:0033875,GO:0034030,GO:0034032,GO:0034033,GO:0034641,GO:0034654,GO:0035639,GO:0036094,GO:0042278,GO:0042451,GO:0042455,GO:0043167,GO:0043168,GO:0044237,GO:0044238,GO:0044249,GO:0044271,GO:0044281,GO:0044424,GO:0044464,GO:0044699,GO:0044710,GO:0044711,GO:0044763,GO:0046128,GO:0046129,GO:0046390,GO:0046483,GO:0051186,GO:0051188,GO:0055086,GO:0071704,GO:0072521,GO:0072522,GO:0090407,GO:0097159,GO:0097367,GO:1901135,GO:1901137,GO:1901265,GO:1901293,GO:1901360,GO:1901362,GO:1901363,GO:1901564,GO:1901566,GO:1901576,GO:1901657,GO:1901659
c151194_g1 GO:0000166,GO:0000287,GO:0001882,GO:0001883,GO:0003674,GO:0003824,GO:0005488,GO:0005524,GO:0005575,GO:0005829,GO:0006464,GO:0006725,GO:0006732,GO:0006766,GO:0006767,GO:0006772,GO:0006790,GO:0006793,GO:0006796,GO:0006807,GO:0008150,GO:0008152,GO:0008270,GO:0009058,GO:0009108,GO:0009110,GO:0009228,GO:0009229,GO:0009987,GO:0016740,GO:0016772,GO:0016779,GO:0017076,GO:0018130,GO:0019438,GO:0019538,GO:0019637,GO:0030554,GO:0032549,GO:0032550,GO:0032553,GO:0032555,GO:0032559,GO:0034641,GO:0035639,GO:0036094,GO:0036211,GO:0042357,GO:0042364,GO:0042723,GO:0042724,GO:0043167,GO:0043168,GO:0043169,GO:0043170,GO:0043412,GO:0044237,GO:0044238,GO:0044249,GO:0044260,GO:0044267,GO:0044271,GO:0044272,GO:0044281,GO:0044283,GO:0044424,GO:0044444,GO:0044464,GO:0044699,GO:0044710,GO:0044711,GO:0044763,GO:0046483,GO:0046872,GO:0046914,GO:0051186,GO:0051188,GO:0071704,GO:0072527,GO:0072528,GO:0090407,GO:0097159,GO:0097367,GO:1901265,GO:1901360,GO:1901362,GO:1901363,GO:1901564,GO:1901566,GO:1901576
c151790_g1 GO:0003674,GO:0003676,GO:0003677,GO:0005488,GO:0005575,GO:0005634,GO:0006139,GO:0006351,GO:0006355,GO:0006725,GO:0006807,GO:0008150,GO:0008152,GO:0009058,GO:0009059,GO:0009889,GO:0009987,GO:0010468,GO:0010556,GO:0016070,GO:0018130,GO:0019219,GO:0019222,GO:0019438,GO:0031323,GO:0031326,GO:0032774,GO:0034641,GO:0034645,GO:0034654,GO:0043167,GO:0043169,GO:0043170,GO:0043226,GO:0043227,GO:0043229,GO:0043231,GO:0044237,GO:0044238,GO:0044249,GO:0044260,GO:0044271,GO:0044424,GO:0044464,GO:0046483,GO:0046872,GO:0050789,GO:0050794,GO:0051171,GO:0051252,GO:0060255,GO:0065007,GO:0071704,GO:0080090,GO:0090304,GO:0097159,GO:0097659,GO:1901360,GO:1901362,GO:1901363,GO:1901576,GO:1903506,GO:2000112,GO:2001141
c151887_g1 GO:0000166,GO:0000209,GO:0003674,GO:0003824,GO:0003857,GO:0004842,GO:0005488,GO:0005575,GO:0005634,GO:0005768,GO:0005769,GO:0005829,GO:0005886,GO:0006082,GO:0006464,GO:0006513,GO:0006629,GO:0006631,GO:0006810,GO:0007034,GO:0007041,GO:0008150,GO:0008152,GO:0008270,GO:0008277,GO:0008333,GO:0008691,GO:0009966,GO:0009968,GO:0009987,GO:0010646,GO:0010648,GO:0016020,GO:0016197,GO:0016482,GO:0016491,GO:0016567,GO:0016614,GO:0016616,GO:0016740,GO:0016874,GO:0019538,GO:0019605,GO:0019752,GO:0019787,GO:0023051,GO:0023057,GO:0031982,GO:0031988,GO:0032446,GO:0032787,GO:0036094,GO:0036211,GO:0043167,GO:0043168,GO:0043169,GO:0043170,GO:0043226,GO:0043227,GO:0043229,GO:0043230,GO:0043231,GO:0043412,GO:0043436,GO:0043949,GO:0043951,GO:0044237,GO:0044238,GO:0044255,GO:0044260,GO:0044267,GO:0044281,GO:0044421,GO:0044424,GO:0044444,GO:0044464,GO:0044699,GO:0044710,GO:0044763,GO:0044765,GO:0045744,GO:0046459,GO:0046872,GO:0046907,GO:0046914,GO:0048037,GO:0048519,GO:0048523,GO:0048583,GO:0048585,GO:0050662,GO:0050789,GO:0050794,GO:0051179,GO:0051234,GO:0051287,GO:0051649,GO:0065007,GO:0065010,GO:0070062,GO:0070403,GO:0070647,GO:0071704,GO:0097159,GO:1901265,GO:1901363,GO:1902531,GO:1902532,GO:1902578,GO:1902582,GO:1903561
c152139_g1 GO:0000166,GO:0001882,GO:0001883,GO:0003674,GO:0003824,GO:0004672,GO:0004674,GO:0004697,GO:0005488,GO:0005524,GO:0005575,GO:0005737,GO:0007165,GO:0008150,GO:0016020,GO:0016301,GO:0016740,GO:0016772,GO:0016773,GO:0017076,GO:0030554,GO:0032549,GO:0032550,GO:0032553,GO:0032555,GO:0032559,GO:0035556,GO:0035639,GO:0036094,GO:0043167,GO:0043168,GO:0043169,GO:0044424,GO:0044464,GO:0046872,GO:0050789,GO:0050794,GO:0065007,GO:0097159,GO:0097367,GO:1901265,GO:1901363
c152153_g1 GO:0000096,GO:0000097,GO:0000166,GO:0001882,GO:0001883,GO:0003674,GO:0003824,GO:0004072,GO:0004412,GO:0005488,GO:0005524,GO:0005575,GO:0006082,GO:0006520,GO:0006553,GO:0006555,GO:0006566,GO:0006790,GO:0006807,GO:0008150,GO:0008152,GO:0008652,GO:0009058,GO:0009066,GO:0009067,GO:0009085,GO:0009086,GO:0009088,GO:0009089,GO:0009507,GO:0009536,GO:0009987,GO:0016053,GO:0016301,GO:0016491,GO:0016597,GO:0016614,GO:0016616,GO:0016740,GO:0016772,GO:0016774,GO:0017076,GO:0019202,GO:0019752,GO:0030554,GO:0031406,GO:0032549,GO:0032550,GO:0032553,GO:0032555,GO:0032559,GO:0035639,GO:0036094,GO:0043167,GO:0043168,GO:0043177,GO:0043226,GO:0043227,GO:0043229,GO:0043231,GO:0043436,GO:0043648,GO:0044237,GO:0044238,GO:0044249,GO:0044272,GO:0044281,GO:0044283,GO:0044424,GO:0044444,GO:0044464,GO:0044699,GO:0044710,GO:0044711,GO:0044763,GO:0046394,GO:0046451,GO:0048037,GO:0050661,GO:0050662,GO:0071704,GO:0097159,GO:0097367,GO:1901265,GO:1901363,GO:1901564,GO:1901566,GO:1901576,GO:1901605,GO:1901607
c152175_g1 GO:0003674,GO:0003824,GO:0005488,GO:0008270,GO:0016491,GO:0043167,GO:0043169,GO:0046872,GO:0046914
c152182_g1 GO:0005575,GO:0005634,GO:0006139,GO:0006259,GO:0006260,GO:0006725,GO:0006807,GO:0008150,GO:0008152,GO:0009058,GO:0009059,GO:0009987,GO:0034641,GO:0034645,GO:0043170,GO:0043226,GO:0043227,GO:0043229,GO:0043231,GO:0044237,GO:0044238,GO:0044249,GO:0044260,GO:0044424,GO:0044464,GO:0046483,GO:0071704,GO:0090304,GO:1901360,GO:1901576
c152353_g1 GO:0003674,GO:0003824,GO:0004721,GO:0004725,GO:0005488,GO:0005515,GO:0005575,GO:0006464,GO:0006470,GO:0006793,GO:0006796,GO:0006810,GO:0008150,GO:0008152,GO:0009987,GO:0016021,GO:0016311,GO:0016787,GO:0016788,GO:0016791,GO:0019538,GO:0031224,GO:0035335,GO:0036211,GO:0042578,GO:0042802,GO:0043170,GO:0043412,GO:0044237,GO:0044238,GO:0044260,GO:0044267,GO:0044425,GO:0051179,GO:0051234,GO:0071704,GO:1901998
c152383_g1 GO:0000155,GO:0000166,GO:0001882,GO:0001883,GO:0003674,GO:0003824,GO:0004672,GO:0004673,GO:0004871,GO:0004872,GO:0005057,GO:0005488,GO:0005524,GO:0005575,GO:0006355,GO:0006464,GO:0008150,GO:0008152,GO:0009314,GO:0009416,GO:0009581,GO:0009582,GO:0009583,GO:0009584,GO:0009605,GO:0009628,GO:0009881,GO:0009889,GO:0009987,GO:0010468,GO:0010556,GO:0016020,GO:0016301,GO:0016740,GO:0016772,GO:0016773,GO:0016775,GO:0017076,GO:0018298,GO:0019219,GO:0019222,GO:0019538,GO:0030554,GO:0031323,GO:0031326,GO:0032549,GO:0032550,GO:0032553,GO:0032555,GO:0032559,GO:0035639,GO:0036094,GO:0036211,GO:0038023,GO:0043167,GO:0043168,GO:0043170,GO:0043412,GO:0044237,GO:0044238,GO:0044260,GO:0044267,GO:0050789,GO:0050794,GO:0050896,GO:0051171,GO:0051252,GO:0051606,GO:0060089,GO:0060255,GO:0065007,GO:0071704,GO:0080090,GO:0097159,GO:0097367,GO:1901265,GO:1901363,GO:1903506,GO:2000112,GO:2001141
c152414_g1 GO:0003674,GO:0005215,GO:0005575,GO:0016020,GO:0016021,GO:0022857,GO:0030054,GO:0030672,GO:0031090,GO:0031224,GO:0044422,GO:0044424,GO:0044425,GO:0044433,GO:0044444,GO:0044446,GO:0044456,GO:0044464,GO:0098588
c152531_g2 GO:0003674,GO:0003824,GO:0005575,GO:0005886,GO:0006629,GO:0006644,GO:0006650,GO:0006793,GO:0006796,GO:0008150,GO:0008152,GO:0008444,GO:0008610,GO:0008654,GO:0009058,GO:0009987,GO:0016020,GO:0016021,GO:0016740,GO:0016772,GO:0016780,GO:0017169,GO:0019637,GO:0031224,GO:0040007,GO:0044237,GO:0044238,GO:0044249,GO:0044255,GO:0044425,GO:0044464,GO:0044699,GO:0044710,GO:0044711,GO:0044763,GO:0045017,GO:0046474,GO:0046486,GO:0071704,GO:0090407,GO:1901576
c152857_g1 GO:0000184,GO:0000956,GO:0003674,GO:0003676,GO:0003723,GO:0003735,GO:0005198,GO:0005488,GO:0005575,GO:0005634,GO:0005829,GO:0005912,GO:0005924,GO:0005925,GO:0006139,GO:0006401,GO:0006402,GO:0006412,GO:0006413,GO:0006414,GO:0006415,GO:0006417,GO:0006446,GO:0006605,GO:0006612,GO:0006613,GO:0006614,GO:0006725,GO:0006807,GO:0006810,GO:0006886,GO:0008104,GO:0008150,GO:0008152,GO:0009056,GO:0009057,GO:0009058,GO:0009059,GO:0009889,GO:0009890,GO:0009892,GO:0009987,GO:0010033,GO:0010467,GO:0010468,GO:0010556,GO:0010558,GO:0010605,GO:0010608,GO:0010629,GO:0015031,GO:0015934,GO:0016020,GO:0016032,GO:0016043,GO:0016070,GO:0016071,GO:0016482,GO:0017148,GO:0018130,GO:0019058,GO:0019083,GO:0019222,GO:0019438,GO:0019439,GO:0019538,GO:0022411,GO:0022625,GO:0030054,GO:0030055,GO:0030529,GO:0031323,GO:0031324,GO:0031326,GO:0031327,GO:0032268,GO:0032269,GO:0032774,GO:0032984,GO:0032991,GO:0033036,GO:0033365,GO:0034097,GO:0034341,GO:0034613,GO:0034641,GO:0034645,GO:0034654,GO:0034655,GO:0042221,GO:0043170,GO:0043226,GO:0043227,GO:0043229,GO:0043231,GO:0043234,GO:0043241,GO:0043624,GO:0043933,GO:0044087,GO:0044237,GO:0044238,GO:0044248,GO:0044249,GO:0044260,GO:0044265,GO:0044267,GO:0044270,GO:0044271,GO:0044391,GO:0044403,GO:0044419,GO:0044422,GO:0044424,GO:0044444,GO:0044445,GO:0044446,GO:0044464,GO:0044699,GO:0044763,GO:0044764,GO:0044765,GO:0044802,GO:0044822,GO:0045047,GO:0045184,GO:0045947,GO:0046483,GO:0046700,GO:0046907,GO:0048519,GO:0048523,GO:0050789,GO:0050794,GO:0050896,GO:0051128,GO:0051129,GO:0051179,GO:0051234,GO:0051246,GO:0051248,GO:0051641,GO:0051649,GO:0051704,GO:0051716,GO:0060255,GO:0061024,GO:0065007,GO:0070161,GO:0070727,GO:0070887,GO:0070972,GO:0071310,GO:0071345,GO:0071346,GO:0071702,GO:0071704,GO:0071822,GO:0071840,GO:0072594,GO:0072599,GO:0072657,GO:0080090,GO:0090150,GO:0090304,GO:0097159,GO:0097452,GO:1901193,GO:1901194,GO:1901360,GO:1901361,GO:1901362,GO:1901363,GO:1901575,GO:1901576,GO:1902578,GO:1902580,GO:1902582,GO:2000112,GO:2000113
c152875_g1 GO:0001071,GO:0003674,GO:0003676,GO:0003677,GO:0003700,GO:0005488,GO:0005575,GO:0005634,GO:0043167,GO:0043169,GO:0043226,GO:0043227,GO:0043229,GO:0043231,GO:0043565,GO:0044424,GO:0044464,GO:0046872,GO:0097159,GO:1901363
c152886_g1 GO:0003674,GO:0003824,GO:0005488,GO:0005515,GO:0005575,GO:0005737,GO:0005856,GO:0005929,GO:0006464,GO:0008092,GO:0008150,GO:0008152,GO:0009987,GO:0015631,GO:0016874,GO:0018095,GO:0018193,GO:0018200,GO:0019538,GO:0036211,GO:0042995,GO:0043170,GO:0043226,GO:0043228,GO:0043229,GO:0043232,GO:0043412,GO:0044237,GO:0044238,GO:0044260,GO:0044267,GO:0044424,GO:0044464,GO:0071704
c153201_g1 GO:0001581,GO:0003008,GO:0003674,GO:0005215,GO:0005216,GO:0005261,GO:0005262,GO:0005488,GO:0005575,GO:0005886,GO:0006810,GO:0006811,GO:0006812,GO:0007165,GO:0007166,GO:0007186,GO:0007218,GO:0007600,GO:0007606,GO:0008150,GO:0008324,GO:0009268,GO:0009593,GO:0009628,GO:0009986,GO:0009987,GO:0010447,GO:0015075,GO:0015085,GO:0015267,GO:0016020,GO:0016021,GO:0022803,GO:0022838,GO:0022857,GO:0022890,GO:0022891,GO:0022892,GO:0030246,GO:0031224,GO:0031982,GO:0031988,GO:0032501,GO:0043226,GO:0043227,GO:0043230,GO:0044421,GO:0044425,GO:0044464,GO:0044699,GO:0044707,GO:0044765,GO:0046873,GO:0050789,GO:0050794,GO:0050877,GO:0050896,GO:0050906,GO:0050907,GO:0050909,GO:0050912,GO:0050915,GO:0051179,GO:0051234,GO:0051606,GO:0051716,GO:0065007,GO:0065010,GO:0070062,GO:0071214,GO:0071467,GO:0071468,GO:0072509,GO:1902578,GO:1903561
c153278_g1 GO:0003674,GO:0005215,GO:0005575,GO:0005886,GO:0006810,GO:0006811,GO:0006820,GO:0006865,GO:0008150,GO:0015711,GO:0015849,GO:0016020,GO:0016021,GO:0031224,GO:0044425,GO:0044464,GO:0044699,GO:0044765,GO:0046942,GO:0051179,GO:0051234,GO:0071702,GO:0071705,GO:1902578
c153533_g1 GO:0003674,GO:0003824,GO:0006082,GO:0006520,GO:0006807,GO:0008150,GO:0008152,GO:0009056,GO:0009063,GO:0009448,GO:0009450,GO:0009987,GO:0016054,GO:0016491,GO:0016620,GO:0016903,GO:0019752,GO:0032787,GO:0043436,GO:0044237,GO:0044238,GO:0044248,GO:0044281,GO:0044282,GO:0044699,GO:0044710,GO:0044712,GO:0044763,GO:0046395,GO:0071704,GO:0072329,GO:1901564,GO:1901565,GO:1901575
c153742_g1 GO:0000166,GO:0001882,GO:0001883,GO:0001889,GO:0003674,GO:0003824,GO:0004326,GO:0005488,GO:0005524,GO:0005575,GO:0005737,GO:0005739,GO:0005743,GO:0005759,GO:0005829,GO:0006082,GO:0006139,GO:0006520,GO:0006575,GO:0006725,GO:0006730,GO:0006732,GO:0006760,GO:0006766,GO:0006767,GO:0006807,GO:0007420,GO:0008150,GO:0008152,GO:0009987,GO:0016020,GO:0016874,GO:0016879,GO:0016881,GO:0017076,GO:0019752,GO:0019866,GO:0030554,GO:0031090,GO:0031099,GO:0031100,GO:0031966,GO:0031974,GO:0032502,GO:0032549,GO:0032550,GO:0032553,GO:0032555,GO:0032559,GO:0034641,GO:0035639,GO:0036094,GO:0042558,GO:0043167,GO:0043168,GO:0043226,GO:0043227,GO:0043229,GO:0043231,GO:0043233,GO:0043436,GO:0043603,GO:0043648,GO:0044237,GO:0044238,GO:0044281,GO:0044422,GO:0044424,GO:0044429,GO:0044444,GO:0044446,GO:0044464,GO:0044699,GO:0044710,GO:0044763,GO:0044767,GO:0046483,GO:0046655,GO:0048513,GO:0048732,GO:0048856,GO:0051186,GO:0070013,GO:0071704,GO:0097159,GO:0097367,GO:1901265,GO:1901360,GO:1901363,GO:1901564,GO:1901605
c154244_g1 GO:0003674,GO:0005215,GO:0005344,GO:0005488,GO:0020037,GO:0022892,GO:0043167,GO:0043169,GO:0046872,GO:0046906,GO:0097159,GO:1901363
c154482_g1 GO:0002178,GO:0003674,GO:0003824,GO:0004758,GO:0005488,GO:0005575,GO:0005789,GO:0006629,GO:0006643,GO:0006665,GO:0006807,GO:0008150,GO:0008152,GO:0008610,GO:0009058,GO:0009987,GO:0016020,GO:0016021,GO:0016408,GO:0016409,GO:0016454,GO:0016740,GO:0016746,GO:0016747,GO:0017059,GO:0030148,GO:0030170,GO:0031090,GO:0031211,GO:0031224,GO:0032991,GO:0043167,GO:0043168,GO:0043234,GO:0044237,GO:0044238,GO:0044249,GO:0044255,GO:0044422,GO:0044424,GO:0044425,GO:0044432,GO:0044444,GO:0044446,GO:0044464,GO:0044699,GO:0044710,GO:0044711,GO:0044763,GO:0046467,GO:0048037,GO:0071704,GO:0097159,GO:0098588,GO:0098589,GO:1901363,GO:1901564,GO:1901566,GO:1901576,GO:1902494,GO:1990234
c154527_g1 GO:0003674,GO:0003824,GO:0004742,GO:0008150,GO:0008152,GO:0009056,GO:0009987,GO:0016407,GO:0016417,GO:0016418,GO:0016740,GO:0016746,GO:0016747,GO:0030523,GO:0042180,GO:0042182,GO:0044237,GO:0044248,GO:0044281,GO:0044282,GO:0044699,GO:0044710,GO:0044712,GO:0044763,GO:0045149,GO:0045150,GO:0071704,GO:1901575
c154652_g1 GO:0005575,GO:0005789,GO:0006066,GO:0006629,GO:0008150,GO:0008152,GO:0008202,GO:0008203,GO:0016020,GO:0016021,GO:0016125,GO:0031090,GO:0031224,GO:0044238,GO:0044281,GO:0044422,GO:0044424,GO:0044425,GO:0044432,GO:0044444,GO:0044446,GO:0044464,GO:0044699,GO:0044710,GO:0071704,GO:0098588,GO:0098589,GO:1901360,GO:1901615
c15470_g1 GO:0003674,GO:0003676,GO:0003677,GO:0005488,GO:0005575,GO:0005634,GO:0006139,GO:0006351,GO:0006355,GO:0006725,GO:0006807,GO:0008150,GO:0008152,GO:0009058,GO:0009059,GO:0009889,GO:0009987,GO:0010468,GO:0010556,GO:0016070,GO:0018130,GO:0019219,GO:0019222,GO:0019438,GO:0031323,GO:0031326,GO:0032774,GO:0034641,GO:0034645,GO:0034654,GO:0043170,GO:0043226,GO:0043227,GO:0043229,GO:0043231,GO:0044237,GO:0044238,GO:0044249,GO:0044260,GO:0044271,GO:0044424,GO:0044464,GO:0046483,GO:0050789,GO:0050794,GO:0051171,GO:0051252,GO:0060255,GO:0065007,GO:0071704,GO:0080090,GO:0090304,GO:0097159,GO:0097659,GO:1901360,GO:1901362,GO:1901363,GO:1901576,GO:1903506,GO:2000112,GO:2001141
c154794_g1 GO:0003674,GO:0004872,GO:0005215,GO:0005575,GO:0009279,GO:0016020,GO:0016021,GO:0019867,GO:0031224,GO:0044425,GO:0044462,GO:0044464,GO:0060089
c155111_g1 GO:0003674,GO:0004872,GO:0005215,GO:0005575,GO:0009279,GO:0016020,GO:0016021,GO:0019867,GO:0031224,GO:0044425,GO:0044462,GO:0044464,GO:0060089
c155146_g1 GO:0000166,GO:0001882,GO:0001883,GO:0003674,GO:0003824,GO:0004672,GO:0004674,GO:0005488,GO:0005524,GO:0016301,GO:0016740,GO:0016772,GO:0016773,GO:0017076,GO:0030554,GO:0032549,GO:0032550,GO:0032553,GO:0032555,GO:0032559,GO:0035639,GO:0036094,GO:0043167,GO:0043168,GO:0097159,GO:0097367,GO:1901265,GO:1901363
c155210_g1 GO:0001656,GO:0001657,GO:0001822,GO:0003674,GO:0004871,GO:0004872,GO:0004888,GO:0005488,GO:0005515,GO:0005575,GO:0006915,GO:0006928,GO:0007155,GO:0007156,GO:0007411,GO:0007417,GO:0007420,GO:0008037,GO:0008038,GO:0008046,GO:0008150,GO:0008219,GO:0009719,GO:0009725,GO:0009888,GO:0009986,GO:0009987,GO:0010033,GO:0010720,GO:0010769,GO:0010770,GO:0010975,GO:0010976,GO:0012501,GO:0016021,GO:0016198,GO:0016199,GO:0016265,GO:0021510,GO:0021884,GO:0021891,GO:0021954,GO:0022412,GO:0022602,GO:0022603,GO:0022604,GO:0022610,GO:0030673,GO:0031224,GO:0031253,GO:0031256,GO:0031290,GO:0031344,GO:0031346,GO:0031982,GO:0031988,GO:0032101,GO:0032102,GO:0032502,GO:0032589,GO:0032870,GO:0033267,GO:0035295,GO:0038023,GO:0040012,GO:0040013,GO:0042221,GO:0042802,GO:0043226,GO:0043227,GO:0043230,GO:0044087,GO:0044421,GO:0044425,GO:0044459,GO:0044463,GO:0044464,GO:0044699,GO:0044763,GO:0044767,GO:0045595,GO:0045597,GO:0045664,GO:0045666,GO:0048468,GO:0048511,GO:0048513,GO:0048518,GO:0048519,GO:0048521,GO:0048522,GO:0048523,GO:0048583,GO:0048585,GO:0048666,GO:0048731,GO:0048856,GO:0048869,GO:0050767,GO:0050769,GO:0050770,GO:0050772,GO:0050789,GO:0050793,GO:0050794,GO:0050795,GO:0050807,GO:0050896,GO:0050920,GO:0050922,GO:0050923,GO:0050925,GO:0051093,GO:0051094,GO:0051128,GO:0051129,GO:0051130,GO:0051239,GO:0051240,GO:0051241,GO:0051716,GO:0051960,GO:0051961,GO:0051962,GO:0051963,GO:0051964,GO:0060089,GO:0060284,GO:0060429,GO:0061364,GO:0065007,GO:0065010,GO:0070062,GO:0070887,GO:0071310,GO:0071495,GO:0072073,GO:0072163,GO:0072164,GO:0097458,GO:0097485,GO:0098609,GO:0098742,GO:1902742,GO:1903561,GO:2000026
c155539_g1 GO:0003674,GO:0004872,GO:0005215,GO:0005575,GO:0009279,GO:0016020,GO:0016021,GO:0019867,GO:0031224,GO:0044425,GO:0044462,GO:0044464,GO:0060089
c155699_g2 GO:0000166,GO:0003674,GO:0005488,GO:0008150,GO:0008152,GO:0009055,GO:0036094,GO:0043167,GO:0043168,GO:0044699,GO:0044710,GO:0048037,GO:0050660,GO:0050662,GO:0055114,GO:0097159,GO:1901265,GO:1901363
c155916_g1 GO:0002027,GO:0003008,GO:0003674,GO:0005215,GO:0005216,GO:0005244,GO:0005245,GO:0005261,GO:0005262,GO:0005488,GO:0005515,GO:0005575,GO:0005886,GO:0005887,GO:0005891,GO:0006810,GO:0006811,GO:0006812,GO:0006816,GO:0007165,GO:0007166,GO:0007186,GO:0007187,GO:0007188,GO:0007600,GO:0007605,GO:0008016,GO:0008092,GO:0008150,GO:0008324,GO:0008331,GO:0009987,GO:0010959,GO:0015075,GO:0015085,GO:0015267,GO:0016020,GO:0016021,GO:0022803,GO:0022832,GO:0022836,GO:0022838,GO:0022843,GO:0022857,GO:0022890,GO:0022891,GO:0022892,GO:0022898,GO:0023052,GO:0030001,GO:0030018,GO:0030506,GO:0031224,GO:0031226,GO:0032409,GO:0032412,GO:0032501,GO:0032879,GO:0032991,GO:0034220,GO:0034702,GO:0034703,GO:0034704,GO:0034762,GO:0034765,GO:0035637,GO:0042391,GO:0043167,GO:0043169,GO:0043234,GO:0043266,GO:0043269,GO:0043270,GO:0044057,GO:0044422,GO:0044424,GO:0044425,GO:0044444,GO:0044449,GO:0044459,GO:0044464,GO:0044699,GO:0044700,GO:0044707,GO:0044763,GO:0044765,GO:0046872,GO:0046873,GO:0048518,GO:0050789,GO:0050794,GO:0050877,GO:0050954,GO:0051049,GO:0051050,GO:0051179,GO:0051234,GO:0051239,GO:0051899,GO:0051924,GO:0051928,GO:0055085,GO:0060306,GO:0060372,GO:0061337,GO:0065007,GO:0065008,GO:0065009,GO:0070509,GO:0070588,GO:0070838,GO:0072509,GO:0072511,GO:0086007,GO:0086009,GO:0086010,GO:0086011,GO:0086012,GO:0086013,GO:0086046,GO:0086052,GO:0086059,GO:0086091,GO:0098655,GO:0098660,GO:0098662,GO:1901016,GO:1901379,GO:1902495,GO:1902578,GO:1903522,GO:1990351
c156051_g1 GO:0003674,GO:0005215,GO:0005216,GO:0005242,GO:0005244,GO:0005249,GO:0005261,GO:0005267,GO:0005575,GO:0008324,GO:0015075,GO:0015077,GO:0015079,GO:0015267,GO:0015276,GO:0015467,GO:0016021,GO:0022803,GO:0022832,GO:0022834,GO:0022836,GO:0022838,GO:0022843,GO:0022857,GO:0022890,GO:0022891,GO:0022892,GO:0031224,GO:0044425,GO:0046873
c156145_g1 GO:0000166,GO:0001882,GO:0001883,GO:0003674,GO:0003824,GO:0005488,GO:0005524,GO:0005575,GO:0006464,GO:0008150,GO:0008152,GO:0009987,GO:0016021,GO:0016740,GO:0016772,GO:0016779,GO:0017076,GO:0018117,GO:0018175,GO:0019538,GO:0030554,GO:0031224,GO:0032549,GO:0032550,GO:0032553,GO:0032555,GO:0032559,GO:0035639,GO:0036094,GO:0036211,GO:0043167,GO:0043168,GO:0043170,GO:0043412,GO:0044237,GO:0044238,GO:0044260,GO:0044267,GO:0044425,GO:0070566,GO:0070733,GO:0071704,GO:0097159,GO:0097367,GO:1901265,GO:1901363
c15620_g1 GO:0005575,GO:0005737,GO:0005874,GO:0032991,GO:0043234,GO:0044422,GO:0044424,GO:0044430,GO:0044446,GO:0044464
c156240_g1 GO:0003674,GO:0003676,GO:0003677,GO:0005488,GO:0005575,GO:0005634,GO:0006139,GO:0006351,GO:0006355,GO:0006725,GO:0006807,GO:0007275,GO:0008150,GO:0008152,GO:0009058,GO:0009059,GO:0009889,GO:0009987,GO:0010468,GO:0010556,GO:0016070,GO:0018130,GO:0019219,GO:0019222,GO:0019438,GO:0031323,GO:0031326,GO:0032501,GO:0032502,GO:0032774,GO:0034641,GO:0034645,GO:0034654,GO:0043170,GO:0043226,GO:0043227,GO:0043229,GO:0043231,GO:0043565,GO:0044237,GO:0044238,GO:0044249,GO:0044260,GO:0044271,GO:0044424,GO:0044464,GO:0044699,GO:0044707,GO:0044767,GO:0046483,GO:0050789,GO:0050794,GO:0051171,GO:0051252,GO:0060255,GO:0065007,GO:0071704,GO:0080090,GO:0090304,GO:0097159,GO:0097659,GO:1901360,GO:1901362,GO:1901363,GO:1901576,GO:1903506,GO:2000112,GO:2001141
c156270_g1 GO:0000179,GO:0003674,GO:0003676,GO:0003723,GO:0003824,GO:0005488,GO:0005575,GO:0005737,GO:0008168,GO:0008170,GO:0008173,GO:0008649,GO:0008757,GO:0008988,GO:0016433,GO:0016740,GO:0016741,GO:0044424,GO:0044464,GO:0052908,GO:0097159,GO:1901363
c156591_g1 GO:0003006,GO:0003674,GO:0003676,GO:0003723,GO:0003727,GO:0003729,GO:0005488,GO:0005575,GO:0005737,GO:0005844,GO:0005845,GO:0006139,GO:0006417,GO:0006725,GO:0006807,GO:0007049,GO:0007275,GO:0007281,GO:0007286,GO:0008150,GO:0008152,GO:0009889,GO:0009892,GO:0009987,GO:0010468,GO:0010556,GO:0010605,GO:0010608,GO:0010629,GO:0016070,GO:0016458,GO:0019222,GO:0022412,GO:0022414,GO:0030529,GO:0031047,GO:0031323,GO:0031326,GO:0032268,GO:0032501,GO:0032502,GO:0032991,GO:0033391,GO:0034518,GO:0034584,GO:0034587,GO:0034641,GO:0034660,GO:0035770,GO:0036464,GO:0043170,GO:0043186,GO:0043226,GO:0043228,GO:0043229,GO:0043232,GO:0043234,GO:0044237,GO:0044238,GO:0044260,GO:0044424,GO:0044444,GO:0044464,GO:0044699,GO:0044702,GO:0044707,GO:0044763,GO:0044767,GO:0044822,GO:0046483,GO:0048468,GO:0048519,GO:0048856,GO:0048869,GO:0050789,GO:0050794,GO:0051246,GO:0051321,GO:0060255,GO:0065007,GO:0071704,GO:0080090,GO:0090304,GO:0097159,GO:1901360,GO:1901363,GO:2000112
c156743_g2 GO:0005575,GO:0005886,GO:0016020,GO:0044464
c156999_g1 GO:0005575,GO:0005886,GO:0016020,GO:0016021,GO:0031224,GO:0044425,GO:0044464
c157019_g1 GO:0005575,GO:0005615,GO:0007155,GO:0008150,GO:0022610,GO:0044421
c157312_g1 GO:0000086,GO:0003674,GO:0003824,GO:0004721,GO:0004722,GO:0004724,GO:0005488,GO:0006464,GO:0006470,GO:0006793,GO:0006796,GO:0008150,GO:0008152,GO:0009605,GO:0009607,GO:0009617,GO:0009987,GO:0016311,GO:0016787,GO:0016788,GO:0016791,GO:0019538,GO:0022402,GO:0035970,GO:0036211,GO:0042578,GO:0043167,GO:0043169,GO:0043170,GO:0043207,GO:0043412,GO:0044237,GO:0044238,GO:0044260,GO:0044267,GO:0044699,GO:0044763,GO:0044770,GO:0044772,GO:0044839,GO:0046872,GO:0050896,GO:0051704,GO:0051707,GO:0071704,GO:1903047
c157551_g1 GO:0005575,GO:0005886,GO:0006810,GO:0008150,GO:0009987,GO:0016020,GO:0016021,GO:0031224,GO:0044425,GO:0044464,GO:0044699,GO:0044763,GO:0044765,GO:0051179,GO:0051234,GO:0055085,GO:1902578
c157574_g1 GO:0000737,GO:0001701,GO:0003674,GO:0003676,GO:0003824,GO:0004518,GO:0004519,GO:0005488,GO:0005575,GO:0005739,GO:0006139,GO:0006259,GO:0006308,GO:0006309,GO:0006725,GO:0006807,GO:0008150,GO:0008152,GO:0009056,GO:0009057,GO:0009636,GO:0009790,GO:0009792,GO:0009987,GO:0010033,GO:0010941,GO:0010942,GO:0016787,GO:0016788,GO:0019439,GO:0032502,GO:0034097,GO:0034612,GO:0034641,GO:0034655,GO:0042221,GO:0042981,GO:0043009,GO:0043065,GO:0043067,GO:0043068,GO:0043167,GO:0043169,GO:0043170,GO:0043226,GO:0043227,GO:0043229,GO:0043231,GO:0044237,GO:0044238,GO:0044248,GO:0044260,GO:0044265,GO:0044270,GO:0044424,GO:0044444,GO:0044464,GO:0044699,GO:0044767,GO:0046483,GO:0046677,GO:0046700,GO:0046872,GO:0048518,GO:0048522,GO:0048856,GO:0050789,GO:0050794,GO:0050896,GO:0065007,GO:0071704,GO:0090304,GO:0090305,GO:0097159,GO:1901360,GO:1901361,GO:1901363,GO:1901575
c157793_g1 GO:0000166,GO:0003674,GO:0003824,GO:0004324,GO:0005488,GO:0005575,GO:0005737,GO:0016491,GO:0016730,GO:0016731,GO:0036094,GO:0043167,GO:0043168,GO:0043169,GO:0044424,GO:0044464,GO:0046872,GO:0048037,GO:0050660,GO:0050662,GO:0051536,GO:0051538,GO:0051539,GO:0051540,GO:0097159,GO:1901265,GO:1901363
c157928_g1 GO:0000075,GO:0000280,GO:0000776,GO:0000777,GO:0000778,GO:0005575,GO:0005634,GO:0006996,GO:0007067,GO:0007088,GO:0007093,GO:0007094,GO:0007346,GO:0008150,GO:0009892,GO:0009894,GO:0009895,GO:0009987,GO:0010564,GO:0010605,GO:0010639,GO:0010948,GO:0010955,GO:0010965,GO:0016043,GO:0019222,GO:0022402,GO:0030071,GO:0030162,GO:0031323,GO:0031324,GO:0031329,GO:0031330,GO:0031577,GO:0032268,GO:0032269,GO:0032434,GO:0032435,GO:0032991,GO:0033043,GO:0033044,GO:0033045,GO:0033046,GO:0033047,GO:0033048,GO:0042176,GO:0042177,GO:0043226,GO:0043227,GO:0043228,GO:0043229,GO:0043231,GO:0043232,GO:0043234,GO:0044422,GO:0044424,GO:0044427,GO:0044428,GO:0044446,GO:0044454,GO:0044464,GO:0044699,GO:0044763,GO:0045786,GO:0045839,GO:0045841,GO:0045861,GO:0045930,GO:0048285,GO:0048519,GO:0048523,GO:0050789,GO:0050794,GO:0051128,GO:0051129,GO:0051246,GO:0051248,GO:0051302,GO:0051726,GO:0051782,GO:0051783,GO:0051784,GO:0051983,GO:0051985,GO:0060255,GO:0061136,GO:0065007,GO:0070613,GO:0071173,GO:0071174,GO:0071840,GO:0080090,GO:1901799,GO:1901987,GO:1901988,GO:1901990,GO:1901991,GO:1902099,GO:1902100,GO:1902589,GO:1903047,GO:1903050,GO:1903051,GO:1903362,GO:1903363,GO:2000816,GO:2001251
c158003_g1 GO:0000166,GO:0001882,GO:0001883,GO:0003674,GO:0003824,GO:0004672,GO:0004674,GO:0004703,GO:0005488,GO:0005524,GO:0006810,GO:0006897,GO:0006898,GO:0007165,GO:0008150,GO:0008152,GO:0008277,GO:0009966,GO:0009968,GO:0009987,GO:0010646,GO:0010648,GO:0016192,GO:0016301,GO:0016740,GO:0016772,GO:0016773,GO:0017076,GO:0023021,GO:0023051,GO:0023057,GO:0030554,GO:0031623,GO:0032549,GO:0032550,GO:0032553,GO:0032555,GO:0032559,GO:0035639,GO:0036094,GO:0038032,GO:0043112,GO:0043167,GO:0043168,GO:0043170,GO:0044237,GO:0044260,GO:0044699,GO:0044710,GO:0044763,GO:0044765,GO:0045744,GO:0047696,GO:0048519,GO:0048523,GO:0048583,GO:0048585,GO:0050789,GO:0050794,GO:0051179,GO:0051234,GO:0065007,GO:0071704,GO:0097159,GO:0097367,GO:1901265,GO:1901363,GO:1902578
c158060_g1 GO:0000187,GO:0001664,GO:0001775,GO:0001817,GO:0001819,GO:0001932,GO:0001934,GO:0002791,GO:0002792,GO:0003674,GO:0004871,GO:0004872,GO:0004888,GO:0004930,GO:0004935,GO:0004936,GO:0004938,GO:0005102,GO:0005488,GO:0005515,GO:0005575,GO:0005737,GO:0005887,GO:0006140,GO:0006521,GO:0006937,GO:0006940,GO:0006950,GO:0007165,GO:0007166,GO:0007176,GO:0007186,GO:0007187,GO:0007188,GO:0007193,GO:0007194,GO:0007200,GO:0008150,GO:0008227,GO:0008277,GO:0009719,GO:0009725,GO:0009889,GO:0009890,GO:0009892,GO:0009893,GO:0009894,GO:0009895,GO:0009896,GO:0009966,GO:0009967,GO:0009968,GO:0009987,GO:0010033,GO:0010469,GO:0010562,GO:0010563,GO:0010565,GO:0010604,GO:0010646,GO:0010647,GO:0010648,GO:0010959,GO:0016021,GO:0019216,GO:0019219,GO:0019220,GO:0019222,GO:0019229,GO:0022898,GO:0023051,GO:0023056,GO:0023057,GO:0030162,GO:0030168,GO:0030334,GO:0030335,GO:0030799,GO:0030800,GO:0030802,GO:0030803,GO:0030808,GO:0030809,GO:0030814,GO:0030815,GO:0030817,GO:0030818,GO:0031224,GO:0031226,GO:0031279,GO:0031280,GO:0031323,GO:0031324,GO:0031325,GO:0031326,GO:0031327,GO:0031329,GO:0031331,GO:0031399,GO:0031401,GO:0031690,GO:0031692,GO:0032147,GO:0032148,GO:0032268,GO:0032270,GO:0032409,GO:0032410,GO:0032412,GO:0032413,GO:0032501,GO:0032844,GO:0032845,GO:0032870,GO:0032879,GO:0032880,GO:0032991,GO:0033238,GO:0033240,GO:0033500,GO:0033555,GO:0033674,GO:0034762,GO:0034763,GO:0034765,GO:0034766,GO:0035624,GO:0035625,GO:0038023,GO:0040012,GO:0040017,GO:0042058,GO:0042176,GO:0042221,GO:0042325,GO:0042327,GO:0042592,GO:0042593,GO:0042596,GO:0043085,GO:0043086,GO:0043234,GO:0043235,GO:0043266,GO:0043268,GO:0043269,GO:0043270,GO:0043271,GO:0043405,GO:0043406,GO:0043408,GO:0043410,GO:0043549,GO:0044057,GO:0044092,GO:0044093,GO:0044424,GO:0044425,GO:0044459,GO:0044464,GO:0044699,GO:0044707,GO:0044763,GO:0045732,GO:0045741,GO:0045742,GO:0045744,GO:0045761,GO:0045764,GO:0045833,GO:0045859,GO:0045860,GO:0045862,GO:0045934,GO:0045936,GO:0045937,GO:0045980,GO:0046676,GO:0046883,GO:0046888,GO:0046982,GO:0046983,GO:0048518,GO:0048519,GO:0048522,GO:0048523,GO:0048583,GO:0048584,GO:0048585,GO:0048878,GO:0050708,GO:0050709,GO:0050730,GO:0050731,GO:0050789,GO:0050790,GO:0050794,GO:0050796,GO:0050896,GO:0050994,GO:0050995,GO:0051043,GO:0051044,GO:0051046,GO:0051048,GO:0051049,GO:0051050,GO:0051051,GO:0051171,GO:0051172,GO:0051173,GO:0051174,GO:0051223,GO:0051224,GO:0051239,GO:0051240,GO:0051246,GO:0051247,GO:0051270,GO:0051272,GO:0051338,GO:0051339,GO:0051347,GO:0051350,GO:0051379,GO:0051380,GO:0051716,GO:0051924,GO:0051926,GO:0060089,GO:0060255,GO:0060341,GO:0061041,GO:0061097,GO:0061098,GO:0061178,GO:0061179,GO:0065007,GO:0065008,GO:0065009,GO:0070201,GO:0070887,GO:0071310,GO:0071495,GO:0071875,GO:0071877,GO:0071878,GO:0071881,GO:0071882,GO:0071883,GO:0071900,GO:0071902,GO:0080090,GO:0080134,GO:0090087,GO:0090257,GO:0090276,GO:0090278,GO:0090303,GO:0097159,GO:1900371,GO:1900372,GO:1900542,GO:1900543,GO:1901019,GO:1901020,GO:1901184,GO:1901186,GO:1901338,GO:1902531,GO:1902533,GO:1903034,GO:1903036,GO:1903169,GO:1903170,GO:1903522,GO:1903530,GO:1903531,GO:2000145,GO:2000147,GO:2000273
c15806_g1 GO:0003674,GO:0003824,GO:0004175,GO:0004252,GO:0005575,GO:0005886,GO:0006508,GO:0008150,GO:0008152,GO:0008233,GO:0008236,GO:0009966,GO:0009968,GO:0010646,GO:0010648,GO:0016020,GO:0016021,GO:0016787,GO:0017171,GO:0019538,GO:0023051,GO:0023057,GO:0030193,GO:0030195,GO:0030510,GO:0030514,GO:0031224,GO:0032101,GO:0032102,GO:0042592,GO:0042730,GO:0043170,GO:0044238,GO:0044425,GO:0044464,GO:0048519,GO:0048523,GO:0048583,GO:0048585,GO:0048878,GO:0050789,GO:0050794,GO:0050801,GO:0050818,GO:0050819,GO:0051239,GO:0051241,GO:0055065,GO:0055072,GO:0055076,GO:0055080,GO:0061041,GO:0061045,GO:0065007,GO:0065008,GO:0070011,GO:0071704,GO:0080134,GO:0090092,GO:0090101,GO:0098771,GO:1900046,GO:1900047,GO:1903034,GO:1903035
c159071_g1 GO:0003674,GO:0003676,GO:0003677,GO:0003824,GO:0003887,GO:0005488,GO:0005515,GO:0005575,GO:0005739,GO:0006139,GO:0006259,GO:0006260,GO:0006281,GO:0006725,GO:0006807,GO:0006950,GO:0006974,GO:0008150,GO:0008152,GO:0009058,GO:0009059,GO:0009295,GO:0009987,GO:0016740,GO:0016772,GO:0016779,GO:0018130,GO:0019438,GO:0031982,GO:0031988,GO:0033554,GO:0034061,GO:0034641,GO:0034645,GO:0034654,GO:0042645,GO:0042802,GO:0043170,GO:0043226,GO:0043227,GO:0043228,GO:0043229,GO:0043230,GO:0043231,GO:0043232,GO:0044237,GO:0044238,GO:0044249,GO:0044260,GO:0044271,GO:0044421,GO:0044422,GO:0044424,GO:0044429,GO:0044444,GO:0044446,GO:0044464,GO:0044699,GO:0044710,GO:0044763,GO:0046483,GO:0050896,GO:0051716,GO:0065010,GO:0070062,GO:0071704,GO:0071897,GO:0090304,GO:0097159,GO:1901360,GO:1901362,GO:1901363,GO:1901576,GO:1903561
c159305_g2 GO:0002097,GO:0002100,GO:0003674,GO:0003824,GO:0004000,GO:0005488,GO:0006139,GO:0006399,GO:0006400,GO:0006725,GO:0006807,GO:0008033,GO:0008150,GO:0008152,GO:0008251,GO:0008270,GO:0009451,GO:0009987,GO:0016070,GO:0016787,GO:0016810,GO:0016814,GO:0019239,GO:0034470,GO:0034641,GO:0034660,GO:0043167,GO:0043169,GO:0043170,GO:0043412,GO:0044237,GO:0044238,GO:0044260,GO:0046483,GO:0046872,GO:0046914,GO:0052717,GO:0071704,GO:0090304,GO:1901360
c159457_g1 GO:0003674,GO:0003676,GO:0003677,GO:0005488,GO:0005575,GO:0005634,GO:0006139,GO:0006351,GO:0006355,GO:0006725,GO:0006807,GO:0008150,GO:0008152,GO:0009058,GO:0009059,GO:0009889,GO:0009987,GO:0010468,GO:0010556,GO:0016070,GO:0018130,GO:0019219,GO:0019222,GO:0019438,GO:0031323,GO:0031326,GO:0032774,GO:0034641,GO:0034645,GO:0034654,GO:0043167,GO:0043169,GO:0043170,GO:0043226,GO:0043227,GO:0043229,GO:0043231,GO:0044237,GO:0044238,GO:0044249,GO:0044260,GO:0044271,GO:0044424,GO:0044464,GO:0046483,GO:0046872,GO:0050789,GO:0050794,GO:0051171,GO:0051252,GO:0060255,GO:0065007,GO:0071704,GO:0080090,GO:0090304,GO:0097159,GO:0097659,GO:1901360,GO:1901362,GO:1901363,GO:1901576,GO:1903506,GO:2000112,GO:2001141
c159614_g1 GO:0000166,GO:0000287,GO:0001882,GO:0001883,GO:0003674,GO:0003824,GO:0004335,GO:0005488,GO:0005524,GO:0005575,GO:0005737,GO:0005975,GO:0005996,GO:0006012,GO:0008150,GO:0008152,GO:0016301,GO:0016740,GO:0016772,GO:0016773,GO:0017076,GO:0019200,GO:0019318,GO:0030554,GO:0032549,GO:0032550,GO:0032553,GO:0032555,GO:0032559,GO:0035639,GO:0036094,GO:0043167,GO:0043168,GO:0043169,GO:0044238,GO:0044424,GO:0044464,GO:0044699,GO:0044710,GO:0044723,GO:0046872,GO:0071704,GO:0097159,GO:0097367,GO:1901265,GO:1901363
c159790_g1 GO:0000166,GO:0000302,GO:0003674,GO:0003824,GO:0003954,GO:0005488,GO:0005575,GO:0005886,GO:0006950,GO:0006979,GO:0008150,GO:0008785,GO:0009055,GO:0009987,GO:0015035,GO:0015036,GO:0016020,GO:0016491,GO:0016651,GO:0016667,GO:0016668,GO:0019725,GO:0036094,GO:0042221,GO:0042592,GO:0043167,GO:0043168,GO:0044464,GO:0044699,GO:0044763,GO:0045454,GO:0048037,GO:0050660,GO:0050662,GO:0050789,GO:0050794,GO:0050896,GO:0051287,GO:0065007,GO:0065008,GO:0097159,GO:1901265,GO:1901363,GO:1901700
c160007_g1 GO:0000166,GO:0000726,GO:0000785,GO:0001882,GO:0003674,GO:0003676,GO:0003677,GO:0003682,GO:0003824,GO:0003887,GO:0003896,GO:0003899,GO:0004518,GO:0004527,GO:0005488,GO:0005515,GO:0005575,GO:0005634,GO:0005635,GO:0005654,GO:0005658,GO:0005730,GO:0005737,GO:0006139,GO:0006259,GO:0006260,GO:0006270,GO:0006271,GO:0006272,GO:0006273,GO:0006281,GO:0006301,GO:0006302,GO:0006303,GO:0006725,GO:0006807,GO:0006950,GO:0006974,GO:0008150,GO:0008152,GO:0008283,GO:0008408,GO:0009058,GO:0009059,GO:0009987,GO:0016070,GO:0016363,GO:0016740,GO:0016772,GO:0016779,GO:0016787,GO:0016788,GO:0018130,GO:0019438,GO:0019985,GO:0022616,GO:0031967,GO:0031975,GO:0032991,GO:0033554,GO:0034061,GO:0034062,GO:0034641,GO:0034645,GO:0034654,GO:0036094,GO:0043167,GO:0043169,GO:0043170,GO:0043226,GO:0043227,GO:0043228,GO:0043229,GO:0043231,GO:0043232,GO:0043234,GO:0044237,GO:0044238,GO:0044249,GO:0044260,GO:0044271,GO:0044422,GO:0044424,GO:0044427,GO:0044428,GO:0044446,GO:0044454,GO:0044464,GO:0044699,GO:0044710,GO:0044711,GO:0044763,GO:0044877,GO:0046483,GO:0046872,GO:0046982,GO:0046983,GO:0050896,GO:0051536,GO:0051539,GO:0051540,GO:0051716,GO:0071704,GO:0071897,GO:0090304,GO:0090305,GO:0097159,GO:0097367,GO:1901265,GO:1901360,GO:1901362,GO:1901363,GO:1901576
c160091_g1 GO:0001071,GO:0003674,GO:0003676,GO:0003677,GO:0003700,GO:0005488,GO:0006139,GO:0006351,GO:0006725,GO:0006807,GO:0008150,GO:0008152,GO:0009058,GO:0009059,GO:0009987,GO:0016070,GO:0018130,GO:0019438,GO:0032774,GO:0034641,GO:0034645,GO:0034654,GO:0043170,GO:0044237,GO:0044238,GO:0044249,GO:0044260,GO:0044271,GO:0046483,GO:0071704,GO:0090304,GO:0097159,GO:0097659,GO:1901360,GO:1901362,GO:1901363,GO:1901576
c160347_g1 GO:0000155,GO:0000166,GO:0001882,GO:0001883,GO:0003674,GO:0003824,GO:0004672,GO:0004673,GO:0004871,GO:0004872,GO:0005057,GO:0005488,GO:0005524,GO:0005575,GO:0005886,GO:0006355,GO:0006810,GO:0006811,GO:0006817,GO:0006820,GO:0008150,GO:0009889,GO:0010468,GO:0010556,GO:0015698,GO:0016020,GO:0016021,GO:0016301,GO:0016740,GO:0016772,GO:0016773,GO:0016775,GO:0017076,GO:0019219,GO:0019222,GO:0030554,GO:0031224,GO:0031323,GO:0031326,GO:0032549,GO:0032550,GO:0032553,GO:0032555,GO:0032559,GO:0035639,GO:0036094,GO:0038023,GO:0043167,GO:0043168,GO:0044425,GO:0044464,GO:0044699,GO:0044765,GO:0050789,GO:0050794,GO:0051171,GO:0051179,GO:0051234,GO:0051252,GO:0060089,GO:0060255,GO:0065007,GO:0080090,GO:0097159,GO:0097367,GO:1901265,GO:1901363,GO:1902578,GO:1903506,GO:2000112,GO:2001141
c160925_g1 GO:0001667,GO:0001764,GO:0003002,GO:0003006,GO:0003151,GO:0003674,GO:0005102,GO:0005488,GO:0005509,GO:0005515,GO:0005539,GO:0005575,GO:0005576,GO:0005578,GO:0005886,GO:0006928,GO:0007154,GO:0007165,GO:0007166,GO:0007267,GO:0007389,GO:0007411,GO:0007427,GO:0007432,GO:0007502,GO:0007509,GO:0008037,GO:0008038,GO:0008078,GO:0008150,GO:0008201,GO:0008347,GO:0008406,GO:0009653,GO:0009888,GO:0009987,GO:0010160,GO:0010631,GO:0010632,GO:0016020,GO:0016043,GO:0016198,GO:0016199,GO:0016477,GO:0022407,GO:0022409,GO:0022414,GO:0023052,GO:0030030,GO:0030154,GO:0030155,GO:0030182,GO:0030334,GO:0031012,GO:0032101,GO:0032103,GO:0032501,GO:0032502,GO:0032879,GO:0032989,GO:0032990,GO:0032991,GO:0032992,GO:0035050,GO:0035295,GO:0035385,GO:0040011,GO:0040012,GO:0040017,GO:0042074,GO:0043167,GO:0043168,GO:0043169,GO:0044421,GO:0044464,GO:0044699,GO:0044700,GO:0044702,GO:0044707,GO:0044763,GO:0044767,GO:0045168,GO:0045785,GO:0046331,GO:0046872,GO:0048495,GO:0048513,GO:0048518,GO:0048520,GO:0048522,GO:0048583,GO:0048584,GO:0048608,GO:0048646,GO:0048812,GO:0048813,GO:0048856,GO:0048858,GO:0048859,GO:0048869,GO:0048870,GO:0050789,GO:0050793,GO:0050794,GO:0050795,GO:0050920,GO:0050921,GO:0050923,GO:0050924,GO:0050929,GO:0051239,GO:0051270,GO:0060429,GO:0065007,GO:0071666,GO:0071840,GO:0090130,GO:0097367,GO:0097485,GO:1901681,GO:2000026,GO:2000145,GO:2000274
c161437_g1 GO:0003674,GO:0005488,GO:0005509,GO:0005575,GO:0005634,GO:0005886,GO:0006810,GO:0006897,GO:0007165,GO:0007166,GO:0007167,GO:0007169,GO:0007173,GO:0008150,GO:0009966,GO:0009968,GO:0010646,GO:0010648,GO:0016020,GO:0016192,GO:0023051,GO:0023057,GO:0030117,GO:0030118,GO:0030132,GO:0032991,GO:0038127,GO:0042058,GO:0042059,GO:0043167,GO:0043169,GO:0043226,GO:0043227,GO:0043229,GO:0043231,GO:0043234,GO:0044424,GO:0044425,GO:0044444,GO:0044459,GO:0044464,GO:0046872,GO:0048519,GO:0048523,GO:0048583,GO:0048585,GO:0050789,GO:0050794,GO:0051179,GO:0051234,GO:0065007,GO:1901184,GO:1901185
c161553_g1 GO:0003674,GO:0003676,GO:0003677,GO:0005488,GO:0005575,GO:0006139,GO:0006325,GO:0006351,GO:0006355,GO:0006725,GO:0006807,GO:0008150,GO:0008152,GO:0009058,GO:0009059,GO:0009889,GO:0009987,GO:0010468,GO:0010556,GO:0016043,GO:0016070,GO:0016568,GO:0018130,GO:0019219,GO:0019222,GO:0019438,GO:0031323,GO:0031326,GO:0031519,GO:0032774,GO:0032991,GO:0034641,GO:0034645,GO:0034654,GO:0034708,GO:0035097,GO:0035098,GO:0043167,GO:0043169,GO:0043170,GO:0043234,GO:0043933,GO:0044237,GO:0044238,GO:0044249,GO:0044260,GO:0044271,GO:0044422,GO:0044424,GO:0044428,GO:0044446,GO:0044451,GO:0044464,GO:0046483,GO:0046872,GO:0050789,GO:0050794,GO:0051171,GO:0051252,GO:0060255,GO:0065007,GO:0071704,GO:0071840,GO:0080090,GO:0090304,GO:0097159,GO:0097659,GO:1901360,GO:1901362,GO:1901363,GO:1901576,GO:1902494,GO:1903506,GO:1990234,GO:2000112,GO:2001141
c161590_g1 GO:0003674,GO:0003676,GO:0003677,GO:0005488,GO:0005575,GO:0005634,GO:0006139,GO:0006351,GO:0006355,GO:0006725,GO:0006807,GO:0008150,GO:0008152,GO:0009058,GO:0009059,GO:0009889,GO:0009987,GO:0010468,GO:0010556,GO:0016070,GO:0018130,GO:0019219,GO:0019222,GO:0019438,GO:0031323,GO:0031326,GO:0032774,GO:0034641,GO:0034645,GO:0034654,GO:0043167,GO:0043169,GO:0043170,GO:0043226,GO:0043227,GO:0043229,GO:0043231,GO:0044237,GO:0044238,GO:0044249,GO:0044260,GO:0044271,GO:0044424,GO:0044464,GO:0046483,GO:0046872,GO:0050789,GO:0050794,GO:0051171,GO:0051252,GO:0060255,GO:0065007,GO:0071704,GO:0080090,GO:0090304,GO:0097159,GO:0097659,GO:1901360,GO:1901362,GO:1901363,GO:1901576,GO:1903506,GO:2000112,GO:2001141
c161603_g1 GO:0003674,GO:0003824,GO:0004842,GO:0005575,GO:0005634,GO:0005737,GO:0005975,GO:0005996,GO:0006006,GO:0006464,GO:0008150,GO:0008152,GO:0009987,GO:0016021,GO:0016567,GO:0016740,GO:0016874,GO:0019318,GO:0019538,GO:0019787,GO:0031224,GO:0032446,GO:0033500,GO:0036211,GO:0042592,GO:0042593,GO:0042787,GO:0043170,GO:0043226,GO:0043227,GO:0043229,GO:0043231,GO:0043412,GO:0044237,GO:0044238,GO:0044260,GO:0044267,GO:0044424,GO:0044425,GO:0044464,GO:0044699,GO:0044710,GO:0044723,GO:0048878,GO:0065007,GO:0065008,GO:0070647,GO:0071704
c161854_g1 GO:0000086,GO:0000278,GO:0005575,GO:0005737,GO:0005813,GO:0005815,GO:0005829,GO:0007049,GO:0008150,GO:0009987,GO:0016020,GO:0022402,GO:0043226,GO:0043228,GO:0043229,GO:0043232,GO:0044422,GO:0044424,GO:0044430,GO:0044444,GO:0044446,GO:0044464,GO:0044699,GO:0044763,GO:0044770,GO:0044772,GO:0044839,GO:0051301,GO:1903047
c161869_g1 GO:0000166,GO:0001882,GO:0001883,GO:0003674,GO:0003676,GO:0003677,GO:0003824,GO:0003916,GO:0003918,GO:0005488,GO:0005524,GO:0006139,GO:0006259,GO:0006265,GO:0006725,GO:0006807,GO:0006996,GO:0008094,GO:0008150,GO:0008152,GO:0009987,GO:0016043,GO:0016462,GO:0016787,GO:0016817,GO:0016818,GO:0016853,GO:0016887,GO:0017076,GO:0017111,GO:0030554,GO:0032549,GO:0032550,GO:0032553,GO:0032555,GO:0032559,GO:0034641,GO:0035639,GO:0036094,GO:0042623,GO:0043167,GO:0043168,GO:0043169,GO:0043170,GO:0044237,GO:0044238,GO:0044260,GO:0046483,GO:0046872,GO:0051276,GO:0061505,GO:0071103,GO:0071704,GO:0071840,GO:0090304,GO:0097159,GO:0097367,GO:1901265,GO:1901360,GO:1901363
c16201_g1 GO:0003674,GO:0003824,GO:0005488,GO:0005575,GO:0005783,GO:0005794,GO:0005887,GO:0006464,GO:0006497,GO:0008150,GO:0008152,GO:0008270,GO:0009987,GO:0010008,GO:0016020,GO:0016021,GO:0016409,GO:0016417,GO:0016740,GO:0016746,GO:0016747,GO:0018345,GO:0019538,GO:0019706,GO:0019707,GO:0031090,GO:0031224,GO:0031226,GO:0036211,GO:0043167,GO:0043169,GO:0043170,GO:0043226,GO:0043227,GO:0043229,GO:0043231,GO:0043412,GO:0043543,GO:0044237,GO:0044238,GO:0044260,GO:0044267,GO:0044422,GO:0044424,GO:0044425,GO:0044440,GO:0044444,GO:0044446,GO:0044459,GO:0044464,GO:0046872,GO:0046914,GO:0055038,GO:0071704,GO:0098588
c16203_g1 GO:0003674,GO:0003676,GO:0003824,GO:0003964,GO:0004175,GO:0004190,GO:0004518,GO:0004519,GO:0005488,GO:0006139,GO:0006259,GO:0006725,GO:0006807,GO:0008150,GO:0008152,GO:0008233,GO:0009987,GO:0015074,GO:0016740,GO:0016772,GO:0016779,GO:0016787,GO:0016788,GO:0034061,GO:0034641,GO:0043170,GO:0044237,GO:0044238,GO:0044260,GO:0046483,GO:0070001,GO:0070011,GO:0071704,GO:0090304,GO:0097159,GO:1901360,GO:1901363
c162169_g1 GO:0000166,GO:0001882,GO:0001883,GO:0003674,GO:0003676,GO:0003677,GO:0003678,GO:0003723,GO:0003824,GO:0004003,GO:0004386,GO:0005488,GO:0005524,GO:0005575,GO:0005634,GO:0007049,GO:0008026,GO:0008094,GO:0008150,GO:0009987,GO:0016462,GO:0016787,GO:0016817,GO:0016818,GO:0016887,GO:0017076,GO:0017111,GO:0030554,GO:0032549,GO:0032550,GO:0032553,GO:0032555,GO:0032559,GO:0035639,GO:0036094,GO:0042623,GO:0043167,GO:0043168,GO:0043226,GO:0043227,GO:0043229,GO:0043231,GO:0044424,GO:0044464,GO:0044699,GO:0044763,GO:0070035,GO:0097159,GO:0097367,GO:1901265,GO:1901363
c162767_g1 GO:0003674,GO:0003735,GO:0005198,GO:0005575,GO:0005840,GO:0006412,GO:0008150,GO:0008152,GO:0009058,GO:0009059,GO:0009987,GO:0019538,GO:0030529,GO:0032991,GO:0034645,GO:0043170,GO:0043226,GO:0043228,GO:0043229,GO:0043232,GO:0044237,GO:0044238,GO:0044249,GO:0044260,GO:0044267,GO:0044424,GO:0044444,GO:0044464,GO:0071704,GO:1901576
c162812_g1 GO:0000151,GO:0003674,GO:0005488,GO:0005515,GO:0005575,GO:0005730,GO:0005737,GO:0005886,GO:0006464,GO:0008150,GO:0008152,GO:0009987,GO:0016020,GO:0016567,GO:0019538,GO:0031461,GO:0031463,GO:0032446,GO:0032991,GO:0036211,GO:0042802,GO:0042803,GO:0043170,GO:0043226,GO:0043228,GO:0043229,GO:0043232,GO:0043234,GO:0043412,GO:0044237,GO:0044238,GO:0044260,GO:0044267,GO:0044422,GO:0044424,GO:0044428,GO:0044446,GO:0044464,GO:0046983,GO:0070647,GO:0071704,GO:1902494,GO:1990234
c162816_g1 GO:0003674,GO:0003676,GO:0003677,GO:0005488,GO:0005575,GO:0005634,GO:0006139,GO:0006351,GO:0006355,GO:0006725,GO:0006807,GO:0008150,GO:0008152,GO:0009058,GO:0009059,GO:0009889,GO:0009987,GO:0010468,GO:0010556,GO:0016070,GO:0018130,GO:0019219,GO:0019222,GO:0019438,GO:0031323,GO:0031326,GO:0032774,GO:0034641,GO:0034645,GO:0034654,GO:0043167,GO:0043169,GO:0043170,GO:0043226,GO:0043227,GO:0043229,GO:0043231,GO:0044237,GO:0044238,GO:0044249,GO:0044260,GO:0044271,GO:0044424,GO:0044464,GO:0046483,GO:0046872,GO:0050789,GO:0050794,GO:0051171,GO:0051252,GO:0060255,GO:0065007,GO:0071704,GO:0080090,GO:0090304,GO:0097159,GO:0097659,GO:1901360,GO:1901362,GO:1901363,GO:1901576,GO:1903506,GO:2000112,GO:2001141
c162897_g2 GO:0003674,GO:0003824,GO:0005488,GO:0005575,GO:0005739,GO:0005777,GO:0006810,GO:0006869,GO:0008150,GO:0008289,GO:0016408,GO:0016740,GO:0016746,GO:0016747,GO:0033814,GO:0042579,GO:0043226,GO:0043227,GO:0043229,GO:0043231,GO:0044424,GO:0044444,GO:0044464,GO:0044699,GO:0044765,GO:0051179,GO:0051234,GO:0071702,GO:1902578
c163346_g1 GO:0000278,GO:0000988,GO:0000989,GO:0003674,GO:0003712,GO:0003714,GO:0005488,GO:0005515,GO:0005575,GO:0005634,GO:0005654,GO:0005737,GO:0005829,GO:0006275,GO:0006355,GO:0006461,GO:0007049,GO:0008150,GO:0008156,GO:0009653,GO:0009887,GO:0009889,GO:0009890,GO:0009892,GO:0009987,GO:0010468,GO:0010556,GO:0010558,GO:0010605,GO:0010629,GO:0016043,GO:0019219,GO:0019222,GO:0019899,GO:0022607,GO:0031323,GO:0031324,GO:0031326,GO:0031327,GO:0032502,GO:0042826,GO:0043226,GO:0043227,GO:0043229,GO:0043231,GO:0043933,GO:0044422,GO:0044424,GO:0044428,GO:0044444,GO:0044446,GO:0044464,GO:0044699,GO:0044763,GO:0044767,GO:0045786,GO:0045892,GO:0045934,GO:0048519,GO:0048523,GO:0050789,GO:0050794,GO:0051052,GO:0051053,GO:0051171,GO:0051172,GO:0051252,GO:0051253,GO:0051726,GO:0060255,GO:0065003,GO:0065007,GO:0071822,GO:0071840,GO:0080090,GO:1902679,GO:1903506,GO:1903507,GO:2000112,GO:2000113,GO:2001141
c163510_g1 GO:0003674,GO:0003676,GO:0003677,GO:0003723,GO:0005488,GO:0005575,GO:0005634,GO:0006139,GO:0006351,GO:0006355,GO:0006725,GO:0006807,GO:0007050,GO:0007165,GO:0007166,GO:0008150,GO:0008152,GO:0009058,GO:0009059,GO:0009889,GO:0009987,GO:0010468,GO:0010556,GO:0010959,GO:0016055,GO:0016070,GO:0018130,GO:0019219,GO:0019222,GO:0019438,GO:0022402,GO:0031323,GO:0031326,GO:0032774,GO:0032879,GO:0034641,GO:0034645,GO:0034654,GO:0043170,GO:0043226,GO:0043227,GO:0043229,GO:0043231,GO:0043266,GO:0043268,GO:0043269,GO:0043270,GO:0044237,GO:0044238,GO:0044249,GO:0044260,GO:0044271,GO:0044424,GO:0044464,GO:0044699,GO:0044763,GO:0045786,GO:0046483,GO:0048518,GO:0048519,GO:0048523,GO:0050789,GO:0050794,GO:0051049,GO:0051050,GO:0051171,GO:0051252,GO:0051726,GO:0060255,GO:0065007,GO:0071704,GO:0080090,GO:0090304,GO:0097159,GO:0097659,GO:1901360,GO:1901362,GO:1901363,GO:1901576,GO:1903506,GO:2000112,GO:2001141
c163516_g1 GO:0000041,GO:0000166,GO:0001882,GO:0001883,GO:0003674,GO:0003824,GO:0005215,GO:0005488,GO:0005507,GO:0005524,GO:0005575,GO:0005886,GO:0006810,GO:0006811,GO:0006812,GO:0006825,GO:0008150,GO:0008324,GO:0015075,GO:0015399,GO:0015405,GO:0016020,GO:0016021,GO:0016462,GO:0016787,GO:0016817,GO:0016818,GO:0016820,GO:0016887,GO:0017076,GO:0017111,GO:0019829,GO:0022804,GO:0022857,GO:0022891,GO:0022892,GO:0030001,GO:0030554,GO:0031224,GO:0032549,GO:0032550,GO:0032553,GO:0032555,GO:0032559,GO:0035639,GO:0036094,GO:0042623,GO:0042625,GO:0042626,GO:0043167,GO:0043168,GO:0043169,GO:0043492,GO:0044425,GO:0044464,GO:0044699,GO:0044765,GO:0046872,GO:0046914,GO:0051179,GO:0051234,GO:0097159,GO:0097367,GO:1901265,GO:1901363,GO:1902578
c163727_g1 GO:0005575,GO:0005634,GO:0005737,GO:0043226,GO:0043227,GO:0043229,GO:0043231,GO:0044424,GO:0044464
c163906_g1 GO:0000166,GO:0001882,GO:0001883,GO:0003674,GO:0005215,GO:0005216,GO:0005244,GO:0005247,GO:0005253,GO:0005254,GO:0005488,GO:0005515,GO:0005524,GO:0005575,GO:0005768,GO:0005769,GO:0005770,GO:0005794,GO:0008150,GO:0008308,GO:0008509,GO:0010008,GO:0012506,GO:0015075,GO:0015103,GO:0015108,GO:0015267,GO:0015291,GO:0015297,GO:0016020,GO:0016021,GO:0017076,GO:0019904,GO:0022803,GO:0022804,GO:0022832,GO:0022836,GO:0022838,GO:0022857,GO:0022891,GO:0022892,GO:0030165,GO:0030554,GO:0030658,GO:0030659,GO:0031090,GO:0031224,GO:0031901,GO:0031902,GO:0032549,GO:0032550,GO:0032553,GO:0032555,GO:0032559,GO:0032879,GO:0035639,GO:0036094,GO:0043167,GO:0043168,GO:0043226,GO:0043227,GO:0043229,GO:0043231,GO:0043269,GO:0044070,GO:0044422,GO:0044424,GO:0044425,GO:0044433,GO:0044440,GO:0044444,GO:0044446,GO:0044464,GO:0050789,GO:0051049,GO:0065007,GO:0097159,GO:0097367,GO:0098588,GO:1901265,GO:1901363
c163964_g1 GO:0000746,GO:0005575,GO:0008150,GO:0009279,GO:0009987,GO:0016020,GO:0019867,GO:0044462,GO:0044464,GO:0044764,GO:0051704
c164006_g1 GO:0005575,GO:0016021,GO:0031224,GO:0044425
c164057_g1 GO:0003674,GO:0005215,GO:0005575,GO:0005887,GO:0006810,GO:0006855,GO:0008150,GO:0008324,GO:0009987,GO:0015075,GO:0015077,GO:0015078,GO:0015238,GO:0015291,GO:0015297,GO:0015298,GO:0015299,GO:0015307,GO:0015893,GO:0016020,GO:0016021,GO:0022804,GO:0022857,GO:0022890,GO:0022891,GO:0022892,GO:0031224,GO:0031226,GO:0042221,GO:0042493,GO:0044425,GO:0044459,GO:0044464,GO:0044699,GO:0044763,GO:0044765,GO:0046618,GO:0050896,GO:0051179,GO:0051234,GO:0055085,GO:0090484,GO:1902578
c164100_g2 GO:0003674,GO:0003824,GO:0004177,GO:0005488,GO:0005575,GO:0008233,GO:0008237,GO:0008238,GO:0008270,GO:0016021,GO:0016787,GO:0031224,GO:0031982,GO:0031988,GO:0043167,GO:0043169,GO:0043226,GO:0043227,GO:0043230,GO:0044421,GO:0044425,GO:0046872,GO:0046914,GO:0065010,GO:0070011,GO:0070062,GO:1903561
c164412_g1 GO:0003674,GO:0003824,GO:0006725,GO:0006778,GO:0006779,GO:0006807,GO:0008150,GO:0008152,GO:0009058,GO:0009987,GO:0015979,GO:0015994,GO:0015995,GO:0016851,GO:0016874,GO:0018130,GO:0019438,GO:0033013,GO:0033014,GO:0034641,GO:0042440,GO:0044237,GO:0044249,GO:0044271,GO:0044699,GO:0044710,GO:0044711,GO:0044763,GO:0046148,GO:0046483,GO:0051002,GO:0051003,GO:0051186,GO:0051188,GO:0071704,GO:1901360,GO:1901362,GO:1901564,GO:1901566,GO:1901576
c164531_g1 GO:0000988,GO:0000990,GO:0000996,GO:0001071,GO:0003674,GO:0003676,GO:0003677,GO:0003700,GO:0005488,GO:0006139,GO:0006352,GO:0006725,GO:0006807,GO:0008150,GO:0008152,GO:0009058,GO:0009059,GO:0009987,GO:0016070,GO:0016987,GO:0018130,GO:0019438,GO:0032774,GO:0034641,GO:0034654,GO:0043170,GO:0044237,GO:0044238,GO:0044249,GO:0044260,GO:0044271,GO:0046483,GO:0071704,GO:0090304,GO:0097159,GO:1901360,GO:1901362,GO:1901363,GO:1901576
c164578_g1 GO:0000166,GO:0000226,GO:0001882,GO:0001883,GO:0003674,GO:0003824,GO:0004672,GO:0004674,GO:0005083,GO:0005488,GO:0005524,GO:0005575,GO:0005737,GO:0006996,GO:0007010,GO:0007017,GO:0007097,GO:0007165,GO:0008150,GO:0009987,GO:0016043,GO:0016301,GO:0016740,GO:0016772,GO:0016773,GO:0017076,GO:0030029,GO:0030036,GO:0030234,GO:0030554,GO:0030695,GO:0031532,GO:0032549,GO:0032550,GO:0032553,GO:0032555,GO:0032559,GO:0035556,GO:0035639,GO:0036094,GO:0040023,GO:0043167,GO:0043168,GO:0043169,GO:0044424,GO:0044464,GO:0044699,GO:0044763,GO:0046872,GO:0050789,GO:0050794,GO:0051179,GO:0051234,GO:0051640,GO:0051641,GO:0051647,GO:0051649,GO:0051656,GO:0060589,GO:0065007,GO:0071840,GO:0097159,GO:0097367,GO:1901265,GO:1901363,GO:1902589
c164637_g1 GO:0003674,GO:0003676,GO:0003723,GO:0003735,GO:0005198,GO:0005488,GO:0005575,GO:0005739,GO:0005840,GO:0006412,GO:0008150,GO:0008152,GO:0009058,GO:0009059,GO:0009987,GO:0019538,GO:0030529,GO:0032991,GO:0034645,GO:0043170,GO:0043226,GO:0043227,GO:0043228,GO:0043229,GO:0043231,GO:0043232,GO:0044237,GO:0044238,GO:0044249,GO:0044260,GO:0044267,GO:0044424,GO:0044444,GO:0044464,GO:0044822,GO:0071704,GO:0097159,GO:1901363,GO:1901576
c164688_g1 GO:0000166,GO:0001882,GO:0001883,GO:0003674,GO:0003676,GO:0003723,GO:0003743,GO:0003824,GO:0003924,GO:0005488,GO:0005525,GO:0005575,GO:0005737,GO:0007165,GO:0007264,GO:0008135,GO:0008150,GO:0016462,GO:0016787,GO:0016817,GO:0016818,GO:0017076,GO:0017111,GO:0019001,GO:0032549,GO:0032550,GO:0032553,GO:0032555,GO:0032561,GO:0035556,GO:0035639,GO:0036094,GO:0043167,GO:0043168,GO:0044424,GO:0044464,GO:0050789,GO:0050794,GO:0065007,GO:0097159,GO:0097367,GO:1901265,GO:1901363
c164716_g1 GO:0000015,GO:0000287,GO:0003674,GO:0003824,GO:0004634,GO:0005488,GO:0005575,GO:0005576,GO:0005975,GO:0006082,GO:0006090,GO:0006091,GO:0006096,GO:0008150,GO:0008152,GO:0009056,GO:0009986,GO:0009987,GO:0016052,GO:0016829,GO:0016835,GO:0016836,GO:0019752,GO:0032787,GO:0032991,GO:0043167,GO:0043169,GO:0043234,GO:0043436,GO:0044237,GO:0044238,GO:0044281,GO:0044424,GO:0044444,GO:0044445,GO:0044464,GO:0044699,GO:0044710,GO:0044712,GO:0044723,GO:0044724,GO:0044763,GO:0046872,GO:0071704,GO:1901575,GO:1902494
c164748_g2 GO:0003674,GO:0003676,GO:0003677,GO:0003824,GO:0003964,GO:0004175,GO:0004190,GO:0004518,GO:0004519,GO:0004521,GO:0004523,GO:0004527,GO:0004532,GO:0004533,GO:0004540,GO:0005488,GO:0006139,GO:0006220,GO:0006259,GO:0006310,GO:0006725,GO:0006753,GO:0006793,GO:0006796,GO:0006807,GO:0008150,GO:0008152,GO:0008233,GO:0008270,GO:0009117,GO:0009141,GO:0009147,GO:0009200,GO:0009211,GO:0009219,GO:0009262,GO:0009394,GO:0009987,GO:0015074,GO:0016032,GO:0016740,GO:0016772,GO:0016779,GO:0016787,GO:0016788,GO:0016796,GO:0016891,GO:0016893,GO:0016896,GO:0019043,GO:0019637,GO:0019692,GO:0030260,GO:0034061,GO:0034641,GO:0040011,GO:0043167,GO:0043169,GO:0043170,GO:0044237,GO:0044238,GO:0044260,GO:0044281,GO:0044403,GO:0044409,GO:0044419,GO:0044699,GO:0044710,GO:0044763,GO:0044764,GO:0046080,GO:0046483,GO:0046718,GO:0046872,GO:0046914,GO:0051701,GO:0051704,GO:0051806,GO:0051828,GO:0052126,GO:0052192,GO:0055086,GO:0070001,GO:0070011,GO:0071704,GO:0072527,GO:0075713,GO:0090304,GO:0097159,GO:1901135,GO:1901360,GO:1901363,GO:1901564
c164790_g1 GO:0000387,GO:0005575,GO:0005634,GO:0005829,GO:0005856,GO:0005886,GO:0006810,GO:0006811,GO:0006820,GO:0006821,GO:0006884,GO:0008150,GO:0009987,GO:0015698,GO:0016020,GO:0016043,GO:0019725,GO:0022607,GO:0022618,GO:0032991,GO:0034622,GO:0034708,GO:0034709,GO:0034715,GO:0042592,GO:0043226,GO:0043227,GO:0043228,GO:0043229,GO:0043231,GO:0043232,GO:0043234,GO:0043933,GO:0044424,GO:0044444,GO:0044464,GO:0044699,GO:0044763,GO:0044765,GO:0051179,GO:0051234,GO:0065003,GO:0065007,GO:0065008,GO:0071826,GO:0071840,GO:1902494,GO:1902578,GO:1990234
c164851_g1 GO:0005575,GO:0016021,GO:0031224,GO:0044425
c164996_g1 GO:0003674,GO:0003824,GO:0004497,GO:0004500,GO:0005488,GO:0005507,GO:0005575,GO:0006584,GO:0006725,GO:0006807,GO:0008150,GO:0008152,GO:0009058,GO:0009712,GO:0009713,GO:0009987,GO:0012506,GO:0016020,GO:0016021,GO:0016491,GO:0016705,GO:0016715,GO:0018958,GO:0019438,GO:0019842,GO:0030246,GO:0030658,GO:0030659,GO:0030667,GO:0031090,GO:0031224,GO:0031406,GO:0031418,GO:0031974,GO:0031983,GO:0034466,GO:0034774,GO:0036094,GO:0042415,GO:0042421,GO:0042423,GO:0042584,GO:0043167,GO:0043168,GO:0043169,GO:0043177,GO:0043233,GO:0044237,GO:0044249,GO:0044422,GO:0044424,GO:0044425,GO:0044433,GO:0044444,GO:0044446,GO:0044464,GO:0046189,GO:0046872,GO:0046914,GO:0048029,GO:0060205,GO:0071704,GO:0098588,GO:1901360,GO:1901362,GO:1901564,GO:1901566,GO:1901576,GO:1901615,GO:1901617
c164_g1 GO:0000981,GO:0001071,GO:0001101,GO:0003008,GO:0003674,GO:0003676,GO:0003677,GO:0003700,GO:0003707,GO:0004871,GO:0004872,GO:0004879,GO:0004888,GO:0004930,GO:0005488,GO:0005575,GO:0005634,GO:0006355,GO:0007165,GO:0007166,GO:0007186,GO:0007420,GO:0007600,GO:0007601,GO:0007623,GO:0008150,GO:0008270,GO:0008502,GO:0009719,GO:0009725,GO:0009888,GO:0009889,GO:0009890,GO:0009891,GO:0009892,GO:0009893,GO:0009987,GO:0010033,GO:0010468,GO:0010556,GO:0010557,GO:0010558,GO:0010604,GO:0010605,GO:0010628,GO:0010629,GO:0019219,GO:0019222,GO:0030154,GO:0030182,GO:0030278,GO:0030279,GO:0031323,GO:0031324,GO:0031325,GO:0031326,GO:0031327,GO:0031328,GO:0032501,GO:0032502,GO:0032526,GO:0033993,GO:0035881,GO:0038023,GO:0042221,GO:0042461,GO:0042462,GO:0042752,GO:0043167,GO:0043169,GO:0043226,GO:0043227,GO:0043229,GO:0043231,GO:0043565,GO:0044424,GO:0044464,GO:0044699,GO:0044707,GO:0044763,GO:0044767,GO:0045595,GO:0045596,GO:0045667,GO:0045668,GO:0045892,GO:0045893,GO:0045934,GO:0045935,GO:0046548,GO:0046549,GO:0046872,GO:0046914,GO:0048468,GO:0048511,GO:0048513,GO:0048518,GO:0048519,GO:0048522,GO:0048523,GO:0048666,GO:0048856,GO:0048869,GO:0050789,GO:0050793,GO:0050794,GO:0050877,GO:0050896,GO:0050953,GO:0051093,GO:0051171,GO:0051172,GO:0051173,GO:0051239,GO:0051241,GO:0051252,GO:0051253,GO:0051254,GO:0051716,GO:0060041,GO:0060089,GO:0060255,GO:0065007,GO:0070887,GO:0071229,GO:0071300,GO:0071310,GO:0071396,GO:0080090,GO:0097159,GO:0098531,GO:1901363,GO:1901700,GO:1901701,GO:1902679,GO:1902680,GO:1903506,GO:1903507,GO:1903508,GO:2000112,GO:2000113,GO:2001141
c164_g2 GO:0000122,GO:0000975,GO:0000976,GO:0000977,GO:0000981,GO:0001012,GO:0001067,GO:0001071,GO:0003674,GO:0003676,GO:0003677,GO:0003700,GO:0003707,GO:0004871,GO:0004872,GO:0004879,GO:0004887,GO:0005488,GO:0005575,GO:0005634,GO:0006355,GO:0006357,GO:0007165,GO:0007552,GO:0008150,GO:0008270,GO:0009653,GO:0009889,GO:0009890,GO:0009891,GO:0009892,GO:0009893,GO:0010468,GO:0010556,GO:0010557,GO:0010558,GO:0010604,GO:0010605,GO:0010628,GO:0010629,GO:0016319,GO:0019219,GO:0019222,GO:0030522,GO:0031323,GO:0031324,GO:0031325,GO:0031326,GO:0031327,GO:0031328,GO:0032502,GO:0038023,GO:0040034,GO:0043167,GO:0043169,GO:0043226,GO:0043227,GO:0043229,GO:0043231,GO:0043565,GO:0044212,GO:0044424,GO:0044464,GO:0044699,GO:0044767,GO:0045892,GO:0045893,GO:0045934,GO:0045935,GO:0045944,GO:0046872,GO:0046914,GO:0048518,GO:0048519,GO:0048522,GO:0048523,GO:0048856,GO:0050789,GO:0050793,GO:0050794,GO:0051171,GO:0051172,GO:0051173,GO:0051252,GO:0051253,GO:0051254,GO:0060089,GO:0060255,GO:0065007,GO:0080090,GO:0097159,GO:0098531,GO:1901363,GO:1902679,GO:1902680,GO:1903506,GO:1903507,GO:1903508,GO:2000112,GO:2000113,GO:2001141
c165091_g1 GO:0003674,GO:0003676,GO:0003723,GO:0003824,GO:0004518,GO:0004519,GO:0005488,GO:0006139,GO:0006351,GO:0006355,GO:0006401,GO:0006725,GO:0006807,GO:0008150,GO:0008152,GO:0009056,GO:0009057,GO:0009058,GO:0009059,GO:0009889,GO:0009987,GO:0010468,GO:0010556,GO:0016070,GO:0016787,GO:0016788,GO:0018130,GO:0019219,GO:0019222,GO:0019438,GO:0019439,GO:0031323,GO:0031326,GO:0032774,GO:0034641,GO:0034645,GO:0034654,GO:0034655,GO:0043170,GO:0044237,GO:0044238,GO:0044248,GO:0044249,GO:0044260,GO:0044265,GO:0044270,GO:0044271,GO:0046483,GO:0046700,GO:0050789,GO:0050794,GO:0051171,GO:0051252,GO:0060255,GO:0065007,GO:0071704,GO:0080090,GO:0090304,GO:0097159,GO:0097659,GO:1901360,GO:1901361,GO:1901362,GO:1901363,GO:1901575,GO:1901576,GO:1903506,GO:2000112,GO:2001141
c165279_g1 GO:0000166,GO:0001882,GO:0001883,GO:0003674,GO:0003824,GO:0004054,GO:0005488,GO:0005524,GO:0016301,GO:0016740,GO:0016772,GO:0016775,GO:0017076,GO:0019202,GO:0030554,GO:0032549,GO:0032550,GO:0032553,GO:0032555,GO:0032559,GO:0035639,GO:0036094,GO:0043167,GO:0043168,GO:0097159,GO:0097367,GO:1901265,GO:1901363
c165416_g1 GO:0005575,GO:0005737,GO:0008150,GO:0022613,GO:0042254,GO:0044085,GO:0044424,GO:0044464,GO:0071840
c165946_g1 GO:0005575,GO:0005634,GO:0005737,GO:0043226,GO:0043227,GO:0043229,GO:0043231,GO:0044424,GO:0044464
c165969_g1 GO:0003674,GO:0005215,GO:0005575,GO:0005886,GO:0006810,GO:0006811,GO:0006812,GO:0006814,GO:0006816,GO:0008150,GO:0015291,GO:0015297,GO:0015672,GO:0016020,GO:0016021,GO:0022804,GO:0022857,GO:0030001,GO:0031224,GO:0044425,GO:0044464,GO:0044699,GO:0044765,GO:0051179,GO:0051234,GO:0070838,GO:0072511,GO:1902578
c166026_g1 GO:0003674,GO:0003676,GO:0003677,GO:0005488,GO:0005515,GO:0005575,GO:0005654,GO:0006139,GO:0006259,GO:0006281,GO:0006725,GO:0006807,GO:0006950,GO:0006974,GO:0007049,GO:0008150,GO:0008152,GO:0009893,GO:0009987,GO:0010604,GO:0016020,GO:0019222,GO:0019899,GO:0031323,GO:0031325,GO:0031396,GO:0031398,GO:0031399,GO:0031401,GO:0032268,GO:0032270,GO:0033554,GO:0034641,GO:0043170,GO:0044237,GO:0044238,GO:0044260,GO:0044422,GO:0044424,GO:0044428,GO:0044446,GO:0044464,GO:0044699,GO:0044710,GO:0044763,GO:0046483,GO:0048518,GO:0048522,GO:0050789,GO:0050794,GO:0050896,GO:0051246,GO:0051247,GO:0051716,GO:0060255,GO:0065007,GO:0070182,GO:0071704,GO:0080090,GO:0090304,GO:0097159,GO:1901360,GO:1901363,GO:1903320,GO:1903322
c166049_g1 GO:0000166,GO:0001882,GO:0001883,GO:0002161,GO:0003674,GO:0003824,GO:0004812,GO:0004822,GO:0005488,GO:0005524,GO:0005575,GO:0005737,GO:0006082,GO:0006139,GO:0006399,GO:0006418,GO:0006428,GO:0006520,GO:0006725,GO:0006807,GO:0008150,GO:0008152,GO:0008270,GO:0009987,GO:0016070,GO:0016787,GO:0016788,GO:0016874,GO:0016875,GO:0016876,GO:0017076,GO:0019752,GO:0030554,GO:0032549,GO:0032550,GO:0032553,GO:0032555,GO:0032559,GO:0034641,GO:0034660,GO:0035639,GO:0036094,GO:0043038,GO:0043039,GO:0043167,GO:0043168,GO:0043169,GO:0043170,GO:0043436,GO:0044237,GO:0044238,GO:0044260,GO:0044281,GO:0044424,GO:0044464,GO:0044699,GO:0044710,GO:0044763,GO:0046483,GO:0046872,GO:0046914,GO:0052689,GO:0071704,GO:0090304,GO:0097159,GO:0097367,GO:1901265,GO:1901360,GO:1901363,GO:1901564
c166404_g2 GO:0000166,GO:0001882,GO:0001883,GO:0003674,GO:0003824,GO:0003848,GO:0005488,GO:0005524,GO:0006082,GO:0006520,GO:0006575,GO:0006725,GO:0006732,GO:0006760,GO:0006766,GO:0006767,GO:0006807,GO:0008150,GO:0008152,GO:0008652,GO:0009058,GO:0009108,GO:0009110,GO:0009396,GO:0009987,GO:0016053,GO:0016301,GO:0016740,GO:0016772,GO:0016778,GO:0017076,GO:0018130,GO:0019438,GO:0019752,GO:0030554,GO:0032549,GO:0032550,GO:0032553,GO:0032555,GO:0032559,GO:0034641,GO:0035639,GO:0036094,GO:0042364,GO:0042398,GO:0042558,GO:0042559,GO:0043167,GO:0043168,GO:0043436,GO:0043603,GO:0043604,GO:0043648,GO:0043650,GO:0044237,GO:0044238,GO:0044249,GO:0044271,GO:0044281,GO:0044283,GO:0044699,GO:0044710,GO:0044711,GO:0044763,GO:0046394,GO:0046483,GO:0046653,GO:0046654,GO:0046655,GO:0046656,GO:0051186,GO:0051188,GO:0071704,GO:0097159,GO:0097367,GO:1901265,GO:1901360,GO:1901362,GO:1901363,GO:1901564,GO:1901566,GO:1901576,GO:1901605,GO:1901607
c166693_g1 GO:0000786,GO:0003674,GO:0003676,GO:0003677,GO:0005488,GO:0005575,GO:0005634,GO:0006325,GO:0006334,GO:0006461,GO:0008150,GO:0016043,GO:0022607,GO:0032991,GO:0032993,GO:0034622,GO:0034728,GO:0043226,GO:0043227,GO:0043229,GO:0043231,GO:0043234,GO:0043933,GO:0044422,GO:0044424,GO:0044427,GO:0044446,GO:0044464,GO:0044815,GO:0065003,GO:0065004,GO:0071822,GO:0071824,GO:0071840,GO:0097159,GO:1901363,GO:1990104
c166771_g1 GO:0003674,GO:0005488,GO:0005515,GO:0005575,GO:0005634,GO:0005737,GO:0008134,GO:0008150,GO:0032502,GO:0043226,GO:0043227,GO:0043229,GO:0043231,GO:0044424,GO:0044464,GO:0048513,GO:0048856
c166856_g1 GO:0003674,GO:0005488,GO:0005507,GO:0005575,GO:0008150,GO:0010035,GO:0010038,GO:0042221,GO:0042597,GO:0043167,GO:0043169,GO:0044464,GO:0046688,GO:0046872,GO:0046914,GO:0050896,GO:1990267
c166995_g1 GO:0003674,GO:0003676,GO:0003723,GO:0003735,GO:0005198,GO:0005488,GO:0005575,GO:0005840,GO:0006412,GO:0008150,GO:0008152,GO:0009058,GO:0009059,GO:0009987,GO:0019538,GO:0019843,GO:0022613,GO:0030529,GO:0032991,GO:0034645,GO:0042254,GO:0043170,GO:0043226,GO:0043228,GO:0043229,GO:0043232,GO:0044085,GO:0044237,GO:0044238,GO:0044249,GO:0044260,GO:0044267,GO:0044424,GO:0044444,GO:0044464,GO:0070180,GO:0071704,GO:0071840,GO:0097159,GO:1901363,GO:1901576
c167049_g1 GO:0003674,GO:0003676,GO:0003677,GO:0003824,GO:0004803,GO:0005488,GO:0006139,GO:0006259,GO:0006310,GO:0006313,GO:0006725,GO:0006807,GO:0008150,GO:0008152,GO:0009987,GO:0032196,GO:0034641,GO:0043170,GO:0044237,GO:0044238,GO:0044260,GO:0044699,GO:0044710,GO:0044763,GO:0046483,GO:0071704,GO:0090304,GO:0097159,GO:1901360,GO:1901363
c167375_g1 GO:0000922,GO:0003674,GO:0005488,GO:0005515,GO:0005575,GO:0005634,GO:0005815,GO:0005874,GO:0005938,GO:0008092,GO:0008150,GO:0009966,GO:0009967,GO:0010646,GO:0010647,GO:0015631,GO:0023051,GO:0023056,GO:0030334,GO:0030335,GO:0031344,GO:0032879,GO:0032991,GO:0040012,GO:0040017,GO:0043014,GO:0043226,GO:0043227,GO:0043229,GO:0043231,GO:0043234,GO:0044087,GO:0044422,GO:0044424,GO:0044430,GO:0044444,GO:0044446,GO:0044464,GO:0048518,GO:0048522,GO:0048583,GO:0048584,GO:0050789,GO:0050794,GO:0051128,GO:0051270,GO:0051272,GO:0051896,GO:0051897,GO:0060491,GO:0065007,GO:1902531,GO:1902533,GO:2000145,GO:2000147
c167383_g1 GO:0003674,GO:0004871,GO:0004872,GO:0004888,GO:0004930,GO:0005575,GO:0005886,GO:0007165,GO:0007166,GO:0007186,GO:0008150,GO:0016020,GO:0016021,GO:0031224,GO:0038023,GO:0044425,GO:0044464,GO:0050789,GO:0050794,GO:0060089,GO:0065007
c167645_g1 GO:0006139,GO:0006351,GO:0006355,GO:0006725,GO:0006807,GO:0008150,GO:0008152,GO:0009058,GO:0009059,GO:0009889,GO:0009987,GO:0010468,GO:0010556,GO:0016070,GO:0018130,GO:0019219,GO:0019222,GO:0019438,GO:0031323,GO:0031326,GO:0032774,GO:0034641,GO:0034645,GO:0034654,GO:0043170,GO:0044237,GO:0044238,GO:0044249,GO:0044260,GO:0044271,GO:0046483,GO:0050789,GO:0050794,GO:0051171,GO:0051252,GO:0060255,GO:0065007,GO:0071704,GO:0080090,GO:0090304,GO:0097659,GO:1901360,GO:1901362,GO:1901576,GO:1903506,GO:2000112,GO:2001141
c167706_g1 GO:0003674,GO:0003676,GO:0003677,GO:0005488,GO:0005575,GO:0005643,GO:0006810,GO:0008104,GO:0008150,GO:0015031,GO:0015931,GO:0032991,GO:0033036,GO:0043234,GO:0044422,GO:0044424,GO:0044425,GO:0044428,GO:0044446,GO:0044464,GO:0045184,GO:0046930,GO:0050657,GO:0050658,GO:0051028,GO:0051179,GO:0051234,GO:0051236,GO:0071702,GO:0071705,GO:0097159,GO:1901363
c167783_g1 GO:0003008,GO:0003674,GO:0005215,GO:0005216,GO:0005261,GO:0005262,GO:0005575,GO:0005902,GO:0006810,GO:0006811,GO:0006812,GO:0006816,GO:0007600,GO:0007605,GO:0008150,GO:0008324,GO:0009581,GO:0009582,GO:0009605,GO:0009612,GO:0009628,GO:0009987,GO:0015075,GO:0015085,GO:0015267,GO:0016020,GO:0022803,GO:0022838,GO:0022857,GO:0022890,GO:0022891,GO:0022892,GO:0030001,GO:0032420,GO:0032501,GO:0034220,GO:0042995,GO:0044422,GO:0044424,GO:0044464,GO:0044699,GO:0044707,GO:0044763,GO:0044765,GO:0046873,GO:0050877,GO:0050896,GO:0050954,GO:0050982,GO:0051179,GO:0051234,GO:0051606,GO:0055085,GO:0070588,GO:0070838,GO:0072509,GO:0072511,GO:0098655,GO:0098660,GO:0098662,GO:1902578
c167828_g1 GO:0000075,GO:0000077,GO:0000122,GO:0000785,GO:0000790,GO:0000975,GO:0000981,GO:0000982,GO:0000988,GO:0000989,GO:0001067,GO:0001071,GO:0001077,GO:0001228,GO:0001302,GO:0001501,GO:0001736,GO:0001738,GO:0001942,GO:0002009,GO:0002039,GO:0002053,GO:0002064,GO:0002065,GO:0002067,GO:0003002,GO:0003006,GO:0003674,GO:0003676,GO:0003677,GO:0003682,GO:0003684,GO:0003690,GO:0003700,GO:0005488,GO:0005515,GO:0005575,GO:0005634,GO:0005654,GO:0005667,GO:0005783,GO:0005791,GO:0005829,GO:0006325,GO:0006338,GO:0006355,GO:0006357,GO:0006461,GO:0006915,GO:0006950,GO:0006974,GO:0006978,GO:0007093,GO:0007154,GO:0007164,GO:0007165,GO:0007166,GO:0007219,GO:0007267,GO:0007275,GO:0007276,GO:0007283,GO:0007346,GO:0007389,GO:0007499,GO:0007568,GO:0007569,GO:0008150,GO:0008219,GO:0008283,GO:0008284,GO:0008544,GO:0008593,GO:0008630,GO:0009314,GO:0009411,GO:0009416,GO:0009628,GO:0009653,GO:0009887,GO:0009888,GO:0009889,GO:0009890,GO:0009891,GO:0009892,GO:0009893,GO:0009913,GO:0009954,GO:0009966,GO:0009967,GO:0009987,GO:0010165,GO:0010212,GO:0010259,GO:0010332,GO:0010464,GO:0010468,GO:0010481,GO:0010482,GO:0010556,GO:0010557,GO:0010558,GO:0010564,GO:0010604,GO:0010605,GO:0010628,GO:0010629,GO:0010646,GO:0010647,GO:0010837,GO:0010838,GO:0010941,GO:0010942,GO:0010948,GO:0012501,GO:0016043,GO:0016265,GO:0016331,GO:0016568,GO:0019219,GO:0019222,GO:0022402,GO:0022404,GO:0022405,GO:0022414,GO:0022607,GO:0023051,GO:0023052,GO:0023056,GO:0030104,GO:0030154,GO:0030162,GO:0030216,GO:0030278,GO:0030326,GO:0030330,GO:0030425,GO:0030850,GO:0030855,GO:0030856,GO:0030857,GO:0030859,GO:0031069,GO:0031323,GO:0031324,GO:0031325,GO:0031326,GO:0031327,GO:0031328,GO:0031570,GO:0031571,GO:0032501,GO:0032502,GO:0032991,GO:0033554,GO:0033561,GO:0034644,GO:0035107,GO:0035108,GO:0035112,GO:0035113,GO:0035239,GO:0035556,GO:0036342,GO:0042127,GO:0042475,GO:0042476,GO:0042592,GO:0042770,GO:0042771,GO:0042772,GO:0042802,GO:0042981,GO:0042995,GO:0043005,GO:0043065,GO:0043066,GO:0043067,GO:0043068,GO:0043069,GO:0043167,GO:0043169,GO:0043226,GO:0043227,GO:0043229,GO:0043231,GO:0043234,GO:0043281,GO:0043523,GO:0043565,GO:0043566,GO:0043589,GO:0043616,GO:0043933,GO:0044212,GO:0044422,GO:0044424,GO:0044427,GO:0044428,GO:0044444,GO:0044446,GO:0044454,GO:0044464,GO:0044699,GO:0044700,GO:0044702,GO:0044707,GO:0044763,GO:0044767,GO:0044773,GO:0044774,GO:0044783,GO:0044819,GO:0044877,GO:0045595,GO:0045596,GO:0045597,GO:0045604,GO:0045605,GO:0045616,GO:0045617,GO:0045667,GO:0045669,GO:0045682,GO:0045683,GO:0045747,GO:0045778,GO:0045786,GO:0045787,GO:0045892,GO:0045893,GO:0045930,GO:0045934,GO:0045935,GO:0045944,GO:0046872,GO:0048232,GO:0048468,GO:0048485,GO:0048513,GO:0048518,GO:0048519,GO:0048522,GO:0048523,GO:0048583,GO:0048584,GO:0048585,GO:0048598,GO:0048608,GO:0048609,GO:0048645,GO:0048646,GO:0048729,GO:0048731,GO:0048732,GO:0048745,GO:0048807,GO:0048856,GO:0048863,GO:0048869,GO:0048878,GO:0050673,GO:0050678,GO:0050679,GO:0050789,GO:0050790,GO:0050793,GO:0050794,GO:0050878,GO:0050891,GO:0050896,GO:0051093,GO:0051094,GO:0051171,GO:0051172,GO:0051173,GO:0051239,GO:0051240,GO:0051241,GO:0051246,GO:0051252,GO:0051253,GO:0051254,GO:0051259,GO:0051260,GO:0051262,GO:0051289,GO:0051301,GO:0051302,GO:0051336,GO:0051402,GO:0051716,GO:0051726,GO:0052547,GO:0052548,GO:0060157,GO:0060197,GO:0060255,GO:0060429,GO:0060513,GO:0060529,GO:0060537,GO:0060548,GO:0060571,GO:0060572,GO:0060601,GO:0060740,GO:0060742,GO:0061436,GO:0065003,GO:0065007,GO:0065008,GO:0065009,GO:0070997,GO:0071214,GO:0071478,GO:0071482,GO:0071822,GO:0071840,GO:0072091,GO:0072331,GO:0072332,GO:0080090,GO:0080134,GO:0080135,GO:0090068,GO:0090342,GO:0090344,GO:0097159,GO:0097190,GO:0097193,GO:0097285,GO:0097458,GO:1901214,GO:1901363,GO:1901987,GO:1901988,GO:1901989,GO:1901990,GO:1901991,GO:1902679,GO:1902680,GO:1902806,GO:1902807,GO:1902808,GO:1903047,GO:1903506,GO:1903507,GO:1903508,GO:2000026,GO:2000045,GO:2000112,GO:2000113,GO:2000116,GO:2000134,GO:2000269,GO:2000271,GO:2000380,GO:2000381,GO:2000648,GO:2000772,GO:2000773,GO:2001141,GO:2001233,GO:2001235
c168086_g1 GO:0003674,GO:0003824,GO:0004045,GO:0005575,GO:0005737,GO:0016787,GO:0016788,GO:0044424,GO:0044464,GO:0052689
c168086_g2 GO:0003674,GO:0003824,GO:0004045,GO:0005575,GO:0005737,GO:0016787,GO:0016788,GO:0044424,GO:0044464,GO:0052689
c168556_g1 GO:0001932,GO:0001934,GO:0001936,GO:0001938,GO:0003674,GO:0005488,GO:0005575,GO:0006521,GO:0006996,GO:0007010,GO:0007165,GO:0008064,GO:0008150,GO:0008284,GO:0009790,GO:0009893,GO:0009966,GO:0009967,GO:0009987,GO:0010562,GO:0010565,GO:0010604,GO:0010638,GO:0010646,GO:0010647,GO:0016043,GO:0019220,GO:0019222,GO:0023051,GO:0023056,GO:0030029,GO:0030036,GO:0030832,GO:0030833,GO:0030838,GO:0031323,GO:0031325,GO:0031334,GO:0031399,GO:0031401,GO:0031532,GO:0031929,GO:0031932,GO:0032006,GO:0032008,GO:0032268,GO:0032270,GO:0032271,GO:0032273,GO:0032314,GO:0032318,GO:0032319,GO:0032502,GO:0032535,GO:0032956,GO:0032970,GO:0032991,GO:0033043,GO:0033238,GO:0033240,GO:0035556,GO:0038201,GO:0042127,GO:0042325,GO:0042327,GO:0043021,GO:0043022,GO:0043087,GO:0043234,GO:0043254,GO:0044087,GO:0044089,GO:0044424,GO:0044464,GO:0044699,GO:0044763,GO:0044767,GO:0044877,GO:0045764,GO:0045937,GO:0048518,GO:0048522,GO:0048583,GO:0048584,GO:0048856,GO:0050678,GO:0050679,GO:0050730,GO:0050731,GO:0050789,GO:0050790,GO:0050794,GO:0051128,GO:0051130,GO:0051171,GO:0051173,GO:0051174,GO:0051246,GO:0051247,GO:0051336,GO:0051493,GO:0051495,GO:0051896,GO:0051897,GO:0060255,GO:0065007,GO:0065008,GO:0065009,GO:0071840,GO:0080090,GO:0090066,GO:1902531,GO:1902533,GO:1902589
c168663_g1 GO:0005575,GO:0005634,GO:0005737,GO:0043226,GO:0043227,GO:0043229,GO:0043231,GO:0044424,GO:0044464
c168726_g1 GO:0003674,GO:0003676,GO:0003677,GO:0005488,GO:0005575,GO:0005634,GO:0006139,GO:0006351,GO:0006355,GO:0006725,GO:0006807,GO:0008150,GO:0008152,GO:0009058,GO:0009059,GO:0009889,GO:0009987,GO:0010468,GO:0010556,GO:0016070,GO:0018130,GO:0019219,GO:0019222,GO:0019438,GO:0031323,GO:0031326,GO:0032774,GO:0034641,GO:0034645,GO:0034654,GO:0043167,GO:0043169,GO:0043170,GO:0043226,GO:0043227,GO:0043229,GO:0043231,GO:0044237,GO:0044238,GO:0044249,GO:0044260,GO:0044271,GO:0044424,GO:0044464,GO:0046483,GO:0046872,GO:0050789,GO:0050794,GO:0051171,GO:0051252,GO:0060255,GO:0065007,GO:0071704,GO:0080090,GO:0090304,GO:0097159,GO:0097659,GO:1901360,GO:1901362,GO:1901363,GO:1901576,GO:1903506,GO:2000112,GO:2001141
c168835_g1 GO:0000184,GO:0000781,GO:0000956,GO:0003674,GO:0003676,GO:0003677,GO:0003824,GO:0004518,GO:0004519,GO:0004521,GO:0004540,GO:0005488,GO:0005575,GO:0005730,GO:0005829,GO:0006139,GO:0006401,GO:0006402,GO:0006725,GO:0006807,GO:0008150,GO:0008152,GO:0009056,GO:0009057,GO:0009987,GO:0016070,GO:0016071,GO:0016787,GO:0016788,GO:0019439,GO:0034641,GO:0034655,GO:0043167,GO:0043169,GO:0043170,GO:0043226,GO:0043228,GO:0043229,GO:0043232,GO:0044237,GO:0044238,GO:0044248,GO:0044260,GO:0044265,GO:0044270,GO:0044422,GO:0044424,GO:0044427,GO:0044428,GO:0044444,GO:0044446,GO:0044464,GO:0046483,GO:0046700,GO:0046872,GO:0071704,GO:0090304,GO:0090305,GO:0090501,GO:0090502,GO:0097159,GO:0098687,GO:1901360,GO:1901361,GO:1901363,GO:1901575
c169163_g1 GO:0000166,GO:0000287,GO:0001882,GO:0001883,GO:0003674,GO:0003676,GO:0003824,GO:0004812,GO:0004824,GO:0005488,GO:0005524,GO:0005575,GO:0005737,GO:0006082,GO:0006139,GO:0006399,GO:0006418,GO:0006430,GO:0006520,GO:0006725,GO:0006807,GO:0008150,GO:0008152,GO:0009987,GO:0016070,GO:0016874,GO:0016875,GO:0016876,GO:0017076,GO:0019752,GO:0030554,GO:0032549,GO:0032550,GO:0032553,GO:0032555,GO:0032559,GO:0034641,GO:0034660,GO:0035639,GO:0036094,GO:0043038,GO:0043039,GO:0043167,GO:0043168,GO:0043169,GO:0043170,GO:0043436,GO:0044237,GO:0044238,GO:0044260,GO:0044281,GO:0044424,GO:0044464,GO:0044699,GO:0044710,GO:0044763,GO:0046483,GO:0046872,GO:0071704,GO:0090304,GO:0097159,GO:0097367,GO:1901265,GO:1901360,GO:1901363,GO:1901564
c169410_g2 GO:0003674,GO:0003676,GO:0003677,GO:0003824,GO:0003899,GO:0005488,GO:0005575,GO:0005618,GO:0005829,GO:0005886,GO:0006139,GO:0006351,GO:0006725,GO:0006807,GO:0008150,GO:0008152,GO:0009058,GO:0009059,GO:0009987,GO:0016020,GO:0016070,GO:0016740,GO:0016772,GO:0016779,GO:0018130,GO:0019438,GO:0030312,GO:0032774,GO:0034062,GO:0034641,GO:0034645,GO:0034654,GO:0040007,GO:0043170,GO:0044237,GO:0044238,GO:0044249,GO:0044260,GO:0044271,GO:0044424,GO:0044444,GO:0044464,GO:0046483,GO:0071704,GO:0090304,GO:0097159,GO:0097659,GO:1901360,GO:1901362,GO:1901363,GO:1901576
c169421_g1 GO:0005575,GO:0006810,GO:0008150,GO:0009987,GO:0016021,GO:0031224,GO:0044425,GO:0044699,GO:0044763,GO:0044765,GO:0051179,GO:0051234,GO:0055085,GO:1902578
c169656_g1 GO:0000166,GO:0001882,GO:0001883,GO:0001956,GO:0003008,GO:0003674,GO:0005215,GO:0005216,GO:0005244,GO:0005245,GO:0005261,GO:0005262,GO:0005488,GO:0005509,GO:0005515,GO:0005524,GO:0005575,GO:0005886,GO:0005891,GO:0006810,GO:0006811,GO:0006812,GO:0006816,GO:0007600,GO:0008150,GO:0008324,GO:0008331,GO:0009719,GO:0009725,GO:0010033,GO:0010646,GO:0010647,GO:0014070,GO:0015075,GO:0015085,GO:0015267,GO:0016020,GO:0017076,GO:0019233,GO:0019899,GO:0019902,GO:0019903,GO:0022803,GO:0022832,GO:0022836,GO:0022838,GO:0022843,GO:0022857,GO:0022890,GO:0022891,GO:0022892,GO:0023051,GO:0023056,GO:0030001,GO:0030554,GO:0032501,GO:0032549,GO:0032550,GO:0032553,GO:0032555,GO:0032559,GO:0032879,GO:0032991,GO:0033267,GO:0033574,GO:0033993,GO:0034702,GO:0034703,GO:0034704,GO:0035639,GO:0036094,GO:0042221,GO:0042391,GO:0042995,GO:0043005,GO:0043025,GO:0043167,GO:0043168,GO:0043169,GO:0043198,GO:0043234,GO:0043679,GO:0044297,GO:0044306,GO:0044425,GO:0044459,GO:0044463,GO:0044464,GO:0044699,GO:0044707,GO:0044765,GO:0045471,GO:0046872,GO:0046873,GO:0046928,GO:0048518,GO:0048522,GO:0048545,GO:0050789,GO:0050794,GO:0050804,GO:0050806,GO:0050877,GO:0050896,GO:0051046,GO:0051047,GO:0051049,GO:0051050,GO:0051179,GO:0051234,GO:0051588,GO:0051590,GO:0051721,GO:0051899,GO:0060341,GO:0065007,GO:0065008,GO:0070509,GO:0070838,GO:0072509,GO:0072511,GO:0086010,GO:0097159,GO:0097305,GO:0097367,GO:0097458,GO:1901265,GO:1901363,GO:1901654,GO:1901700,GO:1902495,GO:1902578,GO:1903530,GO:1903532,GO:1990351
c169833_g2 GO:0003674,GO:0003824,GO:0005488,GO:0005575,GO:0008150,GO:0008152,GO:0008953,GO:0009058,GO:0009636,GO:0009987,GO:0016787,GO:0016810,GO:0016811,GO:0016999,GO:0017000,GO:0017144,GO:0042221,GO:0042597,GO:0043167,GO:0043169,GO:0044237,GO:0044249,GO:0044464,GO:0046677,GO:0046872,GO:0050896
c169950_g1 GO:0000166,GO:0001882,GO:0001883,GO:0003674,GO:0003824,GO:0004008,GO:0005215,GO:0005375,GO:0005488,GO:0005524,GO:0005575,GO:0005886,GO:0008324,GO:0015075,GO:0015399,GO:0015405,GO:0015662,GO:0016020,GO:0016021,GO:0016462,GO:0016787,GO:0016817,GO:0016818,GO:0016820,GO:0016887,GO:0017076,GO:0017111,GO:0019829,GO:0022804,GO:0022857,GO:0022890,GO:0022891,GO:0022892,GO:0030554,GO:0031224,GO:0032549,GO:0032550,GO:0032553,GO:0032555,GO:0032559,GO:0035639,GO:0036094,GO:0042623,GO:0042625,GO:0042626,GO:0043167,GO:0043168,GO:0043169,GO:0043492,GO:0043682,GO:0044425,GO:0044464,GO:0046872,GO:0046873,GO:0046915,GO:0097159,GO:0097367,GO:1901265,GO:1901363
c170044_g1 GO:0003674,GO:0003824,GO:0004766,GO:0006575,GO:0006576,GO:0006595,GO:0006596,GO:0006732,GO:0006766,GO:0006767,GO:0006807,GO:0008150,GO:0008152,GO:0008216,GO:0008295,GO:0009058,GO:0009108,GO:0009110,GO:0009308,GO:0009309,GO:0009987,GO:0015939,GO:0015940,GO:0016740,GO:0016765,GO:0034641,GO:0042364,GO:0042398,GO:0042401,GO:0043603,GO:0043604,GO:0044106,GO:0044237,GO:0044249,GO:0044271,GO:0044281,GO:0044283,GO:0044699,GO:0044710,GO:0044711,GO:0044763,GO:0051186,GO:0051188,GO:0071704,GO:0097164,GO:1901564,GO:1901566,GO:1901576
c170069_g3 GO:0003674,GO:0003824,GO:0004601,GO:0005575,GO:0005829,GO:0005886,GO:0016020,GO:0016209,GO:0016491,GO:0016684,GO:0044424,GO:0044444,GO:0044464,GO:0051920
c170307_g1 GO:0003674,GO:0003824,GO:0004620,GO:0004630,GO:0005575,GO:0005576,GO:0006629,GO:0008081,GO:0008150,GO:0008152,GO:0009056,GO:0016042,GO:0016298,GO:0016787,GO:0016788,GO:0042578,GO:0044238,GO:0044699,GO:0044710,GO:0044712,GO:0070290,GO:0071704,GO:1901575
c170371_g1 GO:0000280,GO:0005575,GO:0005737,GO:0006464,GO:0006996,GO:0007067,GO:0008150,GO:0008152,GO:0009987,GO:0016043,GO:0016567,GO:0019538,GO:0022402,GO:0032446,GO:0036211,GO:0043170,GO:0043412,GO:0044237,GO:0044238,GO:0044260,GO:0044267,GO:0044424,GO:0044464,GO:0044699,GO:0044763,GO:0048285,GO:0070647,GO:0071704,GO:0071840,GO:1902589,GO:1903047
c170422_g1 GO:0003674,GO:0003676,GO:0003677,GO:0005488,GO:0005575,GO:0005634,GO:0006139,GO:0006259,GO:0006260,GO:0006725,GO:0006807,GO:0008150,GO:0008152,GO:0009058,GO:0009059,GO:0009987,GO:0034641,GO:0034645,GO:0043167,GO:0043169,GO:0043170,GO:0043226,GO:0043227,GO:0043229,GO:0043231,GO:0044237,GO:0044238,GO:0044249,GO:0044260,GO:0044424,GO:0044464,GO:0046483,GO:0046872,GO:0071704,GO:0090304,GO:0097159,GO:1901360,GO:1901363,GO:1901576
c170521_g1 GO:0000060,GO:0000166,GO:0000302,GO:0001882,GO:0001883,GO:0003674,GO:0003824,GO:0003924,GO:0005083,GO:0005096,GO:0005488,GO:0005515,GO:0005525,GO:0005575,GO:0005634,GO:0005737,GO:0006508,GO:0006511,GO:0006810,GO:0006886,GO:0006950,GO:0006979,GO:0006996,GO:0006997,GO:0007165,GO:0007264,GO:0008047,GO:0008060,GO:0008104,GO:0008150,GO:0008152,GO:0008270,GO:0009056,GO:0009057,GO:0009314,GO:0009411,GO:0009416,GO:0009628,GO:0009987,GO:0010498,GO:0015031,GO:0016020,GO:0016043,GO:0016462,GO:0016604,GO:0016605,GO:0016787,GO:0016817,GO:0016818,GO:0017076,GO:0017111,GO:0019001,GO:0019222,GO:0019538,GO:0019941,GO:0030163,GO:0030234,GO:0030575,GO:0030578,GO:0030695,GO:0031593,GO:0032182,GO:0032312,GO:0032318,GO:0032549,GO:0032550,GO:0032553,GO:0032555,GO:0032561,GO:0033036,GO:0033554,GO:0034599,GO:0034614,GO:0034644,GO:0035556,GO:0035639,GO:0036094,GO:0042221,GO:0043087,GO:0043130,GO:0043161,GO:0043167,GO:0043168,GO:0043169,GO:0043170,GO:0043226,GO:0043227,GO:0043229,GO:0043231,GO:0043632,GO:0044237,GO:0044238,GO:0044248,GO:0044260,GO:0044265,GO:0044422,GO:0044424,GO:0044428,GO:0044446,GO:0044451,GO:0044464,GO:0044699,GO:0044765,GO:0045184,GO:0046872,GO:0046907,GO:0046914,GO:0050789,GO:0050790,GO:0050794,GO:0050896,GO:0051179,GO:0051234,GO:0051336,GO:0051603,GO:0051649,GO:0051716,GO:0060589,GO:0065007,GO:0065009,GO:0070887,GO:0071214,GO:0071478,GO:0071482,GO:0071702,GO:0071704,GO:0071840,GO:0071944,GO:0097159,GO:0097367,GO:1901265,GO:1901363,GO:1901575,GO:1901700,GO:1901701,GO:1902578,GO:1902582
c170614_g1 GO:0003674,GO:0004871,GO:0005575,GO:0005765,GO:0005774,GO:0006810,GO:0008150,GO:0009966,GO:0009967,GO:0010646,GO:0010647,GO:0016020,GO:0016021,GO:0023051,GO:0023056,GO:0031090,GO:0031224,GO:0031982,GO:0031988,GO:0043122,GO:0043123,GO:0043226,GO:0043227,GO:0043230,GO:0044421,GO:0044422,GO:0044424,GO:0044425,GO:0044437,GO:0044444,GO:0044446,GO:0044464,GO:0048518,GO:0048522,GO:0048583,GO:0048584,GO:0050789,GO:0050794,GO:0051179,GO:0051234,GO:0060089,GO:0065007,GO:0065010,GO:0070062,GO:0098588,GO:1902531,GO:1902533,GO:1903561
c170731_g1 GO:0000166,GO:0001101,GO:0003674,GO:0003676,GO:0003723,GO:0003729,GO:0003824,GO:0004146,GO:0005488,GO:0006082,GO:0006139,GO:0006520,GO:0006544,GO:0006545,GO:0006575,GO:0006725,GO:0006730,GO:0006732,GO:0006753,GO:0006760,GO:0006793,GO:0006796,GO:0006807,GO:0008144,GO:0008150,GO:0008152,GO:0008652,GO:0009058,GO:0009069,GO:0009070,GO:0009108,GO:0009117,GO:0009165,GO:0009396,GO:0009719,GO:0009987,GO:0010033,GO:0010243,GO:0014070,GO:0016053,GO:0016491,GO:0016645,GO:0016646,GO:0018130,GO:0019438,GO:0019637,GO:0019752,GO:0031427,GO:0034641,GO:0034654,GO:0036094,GO:0042221,GO:0042398,GO:0042558,GO:0042559,GO:0043436,GO:0043603,GO:0043604,GO:0044237,GO:0044238,GO:0044249,GO:0044271,GO:0044281,GO:0044283,GO:0044699,GO:0044710,GO:0044711,GO:0044763,GO:0044822,GO:0046394,GO:0046483,GO:0046653,GO:0046654,GO:0048037,GO:0050661,GO:0050662,GO:0050896,GO:0051186,GO:0051188,GO:0055086,GO:0071704,GO:0090407,GO:0097159,GO:1901265,GO:1901293,GO:1901360,GO:1901362,GO:1901363,GO:1901564,GO:1901566,GO:1901576,GO:1901605,GO:1901607,GO:1901698,GO:1901700
c170822_g1 GO:0001558,GO:0001656,GO:0001657,GO:0001667,GO:0001701,GO:0001763,GO:0001822,GO:0001932,GO:0001933,GO:0001948,GO:0001959,GO:0001960,GO:0002009,GO:0002042,GO:0002682,GO:0002683,GO:0002685,GO:0002686,GO:0002688,GO:0002689,GO:0003008,GO:0003013,GO:0003018,GO:0003674,GO:0004857,GO:0005095,GO:0005102,GO:0005488,GO:0005509,GO:0005515,GO:0005539,GO:0005575,GO:0005576,GO:0005615,GO:0005737,GO:0005886,GO:0006915,GO:0006928,GO:0006935,GO:0007155,GO:0007165,GO:0007166,GO:0007411,GO:0008045,GO:0008064,GO:0008150,GO:0008201,GO:0008219,GO:0008285,GO:0009653,GO:0009719,GO:0009725,GO:0009790,GO:0009792,GO:0009888,GO:0009892,GO:0009966,GO:0009968,GO:0009986,GO:0009987,GO:0010033,GO:0010243,GO:0010468,GO:0010563,GO:0010591,GO:0010593,GO:0010594,GO:0010596,GO:0010605,GO:0010629,GO:0010631,GO:0010632,GO:0010633,GO:0010639,GO:0010646,GO:0010648,GO:0010720,GO:0010721,GO:0010769,GO:0010770,GO:0010771,GO:0010941,GO:0010942,GO:0010975,GO:0010976,GO:0010977,GO:0012501,GO:0014070,GO:0014910,GO:0014912,GO:0016020,GO:0016043,GO:0016049,GO:0016265,GO:0016337,GO:0016477,GO:0019220,GO:0019222,GO:0021836,GO:0021972,GO:0022412,GO:0022602,GO:0022603,GO:0022604,GO:0022610,GO:0023051,GO:0023057,GO:0030234,GO:0030308,GO:0030334,GO:0030336,GO:0030516,GO:0030517,GO:0030695,GO:0030832,GO:0030833,GO:0030837,GO:0031290,GO:0031323,GO:0031324,GO:0031333,GO:0031344,GO:0031345,GO:0031346,GO:0031399,GO:0031400,GO:0031960,GO:0031982,GO:0031988,GO:0032101,GO:0032102,GO:0032103,GO:0032268,GO:0032269,GO:0032271,GO:0032272,GO:0032501,GO:0032502,GO:0032535,GO:0032870,GO:0032879,GO:0032956,GO:0032970,GO:0033043,GO:0033563,GO:0033993,GO:0035239,GO:0035295,GO:0035385,GO:0040007,GO:0040008,GO:0040011,GO:0040012,GO:0040013,GO:0040017,GO:0042127,GO:0042221,GO:0042325,GO:0042326,GO:0042330,GO:0042802,GO:0042803,GO:0042981,GO:0043009,GO:0043065,GO:0043067,GO:0043068,GO:0043086,GO:0043114,GO:0043116,GO:0043167,GO:0043168,GO:0043169,GO:0043226,GO:0043227,GO:0043230,GO:0043236,GO:0043237,GO:0043254,GO:0043394,GO:0043534,GO:0043542,GO:0044087,GO:0044092,GO:0044421,GO:0044424,GO:0044464,GO:0044699,GO:0044707,GO:0044763,GO:0044767,GO:0045499,GO:0045595,GO:0045596,GO:0045597,GO:0045664,GO:0045665,GO:0045666,GO:0045926,GO:0045936,GO:0046872,GO:0046983,GO:0048495,GO:0048511,GO:0048513,GO:0048518,GO:0048519,GO:0048520,GO:0048521,GO:0048522,GO:0048523,GO:0048545,GO:0048583,GO:0048584,GO:0048585,GO:0048588,GO:0048589,GO:0048638,GO:0048640,GO:0048675,GO:0048729,GO:0048754,GO:0048846,GO:0048856,GO:0048870,GO:0050767,GO:0050768,GO:0050769,GO:0050770,GO:0050771,GO:0050772,GO:0050789,GO:0050790,GO:0050793,GO:0050794,GO:0050795,GO:0050840,GO:0050896,GO:0050919,GO:0050920,GO:0050921,GO:0050922,GO:0050923,GO:0050924,GO:0050929,GO:0051056,GO:0051058,GO:0051093,GO:0051094,GO:0051128,GO:0051129,GO:0051130,GO:0051174,GO:0051239,GO:0051240,GO:0051241,GO:0051246,GO:0051248,GO:0051270,GO:0051271,GO:0051384,GO:0051414,GO:0051493,GO:0051494,GO:0051716,GO:0051960,GO:0051961,GO:0051962,GO:0060255,GO:0060284,GO:0060429,GO:0060491,GO:0060560,GO:0060589,GO:0060759,GO:0060761,GO:0060763,GO:0061138,GO:0061364,GO:0061387,GO:0065007,GO:0065008,GO:0065009,GO:0065010,GO:0070062,GO:0070099,GO:0070100,GO:0070887,GO:0071310,GO:0071417,GO:0071495,GO:0071503,GO:0071504,GO:0071622,GO:0071623,GO:0071671,GO:0071672,GO:0071675,GO:0071676,GO:0071840,GO:0072073,GO:0072163,GO:0072164,GO:0080090,GO:0090022,GO:0090024,GO:0090025,GO:0090027,GO:0090066,GO:0090259,GO:0090260,GO:0090287,GO:0090288,GO:0097305,GO:0097367,GO:0097485,GO:0098602,GO:1901654,GO:1901681,GO:1901698,GO:1901699,GO:1901700,GO:1901701,GO:1902284,GO:1902531,GO:1902532,GO:1902622,GO:1902623,GO:1902667,GO:1902668,GO:1902742,GO:1902743,GO:1902744,GO:1903561,GO:1990138,GO:2000026,GO:2000145,GO:2000146
c171225_g1 GO:0000988,GO:0000990,GO:0000996,GO:0001071,GO:0001666,GO:0003674,GO:0003676,GO:0003677,GO:0003700,GO:0005488,GO:0005515,GO:0005575,GO:0005829,GO:0005886,GO:0006139,GO:0006352,GO:0006355,GO:0006725,GO:0006807,GO:0006950,GO:0008150,GO:0008152,GO:0009058,GO:0009059,GO:0009266,GO:0009408,GO:0009410,GO:0009628,GO:0009889,GO:0009891,GO:0009893,GO:0009987,GO:0010468,GO:0010556,GO:0010557,GO:0010565,GO:0010604,GO:0010628,GO:0016020,GO:0016070,GO:0016987,GO:0018130,GO:0019216,GO:0019217,GO:0019219,GO:0019222,GO:0019438,GO:0019899,GO:0031323,GO:0031325,GO:0031326,GO:0031328,GO:0032774,GO:0032879,GO:0032880,GO:0034641,GO:0034654,GO:0036293,GO:0040007,GO:0042221,GO:0043170,GO:0043175,GO:0044237,GO:0044238,GO:0044249,GO:0044260,GO:0044271,GO:0044424,GO:0044444,GO:0044464,GO:0045893,GO:0045935,GO:0046483,GO:0048518,GO:0048522,GO:0050708,GO:0050789,GO:0050794,GO:0050896,GO:0051046,GO:0051049,GO:0051171,GO:0051173,GO:0051223,GO:0051252,GO:0051254,GO:0060255,GO:0060341,GO:0065007,GO:0070063,GO:0070201,GO:0070482,GO:0071704,GO:0080090,GO:0090304,GO:0097159,GO:1901360,GO:1901362,GO:1901363,GO:1901576,GO:1902680,GO:1903506,GO:1903508,GO:1903530,GO:2000112,GO:2001141
c171228_g1 GO:0003674,GO:0003824,GO:0004479,GO:0016740,GO:0016741,GO:0016742
c171484_g1 GO:0005575,GO:0005737,GO:0006415,GO:0008150,GO:0009987,GO:0016043,GO:0022411,GO:0032984,GO:0043241,GO:0043624,GO:0043933,GO:0044424,GO:0044464,GO:0044699,GO:0044763,GO:0071822,GO:0071840
c171518_g1 GO:0001503,GO:0002116,GO:0003674,GO:0004871,GO:0004872,GO:0004888,GO:0005488,GO:0005515,GO:0005575,GO:0005622,GO:0005887,GO:0007162,GO:0007165,GO:0007166,GO:0008150,GO:0008285,GO:0008360,GO:0009653,GO:0009893,GO:0009966,GO:0009967,GO:0009987,GO:0010646,GO:0010647,GO:0010720,GO:0010769,GO:0010770,GO:0010975,GO:0010976,GO:0014066,GO:0014068,GO:0016021,GO:0016043,GO:0017154,GO:0019222,GO:0022603,GO:0022604,GO:0023051,GO:0023056,GO:0030030,GO:0030155,GO:0031224,GO:0031226,GO:0031344,GO:0031346,GO:0032318,GO:0032319,GO:0032320,GO:0032321,GO:0032501,GO:0032502,GO:0032794,GO:0032989,GO:0032990,GO:0032991,GO:0033043,GO:0033688,GO:0033689,GO:0038023,GO:0042127,GO:0043085,GO:0043087,GO:0043234,GO:0043235,GO:0043547,GO:0043931,GO:0044093,GO:0044425,GO:0044459,GO:0044464,GO:0044699,GO:0044707,GO:0044763,GO:0044767,GO:0045595,GO:0045597,GO:0045664,GO:0045666,GO:0048518,GO:0048519,GO:0048522,GO:0048523,GO:0048583,GO:0048584,GO:0048812,GO:0048858,GO:0048869,GO:0050767,GO:0050769,GO:0050770,GO:0050772,GO:0050789,GO:0050790,GO:0050793,GO:0050794,GO:0051094,GO:0051128,GO:0051130,GO:0051239,GO:0051240,GO:0051336,GO:0051345,GO:0051493,GO:0051960,GO:0051962,GO:0060089,GO:0060284,GO:0065007,GO:0065008,GO:0065009,GO:0071526,GO:0071840,GO:1900220,GO:1902531,GO:1902533,GO:2000026
c171569_g1 GO:0000166,GO:0001882,GO:0001883,GO:0003674,GO:0003824,GO:0004672,GO:0004674,GO:0005488,GO:0005524,GO:0005575,GO:0005737,GO:0006915,GO:0007049,GO:0008150,GO:0008219,GO:0009987,GO:0012501,GO:0016265,GO:0016301,GO:0016740,GO:0016772,GO:0016773,GO:0017076,GO:0030554,GO:0032549,GO:0032550,GO:0032553,GO:0032555,GO:0032559,GO:0035639,GO:0036094,GO:0043167,GO:0043168,GO:0044424,GO:0044464,GO:0044699,GO:0044763,GO:0097159,GO:0097367,GO:1901265,GO:1901363
c171610_g1 GO:0003008,GO:0003674,GO:0005488,GO:0005509,GO:0005575,GO:0005886,GO:0005902,GO:0006810,GO:0006811,GO:0006812,GO:0006816,GO:0006873,GO:0006874,GO:0006875,GO:0007155,GO:0007156,GO:0007600,GO:0007601,GO:0007605,GO:0008150,GO:0009987,GO:0016020,GO:0016021,GO:0016339,GO:0019725,GO:0022610,GO:0030001,GO:0030003,GO:0031224,GO:0032420,GO:0032501,GO:0042592,GO:0042995,GO:0043167,GO:0043169,GO:0044422,GO:0044424,GO:0044425,GO:0044464,GO:0044699,GO:0044707,GO:0044763,GO:0044765,GO:0045494,GO:0046872,GO:0048878,GO:0050801,GO:0050877,GO:0050896,GO:0050953,GO:0050954,GO:0050957,GO:0051179,GO:0051234,GO:0051480,GO:0055065,GO:0055074,GO:0055080,GO:0055082,GO:0065007,GO:0065008,GO:0070838,GO:0072503,GO:0072507,GO:0072511,GO:0098609,GO:0098742,GO:0098771,GO:1902578
c171641_g1 GO:0000287,GO:0003674,GO:0003824,GO:0005488,GO:0006732,GO:0008150,GO:0008152,GO:0009058,GO:0009108,GO:0009233,GO:0009234,GO:0009987,GO:0016829,GO:0016835,GO:0016836,GO:0042180,GO:0042181,GO:0043167,GO:0043169,GO:0044237,GO:0044249,GO:0044281,GO:0044283,GO:0044699,GO:0044710,GO:0044711,GO:0044763,GO:0046872,GO:0051186,GO:0051188,GO:0071704,GO:1901576,GO:1901661,GO:1901663
c171665_g2 GO:0000746,GO:0005575,GO:0008150,GO:0009279,GO:0009987,GO:0016020,GO:0019867,GO:0044462,GO:0044464,GO:0044764,GO:0051704
c171685_g1 GO:0003674,GO:0003824,GO:0005488,GO:0006518,GO:0006807,GO:0008150,GO:0008152,GO:0008233,GO:0008235,GO:0008237,GO:0008238,GO:0008270,GO:0009056,GO:0009987,GO:0016787,GO:0016805,GO:0034641,GO:0043167,GO:0043169,GO:0043171,GO:0043603,GO:0044237,GO:0044248,GO:0046872,GO:0046914,GO:0070011,GO:0070573,GO:0071704,GO:1901564,GO:1901565,GO:1901575
c171741_g2 GO:0001871,GO:0002376,GO:0003674,GO:0004872,GO:0005044,GO:0005488,GO:0005575,GO:0005578,GO:0006955,GO:0008150,GO:0030246,GO:0030247,GO:0031012,GO:0038024,GO:0044421,GO:0050896,GO:0060089
c171815_g1 GO:0003674,GO:0003824,GO:0005575,GO:0016021,GO:0016491,GO:0016740,GO:0016746,GO:0016747,GO:0031224,GO:0044425
c172101_g1 GO:0000280,GO:0000966,GO:0003006,GO:0003674,GO:0003676,GO:0003723,GO:0005488,GO:0005575,GO:0005634,GO:0005737,GO:0006139,GO:0006259,GO:0006304,GO:0006305,GO:0006306,GO:0006396,GO:0006417,GO:0006725,GO:0006807,GO:0006996,GO:0007126,GO:0007275,GO:0007276,GO:0007281,GO:0007292,GO:0008150,GO:0008152,GO:0009889,GO:0009892,GO:0009987,GO:0010468,GO:0010556,GO:0010605,GO:0010608,GO:0010629,GO:0016043,GO:0016070,GO:0016458,GO:0019222,GO:0019827,GO:0022412,GO:0022414,GO:0030529,GO:0030718,GO:0031047,GO:0031323,GO:0031326,GO:0032259,GO:0032268,GO:0032501,GO:0032502,GO:0032991,GO:0034584,GO:0034587,GO:0034641,GO:0034660,GO:0035770,GO:0036464,GO:0040029,GO:0043046,GO:0043170,GO:0043186,GO:0043226,GO:0043227,GO:0043228,GO:0043229,GO:0043231,GO:0043232,GO:0043412,GO:0043414,GO:0044237,GO:0044238,GO:0044260,GO:0044424,GO:0044444,GO:0044464,GO:0044699,GO:0044702,GO:0044707,GO:0044728,GO:0044763,GO:0044767,GO:0045595,GO:0045596,GO:0046483,GO:0048285,GO:0048468,GO:0048477,GO:0048519,GO:0048523,GO:0048609,GO:0048856,GO:0048869,GO:0050789,GO:0050793,GO:0050794,GO:0051093,GO:0051246,GO:0060255,GO:0065007,GO:0071546,GO:0071704,GO:0071840,GO:0080090,GO:0090304,GO:0097159,GO:1901360,GO:1901363,GO:2000112
c172134_g1 GO:0000166,GO:0001882,GO:0001883,GO:0003341,GO:0003674,GO:0003774,GO:0003777,GO:0003824,GO:0005488,GO:0005509,GO:0005524,GO:0005575,GO:0005858,GO:0005868,GO:0005874,GO:0005875,GO:0006928,GO:0007017,GO:0007018,GO:0008150,GO:0009987,GO:0016462,GO:0016787,GO:0016817,GO:0016818,GO:0016887,GO:0017076,GO:0017111,GO:0030286,GO:0030554,GO:0032549,GO:0032550,GO:0032553,GO:0032555,GO:0032559,GO:0032991,GO:0035639,GO:0036094,GO:0043167,GO:0043168,GO:0043169,GO:0043234,GO:0044422,GO:0044424,GO:0044430,GO:0044441,GO:0044444,GO:0044446,GO:0044447,GO:0044463,GO:0044464,GO:0044699,GO:0044763,GO:0046872,GO:0097159,GO:0097367,GO:1901265,GO:1901363,GO:1902494
c172186_g1 GO:0000160,GO:0002791,GO:0002792,GO:0003674,GO:0003824,GO:0004112,GO:0004114,GO:0004115,GO:0004871,GO:0005488,GO:0005575,GO:0005829,GO:0006139,GO:0006163,GO:0006195,GO:0006198,GO:0006725,GO:0006753,GO:0006793,GO:0006796,GO:0006807,GO:0007165,GO:0008081,GO:0008150,GO:0008152,GO:0009056,GO:0009117,GO:0009150,GO:0009154,GO:0009166,GO:0009187,GO:0009214,GO:0009259,GO:0009261,GO:0009889,GO:0009890,GO:0009892,GO:0009987,GO:0010646,GO:0010648,GO:0010894,GO:0016787,GO:0016788,GO:0019216,GO:0019218,GO:0019222,GO:0019439,GO:0019637,GO:0019693,GO:0023051,GO:0023057,GO:0031323,GO:0031324,GO:0031326,GO:0031327,GO:0032350,GO:0032351,GO:0032353,GO:0032879,GO:0032880,GO:0034641,GO:0034655,GO:0035556,GO:0042578,GO:0043167,GO:0043169,GO:0044237,GO:0044238,GO:0044248,GO:0044270,GO:0044281,GO:0044424,GO:0044444,GO:0044464,GO:0044699,GO:0044710,GO:0044712,GO:0044763,GO:0045833,GO:0045939,GO:0046058,GO:0046434,GO:0046483,GO:0046676,GO:0046700,GO:0046872,GO:0046883,GO:0046885,GO:0046888,GO:0046890,GO:0048519,GO:0048523,GO:0050708,GO:0050709,GO:0050789,GO:0050794,GO:0050796,GO:0050810,GO:0051046,GO:0051048,GO:0051049,GO:0051051,GO:0051055,GO:0051223,GO:0051224,GO:0055086,GO:0060089,GO:0060341,GO:0065007,GO:0070201,GO:0071704,GO:0072521,GO:0072523,GO:0080090,GO:0090030,GO:0090032,GO:0090087,GO:0090276,GO:0090278,GO:1901135,GO:1901136,GO:1901292,GO:1901360,GO:1901361,GO:1901564,GO:1901565,GO:1901575,GO:1903530,GO:1903531
c172194_g1 GO:0003674,GO:0003824,GO:0005575,GO:0005737,GO:0006082,GO:0006520,GO:0006575,GO:0006725,GO:0006732,GO:0006760,GO:0006807,GO:0008115,GO:0008150,GO:0008152,GO:0009987,GO:0016491,GO:0016645,GO:0016647,GO:0019752,GO:0034641,GO:0042558,GO:0043436,GO:0043603,GO:0044237,GO:0044238,GO:0044281,GO:0044424,GO:0044464,GO:0044699,GO:0044710,GO:0044763,GO:0046483,GO:0046653,GO:0051186,GO:0071704,GO:1901360,GO:1901564,GO:1901605
c172251_g1 GO:0000166,GO:0001882,GO:0001883,GO:0003674,GO:0003824,GO:0005488,GO:0005524,GO:0005525,GO:0005575,GO:0005759,GO:0006082,GO:0006629,GO:0006631,GO:0008150,GO:0008152,GO:0009987,GO:0016874,GO:0016877,GO:0016878,GO:0017076,GO:0019001,GO:0019752,GO:0030554,GO:0031974,GO:0032549,GO:0032550,GO:0032553,GO:0032555,GO:0032559,GO:0032561,GO:0032787,GO:0035639,GO:0036094,GO:0043167,GO:0043168,GO:0043169,GO:0043233,GO:0043436,GO:0044237,GO:0044238,GO:0044255,GO:0044281,GO:0044422,GO:0044424,GO:0044429,GO:0044444,GO:0044446,GO:0044464,GO:0044699,GO:0044710,GO:0044763,GO:0046872,GO:0047760,GO:0070013,GO:0071704,GO:0097159,GO:0097367,GO:1901265,GO:1901363
c172265_g1 GO:0002009,GO:0003674,GO:0005488,GO:0005509,GO:0005575,GO:0005604,GO:0005886,GO:0007154,GO:0007155,GO:0007156,GO:0008150,GO:0009653,GO:0009987,GO:0016020,GO:0016021,GO:0022610,GO:0031224,GO:0031982,GO:0031988,GO:0032502,GO:0043167,GO:0043169,GO:0043226,GO:0043227,GO:0043230,GO:0044420,GO:0044421,GO:0044425,GO:0044464,GO:0044699,GO:0044763,GO:0044767,GO:0046872,GO:0048729,GO:0048839,GO:0048856,GO:0065010,GO:0070062,GO:0098609,GO:0098742,GO:1903561
c172514_g1 GO:0005575,GO:0006810,GO:0008150,GO:0009987,GO:0016021,GO:0031224,GO:0044425,GO:0044699,GO:0044763,GO:0044765,GO:0051179,GO:0051234,GO:0055085,GO:1902578
c172580_g1 GO:0000796,GO:0005575,GO:0005634,GO:0005829,GO:0006139,GO:0006259,GO:0006323,GO:0006725,GO:0006807,GO:0006996,GO:0007076,GO:0008150,GO:0008152,GO:0009987,GO:0016043,GO:0022402,GO:0030261,GO:0032991,GO:0034641,GO:0043170,GO:0043226,GO:0043227,GO:0043229,GO:0043231,GO:0043234,GO:0044237,GO:0044238,GO:0044260,GO:0044422,GO:0044424,GO:0044427,GO:0044444,GO:0044446,GO:0044464,GO:0044699,GO:0044710,GO:0044763,GO:0044815,GO:0046483,GO:0051276,GO:0071103,GO:0071704,GO:0071840,GO:0090304,GO:1901360,GO:1902589,GO:1903047
c172770_g1 GO:0003674,GO:0003824,GO:0005575,GO:0005576,GO:0008233,GO:0008234,GO:0016787,GO:0070011
c172801_g1 GO:0003674,GO:0003824,GO:0005575,GO:0005737,GO:0005975,GO:0005996,GO:0006082,GO:0008150,GO:0008152,GO:0008676,GO:0009058,GO:0009987,GO:0016051,GO:0016053,GO:0016740,GO:0016765,GO:0019294,GO:0019752,GO:0043436,GO:0044237,GO:0044238,GO:0044249,GO:0044281,GO:0044283,GO:0044424,GO:0044464,GO:0044699,GO:0044710,GO:0044711,GO:0044723,GO:0044763,GO:0046364,GO:0046394,GO:0046400,GO:0071704,GO:1901576
c172854_g1 GO:0000272,GO:0003674,GO:0003824,GO:0004346,GO:0005488,GO:0005575,GO:0005789,GO:0005975,GO:0005976,GO:0005977,GO:0005980,GO:0005996,GO:0006006,GO:0006073,GO:0006082,GO:0006091,GO:0006094,GO:0006112,GO:0006629,GO:0006638,GO:0006639,GO:0006641,GO:0006725,GO:0006793,GO:0006796,GO:0006807,GO:0006810,GO:0008150,GO:0008152,GO:0008202,GO:0009056,GO:0009057,GO:0009058,GO:0009251,GO:0009987,GO:0010468,GO:0015712,GO:0015748,GO:0015760,GO:0015980,GO:0016020,GO:0016021,GO:0016051,GO:0016052,GO:0016740,GO:0016772,GO:0016773,GO:0016787,GO:0016788,GO:0016791,GO:0019203,GO:0019222,GO:0019318,GO:0019319,GO:0019637,GO:0031090,GO:0031224,GO:0032501,GO:0033500,GO:0034641,GO:0035264,GO:0040007,GO:0042301,GO:0042578,GO:0042592,GO:0042593,GO:0042632,GO:0043167,GO:0043168,GO:0043170,GO:0044042,GO:0044237,GO:0044238,GO:0044247,GO:0044248,GO:0044255,GO:0044260,GO:0044262,GO:0044264,GO:0044275,GO:0044281,GO:0044422,GO:0044424,GO:0044425,GO:0044432,GO:0044444,GO:0044446,GO:0044464,GO:0044699,GO:0044707,GO:0044710,GO:0044711,GO:0044712,GO:0044723,GO:0044724,GO:0044763,GO:0044765,GO:0046364,GO:0046415,GO:0046483,GO:0046486,GO:0048878,GO:0050308,GO:0050309,GO:0050789,GO:0051156,GO:0051179,GO:0051234,GO:0055088,GO:0055092,GO:0055114,GO:0060255,GO:0065007,GO:0065008,GO:0071702,GO:0071704,GO:0072521,GO:0098588,GO:0098589,GO:1901135,GO:1901264,GO:1901360,GO:1901564,GO:1901575,GO:1901576,GO:1902578
c172898_g1 GO:0003674,GO:0003756,GO:0003824,GO:0005575,GO:0005789,GO:0008150,GO:0009987,GO:0016020,GO:0016021,GO:0016853,GO:0016860,GO:0016864,GO:0019725,GO:0031090,GO:0031224,GO:0042592,GO:0044422,GO:0044424,GO:0044425,GO:0044432,GO:0044444,GO:0044446,GO:0044464,GO:0044699,GO:0044763,GO:0045454,GO:0050789,GO:0050794,GO:0065007,GO:0065008,GO:0098588,GO:0098589
c173056_g1 GO:0003674,GO:0005215,GO:0005216,GO:0005261,GO:0005262,GO:0005575,GO:0008324,GO:0015075,GO:0015085,GO:0015267,GO:0016021,GO:0022803,GO:0022838,GO:0022857,GO:0022890,GO:0022891,GO:0022892,GO:0031224,GO:0044425,GO:0046873,GO:0072509
c173064_g1 GO:0000166,GO:0001882,GO:0001883,GO:0003674,GO:0005488,GO:0005525,GO:0005575,GO:0005829,GO:0017076,GO:0019001,GO:0032549,GO:0032550,GO:0032553,GO:0032555,GO:0032561,GO:0035639,GO:0036094,GO:0043167,GO:0043168,GO:0044424,GO:0044444,GO:0044464,GO:0097159,GO:0097367,GO:1901265,GO:1901363
c173308_g1 GO:0003674,GO:0003676,GO:0003677,GO:0005488,GO:0006139,GO:0006259,GO:0006725,GO:0006807,GO:0008150,GO:0008152,GO:0009987,GO:0015074,GO:0034641,GO:0043170,GO:0044237,GO:0044238,GO:0044260,GO:0046483,GO:0071704,GO:0090304,GO:0097159,GO:1901360,GO:1901363
c173338_g1 GO:0000166,GO:0001882,GO:0001883,GO:0003674,GO:0003824,GO:0004672,GO:0004674,GO:0004693,GO:0005488,GO:0005524,GO:0007049,GO:0008150,GO:0009987,GO:0016301,GO:0016740,GO:0016772,GO:0016773,GO:0017076,GO:0030554,GO:0032549,GO:0032550,GO:0032553,GO:0032555,GO:0032559,GO:0035639,GO:0036094,GO:0043167,GO:0043168,GO:0044699,GO:0044763,GO:0051301,GO:0097159,GO:0097367,GO:0097472,GO:1901265,GO:1901363
c173406_g1 GO:0001071,GO:0003674,GO:0003676,GO:0003677,GO:0003700,GO:0003707,GO:0004871,GO:0004872,GO:0005488,GO:0005575,GO:0005634,GO:0006139,GO:0006351,GO:0006725,GO:0006807,GO:0007275,GO:0008150,GO:0008152,GO:0008270,GO:0009058,GO:0009059,GO:0009987,GO:0016070,GO:0018130,GO:0019438,GO:0032501,GO:0032502,GO:0032774,GO:0034641,GO:0034645,GO:0034654,GO:0038023,GO:0043167,GO:0043169,GO:0043170,GO:0043226,GO:0043227,GO:0043229,GO:0043231,GO:0043565,GO:0044237,GO:0044238,GO:0044249,GO:0044260,GO:0044271,GO:0044424,GO:0044464,GO:0044699,GO:0044707,GO:0044767,GO:0046483,GO:0046872,GO:0046914,GO:0060089,GO:0071704,GO:0090304,GO:0097159,GO:0097659,GO:1901360,GO:1901362,GO:1901363,GO:1901576
c173540_g1 GO:0003674,GO:0003824,GO:0005575,GO:0005737,GO:0006807,GO:0008150,GO:0008152,GO:0016787,GO:0016810,GO:0016811,GO:0044424,GO:0044464,GO:0050152
c173560_g1 GO:0000166,GO:0000287,GO:0001882,GO:0001883,GO:0003674,GO:0003824,GO:0003924,GO:0005488,GO:0005525,GO:0005575,GO:0005737,GO:0016462,GO:0016787,GO:0016817,GO:0016818,GO:0017076,GO:0017111,GO:0019001,GO:0032549,GO:0032550,GO:0032553,GO:0032555,GO:0032561,GO:0035639,GO:0036094,GO:0043167,GO:0043168,GO:0043169,GO:0044424,GO:0044464,GO:0046872,GO:0097159,GO:0097367,GO:1901265,GO:1901363
c173563_g1 GO:0000166,GO:0001882,GO:0001883,GO:0003674,GO:0003676,GO:0003677,GO:0003678,GO:0003723,GO:0003824,GO:0004003,GO:0004386,GO:0005488,GO:0005524,GO:0005575,GO:0005730,GO:0008026,GO:0008094,GO:0016462,GO:0016787,GO:0016817,GO:0016818,GO:0016887,GO:0017076,GO:0017111,GO:0030554,GO:0032549,GO:0032550,GO:0032553,GO:0032555,GO:0032559,GO:0035639,GO:0036094,GO:0042623,GO:0043167,GO:0043168,GO:0043226,GO:0043228,GO:0043229,GO:0043232,GO:0044422,GO:0044424,GO:0044428,GO:0044446,GO:0044464,GO:0070035,GO:0097159,GO:0097367,GO:1901265,GO:1901363
c173699_g1 GO:0003674,GO:0005488,GO:0005539,GO:0005540,GO:0005575,GO:0005615,GO:0007155,GO:0008150,GO:0022414,GO:0022610,GO:0030334,GO:0030335,GO:0030728,GO:0032879,GO:0040012,GO:0040017,GO:0044421,GO:0044699,GO:0044702,GO:0048518,GO:0048522,GO:0048609,GO:0050789,GO:0050794,GO:0051270,GO:0051272,GO:0065007,GO:0097367,GO:2000145,GO:2000147
c173761_g1 GO:0005575,GO:0005576
c174011_g1 GO:0003674,GO:0003824,GO:0004721,GO:0005488,GO:0005509,GO:0005575,GO:0005829,GO:0005886,GO:0006464,GO:0006470,GO:0006793,GO:0006796,GO:0008150,GO:0008152,GO:0009987,GO:0016020,GO:0016311,GO:0016787,GO:0016788,GO:0016791,GO:0019538,GO:0036211,GO:0042383,GO:0042578,GO:0043167,GO:0043169,GO:0043170,GO:0043412,GO:0044237,GO:0044238,GO:0044260,GO:0044267,GO:0044424,GO:0044444,GO:0044464,GO:0046872,GO:0071704
c174011_g2 GO:0000280,GO:0001505,GO:0003674,GO:0005488,GO:0005509,GO:0005515,GO:0005516,GO:0005575,GO:0005955,GO:0006461,GO:0006464,GO:0006470,GO:0006793,GO:0006796,GO:0006810,GO:0006836,GO:0006996,GO:0007010,GO:0007126,GO:0007269,GO:0008021,GO:0008150,GO:0008152,GO:0008287,GO:0008597,GO:0009987,GO:0010927,GO:0016023,GO:0016043,GO:0016192,GO:0016311,GO:0019208,GO:0019222,GO:0019538,GO:0019888,GO:0022607,GO:0023061,GO:0030029,GO:0030036,GO:0030234,GO:0030241,GO:0030431,GO:0031032,GO:0031033,GO:0031034,GO:0031410,GO:0031982,GO:0031988,GO:0032501,GO:0032502,GO:0032940,GO:0032991,GO:0034622,GO:0036211,GO:0043167,GO:0043169,GO:0043170,GO:0043226,GO:0043227,GO:0043229,GO:0043231,GO:0043234,GO:0043412,GO:0043623,GO:0043933,GO:0044237,GO:0044238,GO:0044260,GO:0044267,GO:0044424,GO:0044444,GO:0044456,GO:0044464,GO:0044699,GO:0044707,GO:0044763,GO:0044765,GO:0044767,GO:0045214,GO:0046872,GO:0046903,GO:0048285,GO:0048646,GO:0050789,GO:0050790,GO:0051179,GO:0051234,GO:0051649,GO:0065003,GO:0065007,GO:0065008,GO:0065009,GO:0071688,GO:0071704,GO:0071822,GO:0071840,GO:1902494,GO:1902578,GO:1902589,GO:1903293
c174045_g1 GO:0000166,GO:0001882,GO:0001883,GO:0003674,GO:0003676,GO:0003677,GO:0003697,GO:0005488,GO:0005524,GO:0005575,GO:0005737,GO:0006139,GO:0006259,GO:0006260,GO:0006281,GO:0006725,GO:0006807,GO:0006950,GO:0006974,GO:0007154,GO:0008150,GO:0008152,GO:0009058,GO:0009059,GO:0009432,GO:0009605,GO:0009987,GO:0009991,GO:0017076,GO:0030554,GO:0031668,GO:0032549,GO:0032550,GO:0032553,GO:0032555,GO:0032559,GO:0033554,GO:0034641,GO:0034645,GO:0035639,GO:0036094,GO:0043167,GO:0043168,GO:0043170,GO:0043566,GO:0044237,GO:0044238,GO:0044249,GO:0044260,GO:0044424,GO:0044464,GO:0044699,GO:0044710,GO:0044763,GO:0046483,GO:0050896,GO:0051716,GO:0071496,GO:0071704,GO:0090304,GO:0097159,GO:0097367,GO:1901265,GO:1901360,GO:1901363,GO:1901576
c174045_g2 GO:0000166,GO:0001882,GO:0001883,GO:0003674,GO:0003676,GO:0003677,GO:0003697,GO:0005488,GO:0005524,GO:0005575,GO:0005737,GO:0006139,GO:0006259,GO:0006260,GO:0006281,GO:0006725,GO:0006807,GO:0006950,GO:0006974,GO:0007154,GO:0008150,GO:0008152,GO:0009058,GO:0009059,GO:0009432,GO:0009605,GO:0009987,GO:0009991,GO:0017076,GO:0030554,GO:0031668,GO:0032549,GO:0032550,GO:0032553,GO:0032555,GO:0032559,GO:0033554,GO:0034641,GO:0034645,GO:0035639,GO:0036094,GO:0043167,GO:0043168,GO:0043170,GO:0043566,GO:0044237,GO:0044238,GO:0044249,GO:0044260,GO:0044424,GO:0044464,GO:0044699,GO:0044710,GO:0044763,GO:0046483,GO:0050896,GO:0051716,GO:0071496,GO:0071704,GO:0090304,GO:0097159,GO:0097367,GO:1901265,GO:1901360,GO:1901363,GO:1901576
c174178_g2 GO:0003674,GO:0003824,GO:0004795,GO:0005488,GO:0006082,GO:0006520,GO:0006566,GO:0006807,GO:0008150,GO:0008152,GO:0008652,GO:0009058,GO:0009066,GO:0009067,GO:0009088,GO:0009987,GO:0016053,GO:0016829,GO:0016835,GO:0016838,GO:0019752,GO:0030170,GO:0043167,GO:0043168,GO:0043436,GO:0044237,GO:0044238,GO:0044249,GO:0044281,GO:0044283,GO:0044699,GO:0044710,GO:0044711,GO:0044763,GO:0046394,GO:0048037,GO:0071704,GO:0097159,GO:1901363,GO:1901564,GO:1901566,GO:1901576,GO:1901605,GO:1901607
c174684_g1 GO:0003674,GO:0003824,GO:0005488,GO:0006464,GO:0008150,GO:0008152,GO:0008270,GO:0009987,GO:0016567,GO:0016874,GO:0019538,GO:0032446,GO:0036211,GO:0043167,GO:0043169,GO:0043170,GO:0043412,GO:0044237,GO:0044238,GO:0044260,GO:0044267,GO:0046872,GO:0046914,GO:0070647,GO:0071704
c174716_g1 GO:0000166,GO:0001882,GO:0001883,GO:0003674,GO:0003676,GO:0003677,GO:0003824,GO:0004386,GO:0005488,GO:0005524,GO:0005575,GO:0005634,GO:0005739,GO:0005815,GO:0006139,GO:0006259,GO:0006281,GO:0006725,GO:0006807,GO:0006950,GO:0006974,GO:0008026,GO:0008150,GO:0008152,GO:0009987,GO:0016462,GO:0016787,GO:0016817,GO:0016818,GO:0016887,GO:0017076,GO:0017111,GO:0030554,GO:0032549,GO:0032550,GO:0032553,GO:0032555,GO:0032559,GO:0033554,GO:0034641,GO:0035639,GO:0036094,GO:0042623,GO:0043167,GO:0043168,GO:0043170,GO:0043226,GO:0043227,GO:0043229,GO:0043231,GO:0044237,GO:0044238,GO:0044260,GO:0044422,GO:0044424,GO:0044430,GO:0044444,GO:0044446,GO:0044464,GO:0044699,GO:0044710,GO:0044763,GO:0046483,GO:0050896,GO:0051716,GO:0070035,GO:0071704,GO:0090304,GO:0097159,GO:0097367,GO:1901265,GO:1901360,GO:1901363
c174720_g1 GO:0003674,GO:0005488,GO:0005509,GO:0005543,GO:0005544,GO:0005575,GO:0005886,GO:0005938,GO:0006810,GO:0006886,GO:0007165,GO:0007166,GO:0007167,GO:0007169,GO:0008104,GO:0008150,GO:0008286,GO:0008289,GO:0009719,GO:0009725,GO:0009987,GO:0010033,GO:0010243,GO:0010638,GO:0010827,GO:0010828,GO:0012506,GO:0015031,GO:0016020,GO:0030659,GO:0031090,GO:0031253,GO:0031256,GO:0031338,GO:0031340,GO:0032386,GO:0032388,GO:0032587,GO:0032868,GO:0032869,GO:0032870,GO:0032879,GO:0032880,GO:0033036,GO:0033043,GO:0033157,GO:0038028,GO:0042221,GO:0043167,GO:0043168,GO:0043169,GO:0043434,GO:0044422,GO:0044424,GO:0044425,GO:0044433,GO:0044444,GO:0044446,GO:0044459,GO:0044463,GO:0044464,GO:0044699,GO:0044763,GO:0044765,GO:0045184,GO:0046872,GO:0046907,GO:0048518,GO:0048522,GO:0050789,GO:0050794,GO:0050896,GO:0051049,GO:0051050,GO:0051128,GO:0051130,GO:0051179,GO:0051222,GO:0051223,GO:0051234,GO:0051649,GO:0051716,GO:0055085,GO:0060341,GO:0060627,GO:0065002,GO:0065007,GO:0070201,GO:0070887,GO:0071310,GO:0071375,GO:0071417,GO:0071495,GO:0071702,GO:0071806,GO:0090313,GO:0090314,GO:0090316,GO:1901652,GO:1901653,GO:1901698,GO:1901699,GO:1901700,GO:1901701,GO:1902578,GO:1902582,GO:1903533,GO:1903827,GO:1903829
c17482_g1 GO:0005575,GO:0005576
c175062_g1 GO:0003674,GO:0003824,GO:0005488,GO:0005515,GO:0005575,GO:0005737,GO:0005856,GO:0005929,GO:0006464,GO:0008092,GO:0008150,GO:0008152,GO:0009987,GO:0015631,GO:0016874,GO:0018095,GO:0018193,GO:0018200,GO:0019538,GO:0036211,GO:0042995,GO:0043170,GO:0043226,GO:0043228,GO:0043229,GO:0043232,GO:0043412,GO:0044237,GO:0044238,GO:0044260,GO:0044267,GO:0044424,GO:0044464,GO:0071704
c175065_g1 GO:0003674,GO:0005488,GO:0005543,GO:0005575,GO:0006810,GO:0008104,GO:0008150,GO:0008289,GO:0012506,GO:0015031,GO:0016020,GO:0030659,GO:0031090,GO:0033036,GO:0035091,GO:0043167,GO:0043168,GO:0044422,GO:0044424,GO:0044433,GO:0044444,GO:0044446,GO:0044464,GO:0045184,GO:0051179,GO:0051234,GO:0071702
c17510_g1 GO:0001071,GO:0003674,GO:0003676,GO:0003677,GO:0003700,GO:0003824,GO:0005488,GO:0005575,GO:0005634,GO:0005789,GO:0006139,GO:0006351,GO:0006355,GO:0006725,GO:0006807,GO:0007009,GO:0007272,GO:0008150,GO:0008152,GO:0008233,GO:0008366,GO:0009058,GO:0009059,GO:0009889,GO:0009891,GO:0009893,GO:0009987,GO:0010001,GO:0010468,GO:0010556,GO:0010557,GO:0010604,GO:0010628,GO:0014003,GO:0016020,GO:0016021,GO:0016043,GO:0016070,GO:0016787,GO:0018130,GO:0019219,GO:0019222,GO:0019438,GO:0021782,GO:0022010,GO:0030154,GO:0031090,GO:0031224,GO:0031323,GO:0031325,GO:0031326,GO:0031328,GO:0031641,GO:0031643,GO:0031644,GO:0031646,GO:0032286,GO:0032291,GO:0032502,GO:0032774,GO:0034641,GO:0034645,GO:0034654,GO:0042552,GO:0043170,GO:0043217,GO:0043226,GO:0043227,GO:0043229,GO:0043231,GO:0043565,GO:0044057,GO:0044237,GO:0044238,GO:0044249,GO:0044260,GO:0044271,GO:0044422,GO:0044424,GO:0044425,GO:0044432,GO:0044444,GO:0044446,GO:0044464,GO:0044699,GO:0044763,GO:0044767,GO:0044802,GO:0045893,GO:0045935,GO:0046483,GO:0048468,GO:0048518,GO:0048522,GO:0048709,GO:0048856,GO:0048869,GO:0050789,GO:0050793,GO:0050794,GO:0051094,GO:0051171,GO:0051173,GO:0051239,GO:0051240,GO:0051252,GO:0051254,GO:0051960,GO:0051962,GO:0060255,GO:0061024,GO:0065007,GO:0071704,GO:0071840,GO:0080090,GO:0090304,GO:0097159,GO:0097659,GO:0098588,GO:0098589,GO:1901360,GO:1901362,GO:1901363,GO:1901576,GO:1902680,GO:1903506,GO:1903508,GO:2000026,GO:2000112,GO:2001141
c175439_g1 GO:0003674,GO:0003824,GO:0005575,GO:0005737,GO:0006084,GO:0006085,GO:0006637,GO:0006732,GO:0006790,GO:0006793,GO:0008150,GO:0008152,GO:0008959,GO:0009058,GO:0009108,GO:0009987,GO:0016407,GO:0016740,GO:0016746,GO:0016747,GO:0035383,GO:0035384,GO:0044237,GO:0044249,GO:0044272,GO:0044424,GO:0044464,GO:0051186,GO:0051188,GO:0071616,GO:0071704,GO:1901576
c175596_g1 GO:0001653,GO:0003674,GO:0004871,GO:0004872,GO:0004888,GO:0004930,GO:0004951,GO:0005575,GO:0005886,GO:0008528,GO:0016020,GO:0016021,GO:0031224,GO:0038023,GO:0044425,GO:0044464,GO:0060089
c175614_g1 GO:0005575,GO:0005739,GO:0005960,GO:0006082,GO:0006520,GO:0006544,GO:0006546,GO:0006807,GO:0008150,GO:0008152,GO:0009056,GO:0009063,GO:0009069,GO:0009071,GO:0009987,GO:0016054,GO:0019464,GO:0019752,GO:0032991,GO:0043226,GO:0043227,GO:0043229,GO:0043231,GO:0043234,GO:0043436,GO:0044237,GO:0044238,GO:0044248,GO:0044281,GO:0044282,GO:0044424,GO:0044444,GO:0044464,GO:0044699,GO:0044710,GO:0044712,GO:0044763,GO:0046395,GO:0071704,GO:1901564,GO:1901565,GO:1901575,GO:1901605,GO:1901606,GO:1902494,GO:1990204
c175716_g1 GO:0000166,GO:0001882,GO:0001883,GO:0003674,GO:0003824,GO:0004672,GO:0004674,GO:0005488,GO:0005524,GO:0008144,GO:0008658,GO:0016301,GO:0016740,GO:0016772,GO:0016773,GO:0017076,GO:0030554,GO:0031406,GO:0032549,GO:0032550,GO:0032553,GO:0032555,GO:0032559,GO:0033218,GO:0033293,GO:0035639,GO:0036094,GO:0043167,GO:0043168,GO:0043177,GO:0097159,GO:0097367,GO:1901265,GO:1901363,GO:1901681
c175745_g1 GO:0003674,GO:0003824,GO:0004514,GO:0005575,GO:0005618,GO:0005886,GO:0006139,GO:0006725,GO:0006732,GO:0006733,GO:0006753,GO:0006793,GO:0006796,GO:0006807,GO:0008150,GO:0008152,GO:0009058,GO:0009108,GO:0009117,GO:0009165,GO:0009435,GO:0009987,GO:0016020,GO:0016740,GO:0016757,GO:0016763,GO:0018130,GO:0019359,GO:0019362,GO:0019363,GO:0019438,GO:0019637,GO:0019674,GO:0030312,GO:0034641,GO:0034654,GO:0044237,GO:0044238,GO:0044249,GO:0044271,GO:0044281,GO:0044464,GO:0044699,GO:0044710,GO:0044711,GO:0044763,GO:0046483,GO:0046496,GO:0051186,GO:0051188,GO:0055086,GO:0071704,GO:0072524,GO:0072525,GO:0090407,GO:1901293,GO:1901360,GO:1901362,GO:1901564,GO:1901566,GO:1901576
c175745_g2 GO:0003674,GO:0003824,GO:0004514,GO:0005575,GO:0005618,GO:0005886,GO:0006139,GO:0006725,GO:0006732,GO:0006733,GO:0006753,GO:0006793,GO:0006796,GO:0006807,GO:0008150,GO:0008152,GO:0009058,GO:0009108,GO:0009117,GO:0009165,GO:0009435,GO:0009987,GO:0016020,GO:0016740,GO:0016757,GO:0016763,GO:0018130,GO:0019359,GO:0019362,GO:0019363,GO:0019438,GO:0019637,GO:0019674,GO:0030312,GO:0034641,GO:0034654,GO:0044237,GO:0044238,GO:0044249,GO:0044271,GO:0044281,GO:0044464,GO:0044699,GO:0044710,GO:0044711,GO:0044763,GO:0046483,GO:0046496,GO:0051186,GO:0051188,GO:0055086,GO:0071704,GO:0072524,GO:0072525,GO:0090407,GO:1901293,GO:1901360,GO:1901362,GO:1901564,GO:1901566,GO:1901576
c175773_g1 GO:0000166,GO:0001882,GO:0001883,GO:0003341,GO:0003674,GO:0003774,GO:0003777,GO:0003824,GO:0005488,GO:0005524,GO:0005575,GO:0005858,GO:0005868,GO:0005874,GO:0005875,GO:0005930,GO:0006928,GO:0007017,GO:0007018,GO:0007389,GO:0008150,GO:0008152,GO:0009798,GO:0009987,GO:0016462,GO:0016787,GO:0016817,GO:0016818,GO:0016887,GO:0017076,GO:0017111,GO:0021670,GO:0030286,GO:0030554,GO:0032501,GO:0032502,GO:0032549,GO:0032550,GO:0032553,GO:0032555,GO:0032559,GO:0032991,GO:0035639,GO:0036094,GO:0043167,GO:0043168,GO:0043234,GO:0044422,GO:0044424,GO:0044430,GO:0044441,GO:0044444,GO:0044446,GO:0044447,GO:0044463,GO:0044464,GO:0044699,GO:0044707,GO:0044763,GO:0044767,GO:0048856,GO:0070986,GO:0097159,GO:0097367,GO:1901265,GO:1901363,GO:1902494
c175773_g2 GO:0000166,GO:0001882,GO:0001883,GO:0003674,GO:0003774,GO:0003777,GO:0003824,GO:0005488,GO:0005524,GO:0005575,GO:0005737,GO:0005874,GO:0005875,GO:0006928,GO:0007017,GO:0007018,GO:0008150,GO:0009987,GO:0016462,GO:0016787,GO:0016817,GO:0016818,GO:0016887,GO:0017076,GO:0017111,GO:0030286,GO:0030554,GO:0032549,GO:0032550,GO:0032553,GO:0032555,GO:0032559,GO:0032991,GO:0035639,GO:0036094,GO:0043167,GO:0043168,GO:0043234,GO:0044422,GO:0044424,GO:0044430,GO:0044441,GO:0044446,GO:0044463,GO:0044464,GO:0044699,GO:0044763,GO:0097159,GO:0097223,GO:0097228,GO:0097367,GO:1901265,GO:1901363,GO:1902494
c175852_g2 GO:0000166,GO:0000715,GO:0000716,GO:0001882,GO:0001883,GO:0003674,GO:0003676,GO:0003677,GO:0003684,GO:0003824,GO:0004386,GO:0005488,GO:0005524,GO:0005575,GO:0005829,GO:0005886,GO:0006355,GO:0006996,GO:0008150,GO:0009889,GO:0009987,GO:0010468,GO:0010556,GO:0016020,GO:0016043,GO:0016462,GO:0016787,GO:0016817,GO:0016818,GO:0017076,GO:0017111,GO:0019219,GO:0019222,GO:0030554,GO:0031323,GO:0031326,GO:0032549,GO:0032550,GO:0032553,GO:0032555,GO:0032559,GO:0035639,GO:0036094,GO:0043167,GO:0043168,GO:0044424,GO:0044444,GO:0044464,GO:0050789,GO:0050794,GO:0051171,GO:0051252,GO:0051276,GO:0060255,GO:0065007,GO:0071840,GO:0080090,GO:0097159,GO:0097367,GO:1901265,GO:1901363,GO:1903506,GO:2000112,GO:2001141
c175894_g2 GO:0005575,GO:0005737,GO:0005874,GO:0007275,GO:0008150,GO:0032501,GO:0032502,GO:0032991,GO:0043234,GO:0044422,GO:0044424,GO:0044430,GO:0044446,GO:0044464,GO:0044699,GO:0044707,GO:0044767
c176059_g1 GO:0003674,GO:0003676,GO:0003677,GO:0003824,GO:0005488,GO:0005575,GO:0005615,GO:0005622,GO:0007155,GO:0007160,GO:0007165,GO:0008150,GO:0008907,GO:0022610,GO:0031589,GO:0044421,GO:0044456,GO:0044464,GO:0048786,GO:0050789,GO:0050794,GO:0065007,GO:0097159,GO:0097458,GO:1901363
c176567_g1 GO:0003674,GO:0005488,GO:0005507,GO:0005575,GO:0006873,GO:0006875,GO:0006878,GO:0008150,GO:0009279,GO:0009987,GO:0016020,GO:0019725,GO:0019867,GO:0030003,GO:0042592,GO:0043167,GO:0043169,GO:0044462,GO:0044464,GO:0044699,GO:0044763,GO:0046872,GO:0046914,GO:0046916,GO:0048878,GO:0050801,GO:0055065,GO:0055070,GO:0055076,GO:0055080,GO:0055082,GO:0065007,GO:0065008,GO:0098771
c176731_g1 GO:0001618,GO:0003051,GO:0003674,GO:0003824,GO:0004175,GO:0004180,GO:0004872,GO:0005488,GO:0005575,GO:0005615,GO:0005737,GO:0005886,GO:0007610,GO:0007631,GO:0008150,GO:0008152,GO:0008233,GO:0008237,GO:0008238,GO:0008241,GO:0009058,GO:0009059,GO:0009986,GO:0009987,GO:0016020,GO:0016021,GO:0016787,GO:0017046,GO:0019062,GO:0022414,GO:0022610,GO:0031224,GO:0031982,GO:0031988,GO:0032800,GO:0033218,GO:0042277,GO:0042562,GO:0042756,GO:0043112,GO:0043167,GO:0043169,GO:0043170,GO:0043226,GO:0043227,GO:0043230,GO:0044237,GO:0044260,GO:0044406,GO:0044421,GO:0044424,GO:0044425,GO:0044464,GO:0044650,GO:0044699,GO:0044702,GO:0046813,GO:0046872,GO:0048609,GO:0051704,GO:0060089,GO:0060135,GO:0065010,GO:0070011,GO:0070062,GO:0071704,GO:1901576,GO:1903561
c176744_g1 GO:0000166,GO:0001882,GO:0001883,GO:0003674,GO:0003824,GO:0004672,GO:0004674,GO:0005085,GO:0005088,GO:0005089,GO:0005488,GO:0005524,GO:0005575,GO:0005829,GO:0006928,GO:0007165,GO:0007166,GO:0007167,GO:0007169,GO:0007185,GO:0007264,GO:0007411,GO:0008150,GO:0009893,GO:0009966,GO:0009987,GO:0010646,GO:0010941,GO:0010942,GO:0016301,GO:0016740,GO:0016772,GO:0016773,GO:0017076,GO:0019222,GO:0023051,GO:0030554,GO:0032549,GO:0032550,GO:0032553,GO:0032555,GO:0032559,GO:0035556,GO:0035639,GO:0036094,GO:0038179,GO:0042981,GO:0043065,GO:0043067,GO:0043068,GO:0043085,GO:0043087,GO:0043167,GO:0043168,GO:0043547,GO:0044093,GO:0044424,GO:0044444,GO:0044464,GO:0044699,GO:0044763,GO:0048011,GO:0048518,GO:0048522,GO:0048583,GO:0050789,GO:0050790,GO:0050794,GO:0051056,GO:0051336,GO:0051345,GO:0065007,GO:0065009,GO:0097159,GO:0097190,GO:0097367,GO:0097485,GO:1901265,GO:1901363,GO:1902531
c176775_g1 GO:0000166,GO:0001882,GO:0001883,GO:0003674,GO:0003824,GO:0004672,GO:0004713,GO:0004714,GO:0004871,GO:0004872,GO:0004888,GO:0005488,GO:0005524,GO:0005575,GO:0007165,GO:0007166,GO:0007167,GO:0007169,GO:0007275,GO:0008150,GO:0016021,GO:0016301,GO:0016740,GO:0016772,GO:0016773,GO:0017076,GO:0019199,GO:0030554,GO:0031224,GO:0032501,GO:0032502,GO:0032549,GO:0032550,GO:0032553,GO:0032555,GO:0032559,GO:0035639,GO:0036094,GO:0038023,GO:0043167,GO:0043168,GO:0044425,GO:0044699,GO:0044707,GO:0044767,GO:0050789,GO:0050794,GO:0060089,GO:0065007,GO:0097159,GO:0097367,GO:1901265,GO:1901363
c177045_g1 GO:0003674,GO:0003824,GO:0005085,GO:0005575,GO:0005737,GO:0016020,GO:0016787,GO:0016788,GO:0016791,GO:0042578,GO:0044424,GO:0044464
c177057_g1 GO:0000166,GO:0001882,GO:0001883,GO:0003674,GO:0003824,GO:0004383,GO:0004872,GO:0005488,GO:0005524,GO:0005525,GO:0005575,GO:0005887,GO:0006139,GO:0006163,GO:0006164,GO:0006182,GO:0006725,GO:0006753,GO:0006793,GO:0006796,GO:0006807,GO:0007165,GO:0008150,GO:0008152,GO:0009058,GO:0009117,GO:0009150,GO:0009152,GO:0009165,GO:0009187,GO:0009190,GO:0009259,GO:0009260,GO:0009975,GO:0009987,GO:0016021,GO:0016740,GO:0016772,GO:0016829,GO:0016849,GO:0017076,GO:0018130,GO:0019001,GO:0019438,GO:0019637,GO:0019693,GO:0030554,GO:0031224,GO:0031226,GO:0032549,GO:0032550,GO:0032553,GO:0032555,GO:0032559,GO:0032561,GO:0034641,GO:0034654,GO:0035556,GO:0035639,GO:0036094,GO:0043167,GO:0043168,GO:0044237,GO:0044238,GO:0044249,GO:0044271,GO:0044281,GO:0044425,GO:0044459,GO:0044464,GO:0044699,GO:0044710,GO:0044711,GO:0044763,GO:0046068,GO:0046390,GO:0046483,GO:0050789,GO:0050794,GO:0052652,GO:0055086,GO:0060089,GO:0065007,GO:0071704,GO:0072521,GO:0072522,GO:0090407,GO:0097159,GO:0097367,GO:1901135,GO:1901137,GO:1901265,GO:1901293,GO:1901360,GO:1901362,GO:1901363,GO:1901564,GO:1901566,GO:1901576
c177058_g1 GO:0000122,GO:0000166,GO:0000212,GO:0000226,GO:0001525,GO:0001763,GO:0001882,GO:0001883,GO:0001932,GO:0001942,GO:0002009,GO:0002064,GO:0002066,GO:0002252,GO:0002376,GO:0003006,GO:0003674,GO:0003676,GO:0003723,GO:0003824,GO:0004386,GO:0004518,GO:0004519,GO:0004521,GO:0004525,GO:0004540,GO:0005488,GO:0005524,GO:0005575,GO:0005737,GO:0006139,GO:0006355,GO:0006357,GO:0006396,GO:0006401,GO:0006461,GO:0006725,GO:0006807,GO:0006950,GO:0006952,GO:0006996,GO:0007010,GO:0007017,GO:0007051,GO:0008150,GO:0008152,GO:0008283,GO:0008285,GO:0008356,GO:0008593,GO:0009056,GO:0009057,GO:0009605,GO:0009607,GO:0009615,GO:0009653,GO:0009791,GO:0009888,GO:0009889,GO:0009890,GO:0009891,GO:0009892,GO:0009893,GO:0009966,GO:0009987,GO:0010070,GO:0010468,GO:0010556,GO:0010557,GO:0010558,GO:0010604,GO:0010605,GO:0010608,GO:0010624,GO:0010626,GO:0010628,GO:0010629,GO:0010646,GO:0010660,GO:0010720,GO:0010721,GO:0010927,GO:0010941,GO:0014013,GO:0014014,GO:0014015,GO:0014031,GO:0014032,GO:0014038,GO:0014040,GO:0014835,GO:0016043,GO:0016070,GO:0016072,GO:0016075,GO:0016442,GO:0016462,GO:0016787,GO:0016788,GO:0016817,GO:0016818,GO:0016891,GO:0016893,GO:0017076,GO:0017111,GO:0019219,GO:0019220,GO:0019222,GO:0019439,GO:0019827,GO:0021515,GO:0021522,GO:0021675,GO:0021879,GO:0021889,GO:0021953,GO:0021987,GO:0022402,GO:0022404,GO:0022405,GO:0022414,GO:0022603,GO:0022607,GO:0022618,GO:0023051,GO:0030030,GO:0030154,GO:0030182,GO:0030324,GO:0030326,GO:0030422,GO:0030423,GO:0030529,GO:0030554,GO:0031050,GO:0031054,GO:0031069,GO:0031323,GO:0031324,GO:0031325,GO:0031326,GO:0031327,GO:0031328,GO:0031332,GO:0031399,GO:0031641,GO:0031643,GO:0031644,GO:0031646,GO:0032268,GO:0032288,GO:0032290,GO:0032296,GO:0032501,GO:0032502,GO:0032549,GO:0032550,GO:0032553,GO:0032555,GO:0032559,GO:0032989,GO:0032990,GO:0032991,GO:0034470,GO:0034622,GO:0034641,GO:0034655,GO:0034660,GO:0034661,GO:0035068,GO:0035107,GO:0035108,GO:0035113,GO:0035116,GO:0035137,GO:0035196,GO:0035198,GO:0035239,GO:0035264,GO:0035295,GO:0035639,GO:0036094,GO:0040007,GO:0042127,GO:0042325,GO:0042481,GO:0042487,GO:0042692,GO:0042981,GO:0043067,GO:0043167,GO:0043168,GO:0043169,GO:0043170,GO:0043207,GO:0043487,GO:0043488,GO:0043489,GO:0043900,GO:0043903,GO:0043933,GO:0044057,GO:0044237,GO:0044238,GO:0044248,GO:0044260,GO:0044265,GO:0044270,GO:0044424,GO:0044464,GO:0044699,GO:0044707,GO:0044710,GO:0044763,GO:0044767,GO:0045069,GO:0045445,GO:0045595,GO:0045596,GO:0045597,GO:0045664,GO:0045685,GO:0045687,GO:0045892,GO:0045893,GO:0045934,GO:0045935,GO:0045944,GO:0046483,GO:0046700,GO:0046872,GO:0048255,GO:0048468,GO:0048513,GO:0048518,GO:0048519,GO:0048522,GO:0048523,GO:0048534,GO:0048536,GO:0048565,GO:0048583,GO:0048598,GO:0048608,GO:0048646,GO:0048666,GO:0048713,GO:0048729,GO:0048730,GO:0048754,GO:0048812,GO:0048856,GO:0048858,GO:0048864,GO:0048869,GO:0050767,GO:0050768,GO:0050769,GO:0050789,GO:0050792,GO:0050793,GO:0050794,GO:0050896,GO:0051093,GO:0051094,GO:0051171,GO:0051172,GO:0051173,GO:0051174,GO:0051216,GO:0051225,GO:0051239,GO:0051240,GO:0051241,GO:0051246,GO:0051252,GO:0051253,GO:0051254,GO:0051301,GO:0051607,GO:0051704,GO:0051707,GO:0051726,GO:0051960,GO:0051961,GO:0051962,GO:0055001,GO:0055002,GO:0055006,GO:0055013,GO:0060119,GO:0060251,GO:0060253,GO:0060255,GO:0060284,GO:0060576,GO:0061138,GO:0061308,GO:0061309,GO:0061548,GO:0065003,GO:0065007,GO:0065008,GO:0070167,GO:0070170,GO:0070173,GO:0070918,GO:0070925,GO:0071335,GO:0071704,GO:0071822,GO:0071826,GO:0071840,GO:0080090,GO:0090304,GO:0090305,GO:0090501,GO:0090502,GO:0097159,GO:0097367,GO:0098542,GO:1901265,GO:1901360,GO:1901361,GO:1901363,GO:1901575,GO:1902589,GO:1902679,GO:1902680,GO:1903046,GO:1903506,GO:1903507,GO:1903508,GO:2000026,GO:2000027,GO:2000112,GO:2000113,GO:2000628,GO:2000630,GO:2001141
c17717_g1 GO:0000166,GO:0001882,GO:0001883,GO:0003674,GO:0005488,GO:0005524,GO:0005575,GO:0005737,GO:0005886,GO:0006605,GO:0006810,GO:0006886,GO:0008104,GO:0008150,GO:0009987,GO:0015031,GO:0016020,GO:0017038,GO:0017076,GO:0030554,GO:0032549,GO:0032550,GO:0032553,GO:0032555,GO:0032559,GO:0033036,GO:0035639,GO:0036094,GO:0043167,GO:0043168,GO:0044424,GO:0044464,GO:0044699,GO:0044763,GO:0044765,GO:0045184,GO:0046907,GO:0051179,GO:0051234,GO:0051649,GO:0055085,GO:0065002,GO:0071702,GO:0071806,GO:0097159,GO:0097367,GO:1901265,GO:1901363,GO:1902578,GO:1902582
c177201_g1 GO:0003674,GO:0004871,GO:0005575,GO:0005834,GO:0007165,GO:0007166,GO:0007186,GO:0008150,GO:0031982,GO:0031988,GO:0032991,GO:0043226,GO:0043227,GO:0043230,GO:0043234,GO:0044421,GO:0044424,GO:0044425,GO:0044459,GO:0044464,GO:0050789,GO:0050794,GO:0060089,GO:0065007,GO:0065010,GO:0070062,GO:1902494,GO:1903561
c177240_g1 GO:0000166,GO:0001882,GO:0001883,GO:0002376,GO:0002478,GO:0002495,GO:0002504,GO:0003002,GO:0003674,GO:0003774,GO:0003777,GO:0003824,GO:0005488,GO:0005524,GO:0005575,GO:0005794,GO:0005829,GO:0005874,GO:0005875,GO:0005886,GO:0005929,GO:0005930,GO:0006810,GO:0006928,GO:0006996,GO:0007017,GO:0007018,GO:0007030,GO:0007368,GO:0007389,GO:0008104,GO:0008105,GO:0008150,GO:0008152,GO:0008589,GO:0009653,GO:0009799,GO:0009855,GO:0009953,GO:0009966,GO:0009967,GO:0009987,GO:0010646,GO:0010647,GO:0010927,GO:0010970,GO:0016020,GO:0016043,GO:0016462,GO:0016485,GO:0016787,GO:0016817,GO:0016818,GO:0016887,GO:0017076,GO:0017111,GO:0019538,GO:0019882,GO:0019884,GO:0019886,GO:0021515,GO:0021522,GO:0021953,GO:0022607,GO:0023051,GO:0023056,GO:0030030,GO:0030031,GO:0030154,GO:0030182,GO:0030286,GO:0030326,GO:0030554,GO:0030705,GO:0030900,GO:0031512,GO:0031982,GO:0031988,GO:0032501,GO:0032502,GO:0032549,GO:0032550,GO:0032553,GO:0032555,GO:0032559,GO:0032991,GO:0033036,GO:0035107,GO:0035108,GO:0035113,GO:0035639,GO:0035721,GO:0036094,GO:0042073,GO:0042384,GO:0042995,GO:0043167,GO:0043168,GO:0043170,GO:0043226,GO:0043227,GO:0043229,GO:0043230,GO:0043231,GO:0043234,GO:0044238,GO:0044421,GO:0044422,GO:0044424,GO:0044430,GO:0044441,GO:0044444,GO:0044446,GO:0044463,GO:0044464,GO:0044699,GO:0044707,GO:0044763,GO:0044765,GO:0044767,GO:0044782,GO:0045177,GO:0045880,GO:0046907,GO:0048002,GO:0048518,GO:0048522,GO:0048583,GO:0048584,GO:0048598,GO:0048646,GO:0048856,GO:0048869,GO:0050789,GO:0050794,GO:0051179,GO:0051234,GO:0051649,GO:0065007,GO:0065010,GO:0070062,GO:0070925,GO:0071704,GO:0071840,GO:0072372,GO:0097159,GO:0097367,GO:1901265,GO:1901363,GO:1902494,GO:1902578,GO:1902582,GO:1902589,GO:1903561
c177319_g1 GO:0000271,GO:0003674,GO:0003824,GO:0005575,GO:0005886,GO:0005975,GO:0005976,GO:0006629,GO:0006643,GO:0006644,GO:0006664,GO:0006793,GO:0006796,GO:0008150,GO:0008152,GO:0008484,GO:0008610,GO:0008653,GO:0008654,GO:0009058,GO:0009059,GO:0009103,GO:0009245,GO:0009247,GO:0009311,GO:0009312,GO:0009636,GO:0009987,GO:0016020,GO:0016021,GO:0016051,GO:0016740,GO:0016787,GO:0016788,GO:0019637,GO:0031224,GO:0033692,GO:0034637,GO:0034645,GO:0042221,GO:0043170,GO:0044237,GO:0044238,GO:0044249,GO:0044255,GO:0044260,GO:0044262,GO:0044264,GO:0044425,GO:0044464,GO:0044699,GO:0044710,GO:0044711,GO:0044723,GO:0044763,GO:0046467,GO:0046493,GO:0046677,GO:0050896,GO:0071704,GO:0090407,GO:1901135,GO:1901137,GO:1901269,GO:1901271,GO:1901576,GO:1903509
c177383_g1 GO:0001822,GO:0003008,GO:0003674,GO:0003824,GO:0004175,GO:0004222,GO:0005488,GO:0005575,GO:0005737,GO:0005886,GO:0005903,GO:0006508,GO:0006518,GO:0006807,GO:0007568,GO:0007569,GO:0007600,GO:0008021,GO:0008150,GO:0008152,GO:0008233,GO:0008237,GO:0008270,GO:0009314,GO:0009411,GO:0009416,GO:0009628,GO:0009987,GO:0010033,GO:0010224,GO:0016020,GO:0016021,GO:0016023,GO:0016787,GO:0019233,GO:0019538,GO:0030424,GO:0030425,GO:0031224,GO:0031410,GO:0031982,GO:0031988,GO:0032501,GO:0032502,GO:0033218,GO:0034097,GO:0034641,GO:0034644,GO:0042221,GO:0042277,GO:0042995,GO:0043005,GO:0043167,GO:0043169,GO:0043170,GO:0043226,GO:0043227,GO:0043229,GO:0043230,GO:0043231,GO:0043603,GO:0044237,GO:0044238,GO:0044281,GO:0044306,GO:0044421,GO:0044424,GO:0044425,GO:0044444,GO:0044456,GO:0044463,GO:0044464,GO:0044699,GO:0044707,GO:0044710,GO:0044763,GO:0044767,GO:0045202,GO:0046449,GO:0046483,GO:0046872,GO:0046914,GO:0048513,GO:0048856,GO:0050435,GO:0050877,GO:0050896,GO:0051716,GO:0065010,GO:0070011,GO:0070062,GO:0070141,GO:0070887,GO:0071214,GO:0071310,GO:0071345,GO:0071478,GO:0071482,GO:0071492,GO:0071493,GO:0071704,GO:0072338,GO:0090399,GO:0097458,GO:1901360,GO:1901564,GO:1903561
c177421_g1 GO:0003674,GO:0003824,GO:0004746,GO:0006766,GO:0006767,GO:0006771,GO:0006807,GO:0008150,GO:0008152,GO:0009058,GO:0009110,GO:0009231,GO:0009987,GO:0016491,GO:0016740,GO:0016765,GO:0018130,GO:0034641,GO:0042364,GO:0042726,GO:0042727,GO:0044237,GO:0044249,GO:0044271,GO:0044281,GO:0044283,GO:0044699,GO:0044710,GO:0044711,GO:0044763,GO:0046483,GO:0071704,GO:1901360,GO:1901362,GO:1901564,GO:1901566,GO:1901576
c177489_g1 GO:0005575,GO:0005578,GO:0031012,GO:0044421
c177530_g1 GO:0005575,GO:0005765,GO:0005773,GO:0005774,GO:0006810,GO:0006811,GO:0006812,GO:0006820,GO:0006865,GO:0006873,GO:0006885,GO:0006996,GO:0007033,GO:0007034,GO:0008150,GO:0009987,GO:0015711,GO:0015802,GO:0015809,GO:0015849,GO:0016020,GO:0016021,GO:0016043,GO:0019725,GO:0030003,GO:0030004,GO:0030641,GO:0031090,GO:0031224,GO:0031300,GO:0031301,GO:0042592,GO:0043226,GO:0043227,GO:0043229,GO:0043231,GO:0044422,GO:0044424,GO:0044425,GO:0044437,GO:0044444,GO:0044446,GO:0044464,GO:0044699,GO:0044763,GO:0044765,GO:0046907,GO:0046942,GO:0048878,GO:0050801,GO:0051179,GO:0051234,GO:0051453,GO:0051649,GO:0055067,GO:0055080,GO:0055082,GO:0065007,GO:0065008,GO:0071702,GO:0071705,GO:0071840,GO:0098588,GO:0098771,GO:1902578,GO:1902582
c177537_g1 GO:0003674,GO:0003824,GO:0004359,GO:0005575,GO:0005739,GO:0006082,GO:0006520,GO:0006541,GO:0006807,GO:0008150,GO:0008152,GO:0009064,GO:0009987,GO:0010941,GO:0016787,GO:0016810,GO:0016811,GO:0019752,GO:0042981,GO:0043067,GO:0043226,GO:0043227,GO:0043229,GO:0043231,GO:0043436,GO:0044237,GO:0044238,GO:0044281,GO:0044424,GO:0044444,GO:0044464,GO:0044699,GO:0044710,GO:0044763,GO:0050789,GO:0050794,GO:0065007,GO:0071704,GO:0072593,GO:1901564,GO:1901605
c177537_g2 GO:0001967,GO:0002087,GO:0003008,GO:0003674,GO:0003824,GO:0004359,GO:0005575,GO:0005739,GO:0005829,GO:0006082,GO:0006461,GO:0006520,GO:0006536,GO:0006537,GO:0006541,GO:0006543,GO:0006807,GO:0007154,GO:0007267,GO:0007268,GO:0007610,GO:0007631,GO:0008150,GO:0008152,GO:0008652,GO:0009056,GO:0009058,GO:0009063,GO:0009064,GO:0009065,GO:0009084,GO:0009987,GO:0016043,GO:0016053,GO:0016054,GO:0016787,GO:0016810,GO:0016811,GO:0019752,GO:0022607,GO:0023052,GO:0032501,GO:0043226,GO:0043227,GO:0043229,GO:0043231,GO:0043436,GO:0043576,GO:0043648,GO:0043650,GO:0043933,GO:0044057,GO:0044065,GO:0044237,GO:0044238,GO:0044248,GO:0044249,GO:0044281,GO:0044282,GO:0044283,GO:0044424,GO:0044444,GO:0044464,GO:0044699,GO:0044700,GO:0044707,GO:0044710,GO:0044711,GO:0044712,GO:0044763,GO:0046394,GO:0046395,GO:0050789,GO:0050877,GO:0051239,GO:0051259,GO:0051260,GO:0051262,GO:0051289,GO:0051704,GO:0051705,GO:0065003,GO:0065007,GO:0071704,GO:0071822,GO:0071840,GO:1901564,GO:1901565,GO:1901566,GO:1901575,GO:1901576,GO:1901605,GO:1901606,GO:1901607
c177537_g3 GO:0001967,GO:0002087,GO:0003008,GO:0003674,GO:0003824,GO:0004359,GO:0005575,GO:0005739,GO:0005829,GO:0006082,GO:0006461,GO:0006520,GO:0006536,GO:0006537,GO:0006541,GO:0006543,GO:0006807,GO:0007154,GO:0007267,GO:0007268,GO:0007610,GO:0007631,GO:0008150,GO:0008152,GO:0008652,GO:0009056,GO:0009058,GO:0009063,GO:0009064,GO:0009065,GO:0009084,GO:0009987,GO:0016043,GO:0016053,GO:0016054,GO:0016787,GO:0016810,GO:0016811,GO:0019752,GO:0022607,GO:0023052,GO:0032501,GO:0043226,GO:0043227,GO:0043229,GO:0043231,GO:0043436,GO:0043576,GO:0043648,GO:0043650,GO:0043933,GO:0044057,GO:0044065,GO:0044237,GO:0044238,GO:0044248,GO:0044249,GO:0044281,GO:0044282,GO:0044283,GO:0044424,GO:0044444,GO:0044464,GO:0044699,GO:0044700,GO:0044707,GO:0044710,GO:0044711,GO:0044712,GO:0044763,GO:0046394,GO:0046395,GO:0050789,GO:0050877,GO:0051239,GO:0051259,GO:0051260,GO:0051262,GO:0051289,GO:0051704,GO:0051705,GO:0065003,GO:0065007,GO:0071704,GO:0071822,GO:0071840,GO:1901564,GO:1901565,GO:1901566,GO:1901575,GO:1901576,GO:1901605,GO:1901606,GO:1901607
c177576_g1 GO:0003674,GO:0004889,GO:0005215,GO:0005216,GO:0005230,GO:0005231,GO:0005261,GO:0005262,GO:0005575,GO:0008324,GO:0015075,GO:0015085,GO:0015267,GO:0015276,GO:0016021,GO:0022803,GO:0022834,GO:0022836,GO:0022838,GO:0022857,GO:0022890,GO:0022891,GO:0022892,GO:0030054,GO:0031224,GO:0044425,GO:0044456,GO:0044459,GO:0044464,GO:0045211,GO:0046873,GO:0072509,GO:0097060
c178066_g1 GO:0003674,GO:0003824,GO:0005488,GO:0005507,GO:0005575,GO:0016491,GO:0042597,GO:0043167,GO:0043169,GO:0044464,GO:0046872,GO:0046914
c178075_g1 GO:0000166,GO:0003674,GO:0003824,GO:0005488,GO:0005515,GO:0005575,GO:0005887,GO:0006116,GO:0006139,GO:0006725,GO:0006732,GO:0006733,GO:0006734,GO:0006739,GO:0006740,GO:0006753,GO:0006793,GO:0006796,GO:0006807,GO:0006810,GO:0006811,GO:0006812,GO:0006818,GO:0006950,GO:0006979,GO:0008150,GO:0008152,GO:0008746,GO:0008750,GO:0009117,GO:0009987,GO:0015672,GO:0015992,GO:0016021,GO:0016491,GO:0016651,GO:0016652,GO:0019362,GO:0019637,GO:0019674,GO:0031224,GO:0031226,GO:0033554,GO:0034599,GO:0034641,GO:0036094,GO:0042221,GO:0044237,GO:0044238,GO:0044281,GO:0044425,GO:0044459,GO:0044464,GO:0044699,GO:0044710,GO:0044763,GO:0044765,GO:0046483,GO:0046496,GO:0046983,GO:0048037,GO:0050662,GO:0050896,GO:0051179,GO:0051186,GO:0051234,GO:0051287,GO:0051716,GO:0055086,GO:0055114,GO:0070887,GO:0071704,GO:0072524,GO:0097159,GO:1901265,GO:1901360,GO:1901363,GO:1901564,GO:1902578
c178192_g3 GO:0003674,GO:0003824,GO:0005488,GO:0005575,GO:0005829,GO:0005886,GO:0006732,GO:0006777,GO:0006793,GO:0006796,GO:0006807,GO:0008150,GO:0008152,GO:0009058,GO:0009108,GO:0009987,GO:0016020,GO:0016740,GO:0018130,GO:0019538,GO:0019637,GO:0019720,GO:0032324,GO:0043167,GO:0043169,GO:0043170,GO:0043545,GO:0044237,GO:0044238,GO:0044249,GO:0044424,GO:0044444,GO:0044464,GO:0046483,GO:0046872,GO:0051186,GO:0051188,GO:0051189,GO:0061599,GO:0071704,GO:0090407,GO:1901360,GO:1901362,GO:1901564,GO:1901566,GO:1901576
c178291_g1 GO:0003674,GO:0003824,GO:0004842,GO:0005488,GO:0006464,GO:0008150,GO:0008152,GO:0008270,GO:0009987,GO:0016567,GO:0016740,GO:0019538,GO:0019787,GO:0032446,GO:0036211,GO:0043167,GO:0043169,GO:0043170,GO:0043412,GO:0044237,GO:0044238,GO:0044260,GO:0044267,GO:0046872,GO:0046914,GO:0070647,GO:0071704
c178495_g1 GO:0000166,GO:0001882,GO:0001883,GO:0003674,GO:0003824,GO:0004812,GO:0004829,GO:0005488,GO:0005524,GO:0005575,GO:0005737,GO:0006082,GO:0006139,GO:0006399,GO:0006418,GO:0006435,GO:0006520,GO:0006725,GO:0006807,GO:0008150,GO:0008152,GO:0009987,GO:0016070,GO:0016874,GO:0016875,GO:0016876,GO:0017076,GO:0019752,GO:0030554,GO:0032549,GO:0032550,GO:0032553,GO:0032555,GO:0032559,GO:0034641,GO:0034660,GO:0035639,GO:0036094,GO:0043038,GO:0043039,GO:0043167,GO:0043168,GO:0043169,GO:0043170,GO:0043436,GO:0044237,GO:0044238,GO:0044260,GO:0044281,GO:0044424,GO:0044464,GO:0044699,GO:0044710,GO:0044763,GO:0046483,GO:0046872,GO:0071704,GO:0090304,GO:0097159,GO:0097367,GO:1901265,GO:1901360,GO:1901363,GO:1901564
c178506_g1 GO:0003674,GO:0003824,GO:0004842,GO:0005488,GO:0008270,GO:0016740,GO:0019787,GO:0043167,GO:0043169,GO:0046872,GO:0046914
c178546_g1 GO:0000166,GO:0001882,GO:0001883,GO:0003674,GO:0003676,GO:0003677,GO:0003684,GO:0003824,GO:0005488,GO:0005524,GO:0006139,GO:0006259,GO:0006281,GO:0006725,GO:0006807,GO:0006950,GO:0006974,GO:0008094,GO:0008150,GO:0008152,GO:0009987,GO:0016462,GO:0016787,GO:0016817,GO:0016818,GO:0016887,GO:0017076,GO:0017111,GO:0030554,GO:0032549,GO:0032550,GO:0032553,GO:0032555,GO:0032559,GO:0033554,GO:0034641,GO:0035639,GO:0036094,GO:0042623,GO:0043167,GO:0043168,GO:0043169,GO:0043170,GO:0044237,GO:0044238,GO:0044260,GO:0044699,GO:0044710,GO:0044763,GO:0046483,GO:0046872,GO:0050896,GO:0051716,GO:0071704,GO:0090304,GO:0097159,GO:0097367,GO:1901265,GO:1901360,GO:1901363
c178743_g1 GO:0000166,GO:0001882,GO:0001883,GO:0003674,GO:0003824,GO:0005215,GO:0005488,GO:0005524,GO:0005575,GO:0005886,GO:0005911,GO:0006810,GO:0008150,GO:0008559,GO:0009987,GO:0015238,GO:0015399,GO:0015405,GO:0016020,GO:0016021,GO:0016462,GO:0016787,GO:0016817,GO:0016818,GO:0016820,GO:0016887,GO:0017076,GO:0017111,GO:0022804,GO:0022857,GO:0030054,GO:0030554,GO:0031224,GO:0032549,GO:0032550,GO:0032553,GO:0032555,GO:0032559,GO:0035639,GO:0036094,GO:0042623,GO:0042626,GO:0042910,GO:0043167,GO:0043168,GO:0043492,GO:0044425,GO:0044464,GO:0044699,GO:0044763,GO:0044765,GO:0046581,GO:0051179,GO:0051234,GO:0055085,GO:0090484,GO:0097159,GO:0097367,GO:1901265,GO:1901363,GO:1902578
c178885_g1 GO:0000166,GO:0000270,GO:0001882,GO:0001883,GO:0003674,GO:0003824,GO:0005488,GO:0005524,GO:0005575,GO:0005737,GO:0006022,GO:0006023,GO:0006024,GO:0006807,GO:0007049,GO:0008150,GO:0008152,GO:0008360,GO:0008766,GO:0009058,GO:0009059,GO:0009252,GO:0009987,GO:0016043,GO:0016874,GO:0016879,GO:0016881,GO:0017076,GO:0022603,GO:0022604,GO:0030203,GO:0030554,GO:0032549,GO:0032550,GO:0032553,GO:0032555,GO:0032559,GO:0034645,GO:0035639,GO:0036094,GO:0043167,GO:0043168,GO:0043170,GO:0044036,GO:0044038,GO:0044237,GO:0044249,GO:0044260,GO:0044424,GO:0044464,GO:0044699,GO:0044710,GO:0044711,GO:0044763,GO:0045229,GO:0047480,GO:0050789,GO:0050793,GO:0050794,GO:0051128,GO:0051301,GO:0065007,GO:0065008,GO:0070589,GO:0071554,GO:0071555,GO:0071704,GO:0071840,GO:0097159,GO:0097367,GO:1901135,GO:1901137,GO:1901265,GO:1901363,GO:1901564,GO:1901566,GO:1901576
c178885_g2 GO:0000166,GO:0000270,GO:0001882,GO:0001883,GO:0003674,GO:0003824,GO:0005488,GO:0005524,GO:0005575,GO:0005737,GO:0006022,GO:0006023,GO:0006024,GO:0006807,GO:0007049,GO:0008150,GO:0008152,GO:0008360,GO:0008766,GO:0009058,GO:0009059,GO:0009252,GO:0009987,GO:0016043,GO:0016874,GO:0016879,GO:0016881,GO:0017076,GO:0022603,GO:0022604,GO:0030203,GO:0030554,GO:0032549,GO:0032550,GO:0032553,GO:0032555,GO:0032559,GO:0034645,GO:0035639,GO:0036094,GO:0043167,GO:0043168,GO:0043170,GO:0044036,GO:0044038,GO:0044237,GO:0044249,GO:0044260,GO:0044424,GO:0044464,GO:0044699,GO:0044710,GO:0044711,GO:0044763,GO:0045229,GO:0047480,GO:0050789,GO:0050793,GO:0050794,GO:0051128,GO:0051301,GO:0065007,GO:0065008,GO:0070589,GO:0071554,GO:0071555,GO:0071704,GO:0071840,GO:0097159,GO:0097367,GO:1901135,GO:1901137,GO:1901265,GO:1901363,GO:1901564,GO:1901566,GO:1901576
c178_g1 GO:0000166,GO:0001882,GO:0001883,GO:0003674,GO:0003824,GO:0005215,GO:0005488,GO:0005524,GO:0005575,GO:0008324,GO:0015075,GO:0015399,GO:0015405,GO:0016021,GO:0016462,GO:0016787,GO:0016817,GO:0016818,GO:0016820,GO:0016887,GO:0017076,GO:0017111,GO:0019829,GO:0022804,GO:0022857,GO:0022891,GO:0022892,GO:0030554,GO:0031224,GO:0032549,GO:0032550,GO:0032553,GO:0032555,GO:0032559,GO:0035639,GO:0036094,GO:0042623,GO:0042625,GO:0042626,GO:0043167,GO:0043168,GO:0043169,GO:0043492,GO:0044425,GO:0046872,GO:0097159,GO:0097367,GO:1901265,GO:1901363
c179143_g1 GO:0003674,GO:0005215,GO:0005216,GO:0005575,GO:0005929,GO:0008150,GO:0015075,GO:0015267,GO:0016021,GO:0022803,GO:0022838,GO:0022857,GO:0022891,GO:0022892,GO:0031224,GO:0031513,GO:0042995,GO:0043025,GO:0043226,GO:0044297,GO:0044425,GO:0044464,GO:0050896,GO:0072372,GO:0097458
c179145_g2 GO:0000271,GO:0003674,GO:0003824,GO:0005975,GO:0005976,GO:0008150,GO:0008152,GO:0008767,GO:0009058,GO:0009059,GO:0009243,GO:0009987,GO:0016051,GO:0016853,GO:0016866,GO:0033692,GO:0034637,GO:0034645,GO:0043170,GO:0044237,GO:0044238,GO:0044249,GO:0044260,GO:0044262,GO:0044264,GO:0044699,GO:0044710,GO:0044711,GO:0044723,GO:0044763,GO:0046402,GO:0071704,GO:1901576
c179373_g2 GO:0003674,GO:0005215,GO:0005575,GO:0005886,GO:0006810,GO:0006811,GO:0006812,GO:0006814,GO:0008150,GO:0008643,GO:0015291,GO:0015293,GO:0015672,GO:0016020,GO:0016021,GO:0022804,GO:0022857,GO:0030001,GO:0031224,GO:0044425,GO:0044464,GO:0044699,GO:0044765,GO:0051179,GO:0051234,GO:0071702,GO:1902578
c179375_g1 GO:0000166,GO:0001882,GO:0001883,GO:0003674,GO:0003676,GO:0003723,GO:0003824,GO:0004386,GO:0004518,GO:0004519,GO:0004521,GO:0004525,GO:0004540,GO:0005488,GO:0005524,GO:0005575,GO:0005737,GO:0006139,GO:0006379,GO:0006396,GO:0006397,GO:0006725,GO:0006807,GO:0008150,GO:0008152,GO:0009892,GO:0009987,GO:0010468,GO:0010605,GO:0010608,GO:0010629,GO:0016043,GO:0016070,GO:0016071,GO:0016441,GO:0016442,GO:0016458,GO:0016462,GO:0016787,GO:0016788,GO:0016817,GO:0016818,GO:0016891,GO:0016893,GO:0017076,GO:0017111,GO:0019222,GO:0021591,GO:0022607,GO:0022618,GO:0030422,GO:0030423,GO:0030529,GO:0030554,GO:0031047,GO:0031050,GO:0031054,GO:0031332,GO:0032296,GO:0032502,GO:0032549,GO:0032550,GO:0032553,GO:0032555,GO:0032559,GO:0032991,GO:0034470,GO:0034622,GO:0034641,GO:0034660,GO:0035194,GO:0035195,GO:0035196,GO:0035279,GO:0035639,GO:0036094,GO:0040029,GO:0043167,GO:0043168,GO:0043169,GO:0043170,GO:0043933,GO:0044237,GO:0044238,GO:0044260,GO:0044424,GO:0044464,GO:0044699,GO:0044710,GO:0044763,GO:0046483,GO:0046872,GO:0048519,GO:0048731,GO:0048856,GO:0050789,GO:0060255,GO:0065003,GO:0065007,GO:0070883,GO:0070918,GO:0071704,GO:0071826,GO:0071840,GO:0090304,GO:0090305,GO:0097159,GO:0097367,GO:1901265,GO:1901360,GO:1901363
c179443_g1 GO:0003006,GO:0003674,GO:0005488,GO:0005509,GO:0005575,GO:0006928,GO:0008150,GO:0009987,GO:0022414,GO:0031152,GO:0031252,GO:0031254,GO:0032502,GO:0043167,GO:0043169,GO:0044464,GO:0044699,GO:0044702,GO:0044763,GO:0044767,GO:0046872,GO:0048856
c17954_g1 GO:0000981,GO:0000982,GO:0001071,GO:0001077,GO:0001228,GO:0002244,GO:0003006,GO:0003674,GO:0003676,GO:0003677,GO:0003700,GO:0005488,GO:0005575,GO:0005634,GO:0005829,GO:0008150,GO:0009888,GO:0009987,GO:0022414,GO:0030154,GO:0032502,GO:0043167,GO:0043169,GO:0043226,GO:0043227,GO:0043229,GO:0043231,GO:0044424,GO:0044444,GO:0044464,GO:0044699,GO:0044763,GO:0044767,GO:0046872,GO:0048608,GO:0048856,GO:0048869,GO:0060712,GO:0097159,GO:1901363
c179623_g1 GO:0003674,GO:0003824,GO:0003954,GO:0005488,GO:0005575,GO:0005886,GO:0005887,GO:0006091,GO:0006810,GO:0006811,GO:0006812,GO:0006818,GO:0008137,GO:0008150,GO:0008152,GO:0009060,GO:0009987,GO:0015672,GO:0015980,GO:0015988,GO:0015990,GO:0015992,GO:0016020,GO:0016021,GO:0016491,GO:0016651,GO:0016655,GO:0022900,GO:0022904,GO:0030964,GO:0031224,GO:0031226,GO:0032991,GO:0034220,GO:0042773,GO:0043234,GO:0044237,GO:0044425,GO:0044459,GO:0044464,GO:0044699,GO:0044710,GO:0044763,GO:0044765,GO:0045271,GO:0045272,GO:0045333,GO:0048037,GO:0048038,GO:0048039,GO:0050136,GO:0051179,GO:0051234,GO:0055085,GO:0055114,GO:0098655,GO:0098660,GO:0098662,GO:1902494,GO:1902578,GO:1902600,GO:1990204
c179687_g1 GO:0000166,GO:0001503,GO:0001653,GO:0001882,GO:0001883,GO:0003674,GO:0003824,GO:0004383,GO:0004672,GO:0004871,GO:0004872,GO:0005488,GO:0005524,GO:0005525,GO:0005575,GO:0007165,GO:0008150,GO:0009975,GO:0016021,GO:0016301,GO:0016740,GO:0016772,GO:0016773,GO:0016829,GO:0016849,GO:0016941,GO:0017076,GO:0019001,GO:0030554,GO:0031224,GO:0032501,GO:0032549,GO:0032550,GO:0032553,GO:0032555,GO:0032559,GO:0032561,GO:0035556,GO:0035639,GO:0036094,GO:0038023,GO:0043167,GO:0043168,GO:0044425,GO:0044699,GO:0044707,GO:0050789,GO:0050794,GO:0060089,GO:0065007,GO:0097159,GO:0097367,GO:1901265,GO:1901363
c179793_g1 GO:0003674,GO:0003676,GO:0003824,GO:0003964,GO:0004175,GO:0004190,GO:0004518,GO:0004519,GO:0005488,GO:0006139,GO:0006259,GO:0006725,GO:0006807,GO:0008150,GO:0008152,GO:0008233,GO:0009987,GO:0015074,GO:0016740,GO:0016772,GO:0016779,GO:0016787,GO:0016788,GO:0034061,GO:0034641,GO:0043170,GO:0044237,GO:0044238,GO:0044260,GO:0046483,GO:0070001,GO:0070011,GO:0071704,GO:0090304,GO:0097159,GO:1901360,GO:1901363
c179869_g1 GO:0001071,GO:0003674,GO:0003700,GO:0005488,GO:0005575,GO:0005634,GO:0008270,GO:0016021,GO:0031224,GO:0043167,GO:0043169,GO:0043226,GO:0043227,GO:0043229,GO:0043231,GO:0044424,GO:0044425,GO:0044464,GO:0046872,GO:0046914
c179869_g2 GO:0001071,GO:0003674,GO:0003700,GO:0005488,GO:0005575,GO:0005634,GO:0008270,GO:0016021,GO:0031224,GO:0043167,GO:0043169,GO:0043226,GO:0043227,GO:0043229,GO:0043231,GO:0044424,GO:0044425,GO:0044464,GO:0046872,GO:0046914
c180253_g1 GO:0000075,GO:0000166,GO:0001882,GO:0001883,GO:0003674,GO:0003824,GO:0004672,GO:0004674,GO:0004702,GO:0004707,GO:0004871,GO:0005057,GO:0005488,GO:0005524,GO:0005575,GO:0005634,GO:0005737,GO:0005815,GO:0005819,GO:0006464,GO:0006468,GO:0006793,GO:0006796,GO:0006915,GO:0007088,GO:0007093,GO:0007094,GO:0007346,GO:0008150,GO:0008152,GO:0008219,GO:0009719,GO:0009892,GO:0009894,GO:0009895,GO:0009987,GO:0010033,GO:0010468,GO:0010564,GO:0010605,GO:0010608,GO:0010639,GO:0010948,GO:0010955,GO:0010965,GO:0012501,GO:0016265,GO:0016301,GO:0016310,GO:0016740,GO:0016772,GO:0016773,GO:0017076,GO:0018105,GO:0018107,GO:0018193,GO:0018209,GO:0018210,GO:0019222,GO:0019538,GO:0022402,GO:0030071,GO:0030162,GO:0030554,GO:0031323,GO:0031324,GO:0031329,GO:0031330,GO:0031577,GO:0031647,GO:0032268,GO:0032269,GO:0032434,GO:0032435,GO:0032549,GO:0032550,GO:0032553,GO:0032555,GO:0032559,GO:0033043,GO:0033044,GO:0033045,GO:0033046,GO:0033047,GO:0033048,GO:0035639,GO:0036094,GO:0036211,GO:0042176,GO:0042177,GO:0042221,GO:0043167,GO:0043168,GO:0043170,GO:0043226,GO:0043227,GO:0043228,GO:0043229,GO:0043231,GO:0043232,GO:0043412,GO:0044237,GO:0044238,GO:0044260,GO:0044267,GO:0044422,GO:0044424,GO:0044430,GO:0044446,GO:0044464,GO:0044699,GO:0044763,GO:0045786,GO:0045839,GO:0045841,GO:0045861,GO:0045930,GO:0048519,GO:0048523,GO:0050789,GO:0050794,GO:0050896,GO:0051128,GO:0051129,GO:0051246,GO:0051248,GO:0051302,GO:0051726,GO:0051782,GO:0051783,GO:0051784,GO:0051983,GO:0051985,GO:0060089,GO:0060255,GO:0061136,GO:0065007,GO:0065008,GO:0070613,GO:0070848,GO:0070849,GO:0071173,GO:0071174,GO:0071704,GO:0072686,GO:0080090,GO:0097159,GO:0097367,GO:1901265,GO:1901363,GO:1901799,GO:1901987,GO:1901988,GO:1901990,GO:1901991,GO:1902099,GO:1902100,GO:1903047,GO:1903050,GO:1903051,GO:1903362,GO:1903363,GO:2000816,GO:2001251
c180338_g1 GO:0005575,GO:0005576
c180467_g1 GO:0000166,GO:0001882,GO:0001883,GO:0003674,GO:0003676,GO:0003723,GO:0003746,GO:0003824,GO:0003924,GO:0005488,GO:0005525,GO:0005575,GO:0005737,GO:0008135,GO:0016462,GO:0016787,GO:0016817,GO:0016818,GO:0017076,GO:0017111,GO:0019001,GO:0032549,GO:0032550,GO:0032553,GO:0032555,GO:0032561,GO:0035639,GO:0036094,GO:0043167,GO:0043168,GO:0044424,GO:0044464,GO:0097159,GO:0097367,GO:1901265,GO:1901363
c180482_g2 GO:0000139,GO:0001701,GO:0001889,GO:0003674,GO:0003824,GO:0004553,GO:0004559,GO:0004572,GO:0005488,GO:0005575,GO:0005794,GO:0005801,GO:0005975,GO:0005996,GO:0006013,GO:0006491,GO:0006996,GO:0007005,GO:0007033,GO:0007585,GO:0008150,GO:0008152,GO:0008270,GO:0009311,GO:0009653,GO:0009790,GO:0009792,GO:0009987,GO:0010720,GO:0015923,GO:0015924,GO:0016020,GO:0016021,GO:0016043,GO:0016787,GO:0016798,GO:0016799,GO:0019318,GO:0030246,GO:0031090,GO:0031224,GO:0031982,GO:0031988,GO:0032501,GO:0032502,GO:0043009,GO:0043167,GO:0043169,GO:0043226,GO:0043227,GO:0043229,GO:0043230,GO:0043231,GO:0044238,GO:0044421,GO:0044422,GO:0044424,GO:0044425,GO:0044431,GO:0044444,GO:0044446,GO:0044464,GO:0044699,GO:0044707,GO:0044710,GO:0044723,GO:0044767,GO:0045595,GO:0045597,GO:0046872,GO:0046914,GO:0048286,GO:0048513,GO:0048518,GO:0048522,GO:0048729,GO:0048732,GO:0048856,GO:0050767,GO:0050769,GO:0050789,GO:0050793,GO:0050794,GO:0051094,GO:0051239,GO:0051240,GO:0051960,GO:0051962,GO:0060042,GO:0060284,GO:0065007,GO:0065010,GO:0070062,GO:0071704,GO:0071840,GO:0098588,GO:1903561,GO:2000026
c180703_g1 GO:0005575,GO:0020003,GO:0033643,GO:0033646,GO:0033655,GO:0043226,GO:0043227,GO:0043230,GO:0044217,GO:0044421,GO:0065010
c180801_g1 GO:0000166,GO:0001882,GO:0001883,GO:0003674,GO:0003824,GO:0005488,GO:0005524,GO:0005575,GO:0006464,GO:0008150,GO:0008152,GO:0009987,GO:0016021,GO:0016740,GO:0016772,GO:0016779,GO:0017076,GO:0018117,GO:0018175,GO:0019538,GO:0030554,GO:0031224,GO:0032549,GO:0032550,GO:0032553,GO:0032555,GO:0032559,GO:0035639,GO:0036094,GO:0036211,GO:0043167,GO:0043168,GO:0043170,GO:0043412,GO:0044237,GO:0044238,GO:0044260,GO:0044267,GO:0044425,GO:0070566,GO:0070733,GO:0071704,GO:0097159,GO:0097367,GO:1901265,GO:1901363
c181065_g1 GO:0003674,GO:0004871,GO:0005575,GO:0005737,GO:0006935,GO:0008150,GO:0040011,GO:0042330,GO:0044424,GO:0044464,GO:0060089
c181093_g1 GO:0001653,GO:0002209,GO:0003674,GO:0004871,GO:0004872,GO:0004888,GO:0004930,GO:0005575,GO:0005887,GO:0006873,GO:0006874,GO:0006875,GO:0006950,GO:0006952,GO:0007165,GO:0007166,GO:0007186,GO:0007204,GO:0007218,GO:0007610,GO:0007626,GO:0008150,GO:0008188,GO:0008344,GO:0008345,GO:0008528,GO:0009987,GO:0016021,GO:0019725,GO:0030003,GO:0030534,GO:0030537,GO:0030594,GO:0031224,GO:0031226,GO:0032501,GO:0038023,GO:0042592,GO:0044425,GO:0044459,GO:0044464,GO:0044699,GO:0044707,GO:0044708,GO:0044763,GO:0048878,GO:0050789,GO:0050794,GO:0050801,GO:0050896,GO:0051480,GO:0055065,GO:0055074,GO:0055080,GO:0055082,GO:0060089,GO:0065007,GO:0065008,GO:0072503,GO:0072507,GO:0098771
c181233_g1 GO:0000166,GO:0001666,GO:0001977,GO:0001990,GO:0002017,GO:0003008,GO:0003014,GO:0003044,GO:0003071,GO:0003073,GO:0003084,GO:0003674,GO:0003824,GO:0003845,GO:0005488,GO:0005496,GO:0005575,GO:0005783,GO:0006629,GO:0006694,GO:0006704,GO:0006950,GO:0007565,GO:0008150,GO:0008152,GO:0008202,GO:0008211,GO:0008217,GO:0008289,GO:0008610,GO:0009058,GO:0009605,GO:0009628,GO:0009719,GO:0009725,GO:0009991,GO:0010033,GO:0010243,GO:0014070,GO:0016229,GO:0016491,GO:0016614,GO:0016616,GO:0022414,GO:0031667,GO:0031960,GO:0032094,GO:0032501,GO:0032868,GO:0033764,GO:0033993,GO:0036094,GO:0036293,GO:0042221,GO:0042493,GO:0043226,GO:0043227,GO:0043229,GO:0043231,GO:0043434,GO:0044238,GO:0044424,GO:0044444,GO:0044464,GO:0044699,GO:0044703,GO:0044706,GO:0044707,GO:0044710,GO:0044711,GO:0045777,GO:0048037,GO:0048545,GO:0050662,GO:0050886,GO:0050896,GO:0051287,GO:0051384,GO:0051704,GO:0065007,GO:0065008,GO:0070482,GO:0071704,GO:0097159,GO:1901265,GO:1901360,GO:1901362,GO:1901363,GO:1901576,GO:1901652,GO:1901698,GO:1901700
c18153_g1 GO:0003674,GO:0003824,GO:0003954,GO:0005488,GO:0005575,GO:0005886,GO:0008137,GO:0016020,GO:0016021,GO:0016491,GO:0016651,GO:0016655,GO:0031224,GO:0044425,GO:0044464,GO:0048037,GO:0048038,GO:0050136
c181812_g1 GO:0000062,GO:0000139,GO:0003674,GO:0005488,GO:0005575,GO:0005739,GO:0006629,GO:0006694,GO:0006810,GO:0008150,GO:0008152,GO:0008202,GO:0008610,GO:0009058,GO:0016020,GO:0016021,GO:0031090,GO:0031224,GO:0043167,GO:0043168,GO:0043226,GO:0043227,GO:0043229,GO:0043231,GO:0044238,GO:0044422,GO:0044424,GO:0044425,GO:0044431,GO:0044444,GO:0044446,GO:0044464,GO:0044699,GO:0044710,GO:0044711,GO:0048037,GO:0050662,GO:0051179,GO:0051234,GO:0071704,GO:0098588,GO:1901360,GO:1901362,GO:1901576,GO:1901681
c181874_g1 GO:0003674,GO:0003676,GO:0003677,GO:0005488,GO:0005575,GO:0005634,GO:0006139,GO:0006351,GO:0006355,GO:0006725,GO:0006807,GO:0008150,GO:0008152,GO:0009058,GO:0009059,GO:0009889,GO:0009987,GO:0010468,GO:0010556,GO:0016070,GO:0018130,GO:0019219,GO:0019222,GO:0019438,GO:0031323,GO:0031326,GO:0032774,GO:0034641,GO:0034645,GO:0034654,GO:0043167,GO:0043169,GO:0043170,GO:0043226,GO:0043227,GO:0043229,GO:0043231,GO:0044237,GO:0044238,GO:0044249,GO:0044260,GO:0044271,GO:0044424,GO:0044464,GO:0046483,GO:0046872,GO:0050789,GO:0050794,GO:0051171,GO:0051252,GO:0060255,GO:0065007,GO:0071704,GO:0080090,GO:0090304,GO:0097159,GO:0097659,GO:1901360,GO:1901362,GO:1901363,GO:1901576,GO:1903506,GO:2000112,GO:2001141
c182004_g1 GO:0003674,GO:0003824,GO:0004586,GO:0005488,GO:0005575,GO:0005737,GO:0006082,GO:0006520,GO:0006807,GO:0008150,GO:0008152,GO:0009987,GO:0016829,GO:0016830,GO:0016831,GO:0019752,GO:0030170,GO:0043167,GO:0043168,GO:0043436,GO:0044237,GO:0044238,GO:0044281,GO:0044424,GO:0044464,GO:0044699,GO:0044710,GO:0044763,GO:0048037,GO:0071704,GO:0097159,GO:1901363,GO:1901564
c182407_g1 GO:0003674,GO:0003824,GO:0005488,GO:0006082,GO:0006520,GO:0006553,GO:0006807,GO:0008150,GO:0008152,GO:0008270,GO:0008652,GO:0009014,GO:0009058,GO:0009066,GO:0009067,GO:0009085,GO:0009089,GO:0009987,GO:0016053,GO:0016787,GO:0016810,GO:0016811,GO:0019752,GO:0019877,GO:0043167,GO:0043169,GO:0043436,GO:0043648,GO:0043650,GO:0044237,GO:0044238,GO:0044249,GO:0044281,GO:0044283,GO:0044699,GO:0044710,GO:0044711,GO:0044763,GO:0046394,GO:0046451,GO:0046872,GO:0046914,GO:0050897,GO:0071704,GO:1901564,GO:1901566,GO:1901576,GO:1901605,GO:1901607
c182429_g1 GO:0000166,GO:0001764,GO:0001882,GO:0001883,GO:0002119,GO:0002164,GO:0003674,GO:0003824,GO:0003924,GO:0005488,GO:0005525,GO:0005575,GO:0005829,GO:0005886,GO:0006139,GO:0006152,GO:0006163,GO:0006184,GO:0006195,GO:0006725,GO:0006753,GO:0006793,GO:0006796,GO:0006807,GO:0006911,GO:0006915,GO:0006928,GO:0006950,GO:0007165,GO:0007264,GO:0007411,GO:0008045,GO:0008150,GO:0008152,GO:0008219,GO:0009056,GO:0009116,GO:0009117,GO:0009119,GO:0009141,GO:0009143,GO:0009144,GO:0009146,GO:0009150,GO:0009154,GO:0009164,GO:0009166,GO:0009199,GO:0009203,GO:0009205,GO:0009207,GO:0009259,GO:0009261,GO:0009611,GO:0009653,GO:0009791,GO:0009898,GO:0009986,GO:0009987,GO:0010171,GO:0010324,GO:0012501,GO:0016020,GO:0016021,GO:0016043,GO:0016049,GO:0016265,GO:0016462,GO:0016477,GO:0016787,GO:0016817,GO:0016818,GO:0017076,GO:0017111,GO:0019001,GO:0019439,GO:0019637,GO:0019693,GO:0030030,GO:0030100,GO:0030334,GO:0031099,GO:0031102,GO:0031103,GO:0031175,GO:0031224,GO:0031410,GO:0031982,GO:0032501,GO:0032502,GO:0032549,GO:0032550,GO:0032553,GO:0032555,GO:0032561,GO:0032879,GO:0032989,GO:0032990,GO:0033554,GO:0033563,GO:0034641,GO:0034655,GO:0035556,GO:0035639,GO:0036094,GO:0040007,GO:0040011,GO:0040012,GO:0042278,GO:0042454,GO:0043025,GO:0043167,GO:0043168,GO:0043226,GO:0043229,GO:0043652,GO:0044237,GO:0044238,GO:0044248,GO:0044270,GO:0044281,GO:0044297,GO:0044424,GO:0044425,GO:0044444,GO:0044459,GO:0044464,GO:0044699,GO:0044707,GO:0044710,GO:0044712,GO:0044763,GO:0044767,GO:0045138,GO:0046039,GO:0046128,GO:0046130,GO:0046434,GO:0046483,GO:0046700,GO:0048588,GO:0048589,GO:0048675,GO:0048678,GO:0048812,GO:0048846,GO:0048856,GO:0048858,GO:0048869,GO:0048870,GO:0050764,GO:0050789,GO:0050794,GO:0050896,GO:0051049,GO:0051128,GO:0051270,GO:0051716,GO:0055086,GO:0060560,GO:0060627,GO:0061024,GO:0061564,GO:0065007,GO:0071704,GO:0071840,GO:0072521,GO:0072523,GO:0090598,GO:0097159,GO:0097367,GO:0097458,GO:0097485,GO:0098552,GO:0098562,GO:1901068,GO:1901069,GO:1901135,GO:1901136,GO:1901265,GO:1901292,GO:1901360,GO:1901361,GO:1901363,GO:1901564,GO:1901565,GO:1901575,GO:1901657,GO:1901658,GO:1902284,GO:1990138,GO:2000145
c182431_g1 GO:0000166,GO:0001882,GO:0001883,GO:0003674,GO:0003824,GO:0004672,GO:0004713,GO:0004714,GO:0004871,GO:0004872,GO:0004888,GO:0005488,GO:0005524,GO:0005575,GO:0007165,GO:0007166,GO:0007167,GO:0007169,GO:0008150,GO:0016021,GO:0016301,GO:0016740,GO:0016772,GO:0016773,GO:0017076,GO:0019199,GO:0030554,GO:0031224,GO:0032549,GO:0032550,GO:0032553,GO:0032555,GO:0032559,GO:0035639,GO:0036094,GO:0038023,GO:0043167,GO:0043168,GO:0043169,GO:0044425,GO:0046872,GO:0050789,GO:0050794,GO:0060089,GO:0065007,GO:0097159,GO:0097367,GO:1901265,GO:1901363
c182676_g1 GO:0003674,GO:0003779,GO:0004857,GO:0004864,GO:0005488,GO:0005515,GO:0005575,GO:0005634,GO:0005829,GO:0006996,GO:0007010,GO:0007015,GO:0008092,GO:0008150,GO:0009987,GO:0016043,GO:0019208,GO:0019212,GO:0019888,GO:0022607,GO:0030029,GO:0030036,GO:0030054,GO:0030234,GO:0031032,GO:0031532,GO:0043149,GO:0043226,GO:0043227,GO:0043229,GO:0043231,GO:0043933,GO:0044424,GO:0044444,GO:0044464,GO:0044699,GO:0044763,GO:0045202,GO:0051017,GO:0061572,GO:0071822,GO:0071840,GO:1902589
c182747_g1 GO:0000166,GO:0003674,GO:0003824,GO:0005488,GO:0008150,GO:0008152,GO:0009987,GO:0016152,GO:0016491,GO:0016651,GO:0016667,GO:0016668,GO:0016722,GO:0016723,GO:0019725,GO:0036094,GO:0042592,GO:0043167,GO:0043168,GO:0043169,GO:0044699,GO:0044763,GO:0045340,GO:0045454,GO:0046872,GO:0046914,GO:0048037,GO:0050660,GO:0050661,GO:0050662,GO:0050787,GO:0050789,GO:0050794,GO:0065007,GO:0065008,GO:0097159,GO:0098754,GO:1901265,GO:1901363
c182920_g1 GO:0003674,GO:0003824,GO:0005488,GO:0016787,GO:0016810,GO:0016813,GO:0043167,GO:0043169,GO:0046872,GO:0047817,GO:0047971
c183018_g1 GO:0005575,GO:0005829,GO:0044424,GO:0044444,GO:0044464
c183137_g1 GO:0000166,GO:0001882,GO:0001883,GO:0003674,GO:0005488,GO:0005525,GO:0008150,GO:0017076,GO:0019001,GO:0022613,GO:0032549,GO:0032550,GO:0032553,GO:0032555,GO:0032561,GO:0035639,GO:0036094,GO:0042254,GO:0043167,GO:0043168,GO:0044085,GO:0071840,GO:0097159,GO:0097367,GO:1901265,GO:1901363
c183160_g1 GO:0003674,GO:0003676,GO:0003677,GO:0005488,GO:0005575,GO:0005634,GO:0006139,GO:0006351,GO:0006355,GO:0006725,GO:0006807,GO:0008150,GO:0008152,GO:0009058,GO:0009059,GO:0009889,GO:0009987,GO:0010468,GO:0010556,GO:0016070,GO:0018130,GO:0019219,GO:0019222,GO:0019438,GO:0031323,GO:0031326,GO:0032774,GO:0034641,GO:0034645,GO:0034654,GO:0043167,GO:0043169,GO:0043170,GO:0043226,GO:0043227,GO:0043229,GO:0043231,GO:0044237,GO:0044238,GO:0044249,GO:0044260,GO:0044271,GO:0044424,GO:0044464,GO:0046483,GO:0046872,GO:0050789,GO:0050794,GO:0051171,GO:0051252,GO:0060255,GO:0065007,GO:0071704,GO:0080090,GO:0090304,GO:0097159,GO:0097659,GO:1901360,GO:1901362,GO:1901363,GO:1901576,GO:1903506,GO:2000112,GO:2001141
c183160_g2 GO:0001071,GO:0003674,GO:0003676,GO:0003677,GO:0003700,GO:0005488,GO:0005575,GO:0005634,GO:0006139,GO:0006351,GO:0006355,GO:0006725,GO:0006807,GO:0008150,GO:0008152,GO:0009058,GO:0009059,GO:0009889,GO:0009987,GO:0010468,GO:0010556,GO:0016070,GO:0018130,GO:0019219,GO:0019222,GO:0019438,GO:0031323,GO:0031326,GO:0032774,GO:0034641,GO:0034645,GO:0034654,GO:0043167,GO:0043169,GO:0043170,GO:0043226,GO:0043227,GO:0043229,GO:0043231,GO:0044237,GO:0044238,GO:0044249,GO:0044260,GO:0044271,GO:0044424,GO:0044464,GO:0046483,GO:0046872,GO:0050789,GO:0050794,GO:0051171,GO:0051252,GO:0060255,GO:0065007,GO:0071704,GO:0080090,GO:0090304,GO:0097159,GO:0097659,GO:1901360,GO:1901362,GO:1901363,GO:1901576,GO:1903506,GO:2000112,GO:2001141
c183167_g2 GO:0003674,GO:0003676,GO:0003677,GO:0005488,GO:0006139,GO:0006351,GO:0006355,GO:0006725,GO:0006807,GO:0008150,GO:0008152,GO:0009058,GO:0009059,GO:0009889,GO:0009987,GO:0010468,GO:0010556,GO:0016070,GO:0018130,GO:0019219,GO:0019222,GO:0019438,GO:0031323,GO:0031326,GO:0032774,GO:0034641,GO:0034645,GO:0034654,GO:0043170,GO:0044237,GO:0044238,GO:0044249,GO:0044260,GO:0044271,GO:0046483,GO:0050789,GO:0050794,GO:0051171,GO:0051252,GO:0060255,GO:0065007,GO:0071704,GO:0080090,GO:0090304,GO:0097159,GO:0097659,GO:1901360,GO:1901362,GO:1901363,GO:1901576,GO:1903506,GO:2000112,GO:2001141
c183182_g1 GO:0001071,GO:0003674,GO:0003676,GO:0003677,GO:0003700,GO:0003707,GO:0004871,GO:0004872,GO:0005488,GO:0005575,GO:0005634,GO:0006139,GO:0006351,GO:0006725,GO:0006807,GO:0008150,GO:0008152,GO:0008270,GO:0009058,GO:0009059,GO:0009987,GO:0016070,GO:0018130,GO:0019438,GO:0032774,GO:0034641,GO:0034645,GO:0034654,GO:0038023,GO:0043167,GO:0043169,GO:0043170,GO:0043226,GO:0043227,GO:0043229,GO:0043231,GO:0043565,GO:0044237,GO:0044238,GO:0044249,GO:0044260,GO:0044271,GO:0044424,GO:0044464,GO:0046483,GO:0046872,GO:0046914,GO:0060089,GO:0071704,GO:0090304,GO:0097159,GO:0097659,GO:1901360,GO:1901362,GO:1901363,GO:1901576
c183216_g1 GO:0003674,GO:0003824,GO:0004108,GO:0005575,GO:0005829,GO:0005886,GO:0005975,GO:0006082,GO:0006099,GO:0006101,GO:0008150,GO:0008152,GO:0009987,GO:0016020,GO:0016740,GO:0016746,GO:0019752,GO:0036440,GO:0043436,GO:0044237,GO:0044238,GO:0044262,GO:0044281,GO:0044424,GO:0044444,GO:0044464,GO:0044699,GO:0044710,GO:0044763,GO:0046912,GO:0071704,GO:0072350
c183232_g1 GO:0001505,GO:0005575,GO:0005911,GO:0005923,GO:0006810,GO:0006836,GO:0006887,GO:0007043,GO:0007269,GO:0008104,GO:0008150,GO:0009987,GO:0014069,GO:0015031,GO:0016020,GO:0016043,GO:0016192,GO:0016323,GO:0022607,GO:0023061,GO:0030054,GO:0032940,GO:0033036,GO:0034329,GO:0034330,GO:0042995,GO:0043005,GO:0044425,GO:0044456,GO:0044459,GO:0044464,GO:0044699,GO:0044763,GO:0044765,GO:0045184,GO:0045202,GO:0045211,GO:0045216,GO:0046903,GO:0051179,GO:0051234,GO:0051649,GO:0065007,GO:0065008,GO:0070160,GO:0071702,GO:0071840,GO:0097060,GO:0097458,GO:0098589,GO:0098590,GO:1902578
c183234_g1 GO:0000166,GO:0001882,GO:0001883,GO:0002161,GO:0003674,GO:0003824,GO:0004812,GO:0004823,GO:0005488,GO:0005524,GO:0005575,GO:0005737,GO:0006082,GO:0006139,GO:0006399,GO:0006418,GO:0006429,GO:0006520,GO:0006725,GO:0006807,GO:0008150,GO:0008152,GO:0009987,GO:0016070,GO:0016787,GO:0016788,GO:0016874,GO:0016875,GO:0016876,GO:0017076,GO:0019752,GO:0030554,GO:0032549,GO:0032550,GO:0032553,GO:0032555,GO:0032559,GO:0034641,GO:0034660,GO:0035639,GO:0036094,GO:0043038,GO:0043039,GO:0043167,GO:0043168,GO:0043170,GO:0043436,GO:0044237,GO:0044238,GO:0044260,GO:0044281,GO:0044424,GO:0044464,GO:0044699,GO:0044710,GO:0044763,GO:0046483,GO:0052689,GO:0071704,GO:0090304,GO:0097159,GO:0097367,GO:1901265,GO:1901360,GO:1901363,GO:1901564
c183456_g1 GO:0001504,GO:0001505,GO:0003674,GO:0005215,GO:0005310,GO:0005313,GO:0005342,GO:0005575,GO:0006810,GO:0006811,GO:0006812,GO:0006814,GO:0006836,GO:0008150,GO:0008509,GO:0008514,GO:0009987,GO:0015075,GO:0015171,GO:0015172,GO:0015179,GO:0015291,GO:0015293,GO:0015672,GO:0016020,GO:0016021,GO:0022804,GO:0022857,GO:0022891,GO:0022892,GO:0030001,GO:0030054,GO:0030672,GO:0031090,GO:0031224,GO:0042995,GO:0043005,GO:0044422,GO:0044424,GO:0044425,GO:0044433,GO:0044444,GO:0044446,GO:0044456,GO:0044464,GO:0044699,GO:0044763,GO:0044765,GO:0046943,GO:0051179,GO:0051234,GO:0055085,GO:0065007,GO:0065008,GO:0097458,GO:0098588,GO:1902578
c183517_g1 GO:0003674,GO:0003824,GO:0005575,GO:0016021,GO:0016491,GO:0016740,GO:0016746,GO:0016747,GO:0031224,GO:0044425
c18353_g1 GO:0000166,GO:0001882,GO:0001883,GO:0003674,GO:0003824,GO:0004175,GO:0004176,GO:0004252,GO:0005488,GO:0005524,GO:0005575,GO:0005886,GO:0008150,GO:0008152,GO:0008233,GO:0008236,GO:0009056,GO:0009057,GO:0016020,GO:0016021,GO:0016462,GO:0016787,GO:0016817,GO:0016818,GO:0016887,GO:0017076,GO:0017111,GO:0017171,GO:0019538,GO:0030163,GO:0030554,GO:0031224,GO:0032549,GO:0032550,GO:0032553,GO:0032555,GO:0032559,GO:0035639,GO:0036094,GO:0042623,GO:0043167,GO:0043168,GO:0043170,GO:0044238,GO:0044425,GO:0044464,GO:0070011,GO:0071704,GO:0097159,GO:0097367,GO:1901265,GO:1901363,GO:1901575
c183550_g1 GO:0003674,GO:0005215,GO:0005575,GO:0005744,GO:0006605,GO:0006626,GO:0006810,GO:0006839,GO:0006886,GO:0008104,GO:0008150,GO:0008152,GO:0008320,GO:0008565,GO:0009987,GO:0015031,GO:0015399,GO:0015405,GO:0015450,GO:0016021,GO:0016482,GO:0019538,GO:0022804,GO:0022857,GO:0022884,GO:0022891,GO:0022892,GO:0031224,GO:0031300,GO:0031301,GO:0031304,GO:0031305,GO:0032592,GO:0032991,GO:0033036,GO:0033365,GO:0034613,GO:0043170,GO:0043234,GO:0044237,GO:0044238,GO:0044260,GO:0044267,GO:0044422,GO:0044424,GO:0044425,GO:0044429,GO:0044444,GO:0044446,GO:0044455,GO:0044464,GO:0044699,GO:0044765,GO:0045184,GO:0046907,GO:0051179,GO:0051234,GO:0051641,GO:0051649,GO:0070585,GO:0070727,GO:0071702,GO:0071704,GO:0072594,GO:0072655,GO:0098573,GO:1902578,GO:1902580,GO:1902582
c183552_g1 GO:0003674,GO:0005085,GO:0005088,GO:0005089,GO:0005575,GO:0005789,GO:0005886,GO:0007165,GO:0007264,GO:0008150,GO:0016020,GO:0031090,GO:0035556,GO:0044422,GO:0044424,GO:0044425,GO:0044432,GO:0044444,GO:0044446,GO:0044464,GO:0050789,GO:0050794,GO:0065007,GO:0098588,GO:0098589
c183580_g1 GO:0000139,GO:0003674,GO:0003824,GO:0004653,GO:0005488,GO:0005575,GO:0005975,GO:0006464,GO:0006486,GO:0006493,GO:0008150,GO:0008152,GO:0008194,GO:0008376,GO:0009987,GO:0016020,GO:0016021,GO:0016740,GO:0016757,GO:0016758,GO:0019538,GO:0030246,GO:0031090,GO:0031224,GO:0036211,GO:0043167,GO:0043169,GO:0043170,GO:0043412,GO:0043413,GO:0044237,GO:0044238,GO:0044260,GO:0044267,GO:0044422,GO:0044424,GO:0044425,GO:0044431,GO:0044444,GO:0044446,GO:0044464,GO:0044699,GO:0044710,GO:0044723,GO:0044763,GO:0046872,GO:0070085,GO:0071704,GO:0098588
c183603_g1 GO:0003674,GO:0005488,GO:0005575,GO:0005737,GO:0008270,GO:0043167,GO:0043169,GO:0044424,GO:0044464,GO:0046872,GO:0046914
c183613_g1 GO:0000122,GO:0003006,GO:0003674,GO:0003676,GO:0005488,GO:0005575,GO:0005634,GO:0005737,GO:0006139,GO:0006351,GO:0006355,GO:0006357,GO:0006725,GO:0006807,GO:0008150,GO:0008152,GO:0008340,GO:0008406,GO:0009058,GO:0009059,GO:0009889,GO:0009890,GO:0009892,GO:0009987,GO:0010468,GO:0010556,GO:0010558,GO:0010605,GO:0010629,GO:0016070,GO:0018130,GO:0019219,GO:0019222,GO:0019438,GO:0022414,GO:0022611,GO:0030334,GO:0030336,GO:0031323,GO:0031324,GO:0031326,GO:0031327,GO:0032501,GO:0032502,GO:0032774,GO:0032879,GO:0034641,GO:0034645,GO:0034654,GO:0040012,GO:0040013,GO:0040035,GO:0043053,GO:0043167,GO:0043169,GO:0043170,GO:0043226,GO:0043227,GO:0043229,GO:0043231,GO:0044237,GO:0044238,GO:0044249,GO:0044260,GO:0044271,GO:0044424,GO:0044464,GO:0044699,GO:0044702,GO:0044707,GO:0044767,GO:0045682,GO:0045684,GO:0045892,GO:0045934,GO:0046483,GO:0046872,GO:0048513,GO:0048518,GO:0048519,GO:0048523,GO:0048608,GO:0048731,GO:0048806,GO:0048856,GO:0050789,GO:0050793,GO:0050794,GO:0051094,GO:0051171,GO:0051172,GO:0051239,GO:0051240,GO:0051252,GO:0051253,GO:0051270,GO:0051271,GO:0055115,GO:0060255,GO:0065007,GO:0071704,GO:0080090,GO:0090304,GO:0097159,GO:0097659,GO:1901360,GO:1901362,GO:1901363,GO:1901576,GO:1902679,GO:1903354,GO:1903355,GO:1903506,GO:1903507,GO:2000026,GO:2000112,GO:2000113,GO:2000145,GO:2000146,GO:2001141
c183663_g1 GO:0000226,GO:0000280,GO:0000776,GO:0000777,GO:0003674,GO:0005488,GO:0005515,GO:0005575,GO:0005794,GO:0005815,GO:0005828,GO:0005874,GO:0005876,GO:0005881,GO:0006996,GO:0007010,GO:0007017,GO:0007020,GO:0007026,GO:0007067,GO:0008017,GO:0008092,GO:0008150,GO:0009987,GO:0010639,GO:0015631,GO:0016043,GO:0022402,GO:0031023,GO:0031110,GO:0031111,GO:0031114,GO:0032403,GO:0032507,GO:0032886,GO:0032991,GO:0033043,GO:0034453,GO:0043226,GO:0043227,GO:0043228,GO:0043229,GO:0043231,GO:0043232,GO:0043234,GO:0043242,GO:0043244,GO:0044422,GO:0044424,GO:0044427,GO:0044430,GO:0044444,GO:0044446,GO:0044464,GO:0044699,GO:0044763,GO:0044877,GO:0045185,GO:0048285,GO:0048519,GO:0048523,GO:0050789,GO:0050794,GO:0051128,GO:0051129,GO:0051179,GO:0051234,GO:0051235,GO:0051293,GO:0051294,GO:0051301,GO:0051493,GO:0051494,GO:0051649,GO:0051651,GO:0051656,GO:0065007,GO:0065008,GO:0070507,GO:0071840,GO:1901879,GO:1901880,GO:1902578,GO:1902589,GO:1903047
c183688_g2 GO:0000166,GO:0001882,GO:0001883,GO:0003674,GO:0003824,GO:0005488,GO:0005515,GO:0005524,GO:0005575,GO:0005634,GO:0005730,GO:0005737,GO:0005856,GO:0006139,GO:0006152,GO:0006163,GO:0006195,GO:0006200,GO:0006461,GO:0006725,GO:0006753,GO:0006793,GO:0006796,GO:0006807,GO:0008150,GO:0008152,GO:0009056,GO:0009116,GO:0009117,GO:0009119,GO:0009123,GO:0009125,GO:0009126,GO:0009128,GO:0009141,GO:0009143,GO:0009144,GO:0009146,GO:0009150,GO:0009154,GO:0009158,GO:0009161,GO:0009164,GO:0009166,GO:0009167,GO:0009169,GO:0009199,GO:0009203,GO:0009205,GO:0009207,GO:0009259,GO:0009261,GO:0009987,GO:0016020,GO:0016043,GO:0016462,GO:0016787,GO:0016817,GO:0016818,GO:0016887,GO:0017076,GO:0017111,GO:0019439,GO:0019637,GO:0019693,GO:0022607,GO:0030554,GO:0032549,GO:0032550,GO:0032553,GO:0032555,GO:0032559,GO:0034641,GO:0034655,GO:0035639,GO:0036094,GO:0042278,GO:0042454,GO:0043167,GO:0043168,GO:0043226,GO:0043227,GO:0043228,GO:0043229,GO:0043231,GO:0043232,GO:0043933,GO:0044237,GO:0044238,GO:0044248,GO:0044270,GO:0044281,GO:0044422,GO:0044424,GO:0044428,GO:0044446,GO:0044464,GO:0044699,GO:0044710,GO:0044712,GO:0044763,GO:0045111,GO:0046034,GO:0046128,GO:0046130,GO:0046434,GO:0046483,GO:0046700,GO:0051082,GO:0055086,GO:0065003,GO:0071704,GO:0071822,GO:0071840,GO:0072521,GO:0072523,GO:0097159,GO:0097367,GO:1901135,GO:1901136,GO:1901265,GO:1901292,GO:1901360,GO:1901361,GO:1901363,GO:1901564,GO:1901565,GO:1901575,GO:1901657,GO:1901658
c183711_g1 GO:0001775,GO:0002376,GO:0002521,GO:0003674,GO:0003676,GO:0003723,GO:0003735,GO:0005198,GO:0005488,GO:0005539,GO:0005575,GO:0005634,GO:0006412,GO:0007155,GO:0007159,GO:0008150,GO:0008152,GO:0008201,GO:0009058,GO:0009059,GO:0009987,GO:0015934,GO:0016337,GO:0019538,GO:0022610,GO:0022625,GO:0030098,GO:0030154,GO:0030217,GO:0030529,GO:0031982,GO:0031988,GO:0032502,GO:0032991,GO:0034109,GO:0034645,GO:0042110,GO:0043167,GO:0043168,GO:0043170,GO:0043226,GO:0043227,GO:0043229,GO:0043230,GO:0043231,GO:0044237,GO:0044238,GO:0044249,GO:0044260,GO:0044267,GO:0044391,GO:0044421,GO:0044422,GO:0044424,GO:0044444,GO:0044445,GO:0044446,GO:0044464,GO:0044699,GO:0044763,GO:0044767,GO:0044822,GO:0045321,GO:0046631,GO:0046632,GO:0046649,GO:0048869,GO:0065010,GO:0070062,GO:0070486,GO:0070489,GO:0071593,GO:0071704,GO:0097159,GO:0097367,GO:0098602,GO:1901363,GO:1901576,GO:1901681,GO:1903561
c183796_g1 GO:0003674,GO:0003824,GO:0004514,GO:0004516,GO:0006139,GO:0006725,GO:0006732,GO:0006733,GO:0006753,GO:0006793,GO:0006796,GO:0006807,GO:0008150,GO:0008152,GO:0009058,GO:0009108,GO:0009117,GO:0009165,GO:0009435,GO:0009987,GO:0016740,GO:0016757,GO:0016763,GO:0016874,GO:0018130,GO:0019357,GO:0019358,GO:0019359,GO:0019362,GO:0019363,GO:0019365,GO:0019438,GO:0019637,GO:0019674,GO:0034641,GO:0034654,GO:0043094,GO:0043173,GO:0044237,GO:0044238,GO:0044249,GO:0044271,GO:0044281,GO:0044699,GO:0044710,GO:0044711,GO:0044763,GO:0046483,GO:0046496,GO:0046497,GO:0051186,GO:0051188,GO:0055086,GO:0071704,GO:0072524,GO:0072525,GO:0090407,GO:1901293,GO:1901360,GO:1901362,GO:1901564,GO:1901566,GO:1901576
c183811_g1 GO:0003674,GO:0005488,GO:0005509,GO:0005575,GO:0005737,GO:0043167,GO:0043169,GO:0044424,GO:0044464,GO:0046872
c183840_g1 GO:0000166,GO:0001882,GO:0001883,GO:0003674,GO:0003824,GO:0003933,GO:0003934,GO:0005488,GO:0005525,GO:0005575,GO:0005737,GO:0006082,GO:0006520,GO:0006575,GO:0006725,GO:0006730,GO:0006732,GO:0006760,GO:0006793,GO:0006796,GO:0006807,GO:0008150,GO:0008152,GO:0008270,GO:0008652,GO:0009058,GO:0009108,GO:0009396,GO:0009987,GO:0016053,GO:0016787,GO:0016810,GO:0016814,GO:0017076,GO:0018130,GO:0019001,GO:0019238,GO:0019438,GO:0019637,GO:0019752,GO:0032549,GO:0032550,GO:0032553,GO:0032555,GO:0032561,GO:0034641,GO:0035639,GO:0035998,GO:0036094,GO:0042398,GO:0042558,GO:0042559,GO:0043167,GO:0043168,GO:0043169,GO:0043436,GO:0043603,GO:0043604,GO:0044237,GO:0044238,GO:0044249,GO:0044271,GO:0044281,GO:0044283,GO:0044424,GO:0044464,GO:0044699,GO:0044710,GO:0044711,GO:0044763,GO:0046394,GO:0046483,GO:0046653,GO:0046654,GO:0046872,GO:0046914,GO:0051066,GO:0051186,GO:0051188,GO:0071704,GO:0090407,GO:0097159,GO:0097367,GO:1901265,GO:1901360,GO:1901362,GO:1901363,GO:1901564,GO:1901566,GO:1901576,GO:1901605,GO:1901607
c183857_g1 GO:0003674,GO:0005215,GO:0005575,GO:0006810,GO:0006811,GO:0006812,GO:0006813,GO:0008150,GO:0015291,GO:0015293,GO:0015672,GO:0016021,GO:0022804,GO:0022857,GO:0030001,GO:0031224,GO:0044425,GO:0044699,GO:0044765,GO:0051179,GO:0051234,GO:1902578
c183862_g1 GO:0000226,GO:0000280,GO:0005575,GO:0005737,GO:0005813,GO:0005815,GO:0005819,GO:0005874,GO:0005875,GO:0006461,GO:0006996,GO:0007010,GO:0007017,GO:0007051,GO:0007067,GO:0008150,GO:0009987,GO:0016043,GO:0022402,GO:0022607,GO:0031023,GO:0032991,GO:0043226,GO:0043228,GO:0043229,GO:0043232,GO:0043234,GO:0043933,GO:0044422,GO:0044424,GO:0044430,GO:0044446,GO:0044464,GO:0044699,GO:0044763,GO:0048285,GO:0051225,GO:0051297,GO:0065003,GO:0070652,GO:0070925,GO:0071822,GO:0071840,GO:1902589,GO:1903047
c183975_g1 GO:0003674,GO:0003824,GO:0004497,GO:0004517,GO:0005488,GO:0006464,GO:0006807,GO:0006809,GO:0008150,GO:0008152,GO:0009058,GO:0009987,GO:0016491,GO:0016705,GO:0016709,GO:0017014,GO:0018119,GO:0018193,GO:0018198,GO:0019538,GO:0034641,GO:0036211,GO:0043167,GO:0043169,GO:0043170,GO:0043412,GO:0044237,GO:0044238,GO:0044249,GO:0044260,GO:0044267,GO:0044271,GO:0046209,GO:0046872,GO:0071704,GO:0072593,GO:1903409,GO:2001057
c184099_g1 GO:0000041,GO:0003674,GO:0005488,GO:0005507,GO:0005575,GO:0005758,GO:0006810,GO:0006811,GO:0006812,GO:0006825,GO:0008150,GO:0016530,GO:0016531,GO:0030001,GO:0031970,GO:0031974,GO:0043167,GO:0043169,GO:0044422,GO:0044424,GO:0044429,GO:0044444,GO:0044446,GO:0044464,GO:0044699,GO:0044765,GO:0046872,GO:0046914,GO:0051179,GO:0051234,GO:1902578
c184103_g1 GO:0003674,GO:0005488,GO:0005575,GO:0005886,GO:0016020,GO:0030246,GO:0044464
c184127_g1 GO:0003674,GO:0003735,GO:0005198,GO:0005575,GO:0005840,GO:0006412,GO:0008150,GO:0008152,GO:0009058,GO:0009059,GO:0009987,GO:0019538,GO:0030529,GO:0032991,GO:0034645,GO:0043170,GO:0043226,GO:0043228,GO:0043229,GO:0043232,GO:0044237,GO:0044238,GO:0044249,GO:0044260,GO:0044267,GO:0044424,GO:0044444,GO:0044464,GO:0071704,GO:1901576
c184159_g1 GO:0003674,GO:0003824,GO:0004040,GO:0016787,GO:0016810,GO:0016811,GO:0016874,GO:0016879,GO:0016884
c184185_g1 GO:0000166,GO:0000270,GO:0001882,GO:0001883,GO:0003674,GO:0003824,GO:0005488,GO:0005524,GO:0005575,GO:0005737,GO:0006022,GO:0006023,GO:0006024,GO:0006807,GO:0007049,GO:0008150,GO:0008152,GO:0008360,GO:0008765,GO:0009058,GO:0009059,GO:0009252,GO:0009987,GO:0016043,GO:0016874,GO:0016879,GO:0016881,GO:0017076,GO:0022603,GO:0022604,GO:0030203,GO:0030554,GO:0032549,GO:0032550,GO:0032553,GO:0032555,GO:0032559,GO:0034645,GO:0035639,GO:0036094,GO:0043167,GO:0043168,GO:0043170,GO:0044036,GO:0044038,GO:0044237,GO:0044249,GO:0044260,GO:0044424,GO:0044464,GO:0044699,GO:0044710,GO:0044711,GO:0044763,GO:0045229,GO:0050789,GO:0050793,GO:0050794,GO:0051128,GO:0051301,GO:0065007,GO:0065008,GO:0070589,GO:0071554,GO:0071555,GO:0071704,GO:0071840,GO:0097159,GO:0097367,GO:1901135,GO:1901137,GO:1901265,GO:1901363,GO:1901564,GO:1901566,GO:1901576
c184185_g2 GO:0000166,GO:0000270,GO:0001882,GO:0001883,GO:0003674,GO:0003824,GO:0005488,GO:0005524,GO:0005575,GO:0005737,GO:0006022,GO:0006023,GO:0006024,GO:0006807,GO:0007049,GO:0008150,GO:0008152,GO:0008360,GO:0008765,GO:0009058,GO:0009059,GO:0009252,GO:0009987,GO:0016043,GO:0016874,GO:0016879,GO:0016881,GO:0017076,GO:0022603,GO:0022604,GO:0030203,GO:0030554,GO:0032549,GO:0032550,GO:0032553,GO:0032555,GO:0032559,GO:0034645,GO:0035639,GO:0036094,GO:0043167,GO:0043168,GO:0043170,GO:0044036,GO:0044038,GO:0044237,GO:0044249,GO:0044260,GO:0044424,GO:0044464,GO:0044699,GO:0044710,GO:0044711,GO:0044763,GO:0045229,GO:0050789,GO:0050793,GO:0050794,GO:0051128,GO:0051301,GO:0065007,GO:0065008,GO:0070589,GO:0071554,GO:0071555,GO:0071704,GO:0071840,GO:0097159,GO:0097367,GO:1901135,GO:1901137,GO:1901265,GO:1901363,GO:1901564,GO:1901566,GO:1901576
c184260_g1 GO:0003674,GO:0005215,GO:0005575,GO:0005783,GO:0005789,GO:0005975,GO:0005996,GO:0006006,GO:0006810,GO:0008150,GO:0008152,GO:0008643,GO:0008645,GO:0009987,GO:0015119,GO:0015152,GO:0015605,GO:0015712,GO:0015748,GO:0015749,GO:0015758,GO:0015760,GO:0016020,GO:0016021,GO:0019318,GO:0022857,GO:0030176,GO:0031090,GO:0031224,GO:0031227,GO:0031300,GO:0031301,GO:0033500,GO:0042592,GO:0042593,GO:0043226,GO:0043227,GO:0043229,GO:0043231,GO:0044238,GO:0044281,GO:0044422,GO:0044424,GO:0044425,GO:0044432,GO:0044444,GO:0044446,GO:0044464,GO:0044699,GO:0044710,GO:0044723,GO:0044763,GO:0044765,GO:0048878,GO:0051179,GO:0051234,GO:0055085,GO:0065007,GO:0065008,GO:0071702,GO:0071704,GO:0098588,GO:0098589,GO:1901264,GO:1901505,GO:1901677,GO:1902578
c184285_g1 GO:0000096,GO:0000097,GO:0003674,GO:0003824,GO:0004489,GO:0006082,GO:0006520,GO:0006555,GO:0006575,GO:0006725,GO:0006730,GO:0006732,GO:0006760,GO:0006790,GO:0006807,GO:0008150,GO:0008152,GO:0008652,GO:0009058,GO:0009066,GO:0009067,GO:0009086,GO:0009987,GO:0016053,GO:0016491,GO:0016645,GO:0016646,GO:0019752,GO:0034641,GO:0035999,GO:0042558,GO:0043436,GO:0043603,GO:0044237,GO:0044238,GO:0044249,GO:0044272,GO:0044281,GO:0044283,GO:0044699,GO:0044710,GO:0044711,GO:0044763,GO:0046394,GO:0046483,GO:0046653,GO:0051186,GO:0071704,GO:1901360,GO:1901564,GO:1901566,GO:1901576,GO:1901605,GO:1901607
c184319_g1 GO:0003674,GO:0005215,GO:0005575,GO:0005886,GO:0006810,GO:0006811,GO:0006812,GO:0006814,GO:0008150,GO:0015238,GO:0015291,GO:0015297,GO:0015672,GO:0016020,GO:0016021,GO:0022804,GO:0022857,GO:0030001,GO:0031224,GO:0044425,GO:0044464,GO:0044699,GO:0044765,GO:0051179,GO:0051234,GO:0090484,GO:1902578
c184371_g1 GO:0000166,GO:0001882,GO:0001883,GO:0003674,GO:0005215,GO:0005216,GO:0005227,GO:0005244,GO:0005249,GO:0005261,GO:0005267,GO:0005488,GO:0005524,GO:0005575,GO:0006810,GO:0006811,GO:0006812,GO:0006813,GO:0008076,GO:0008150,GO:0008324,GO:0009987,GO:0015075,GO:0015077,GO:0015079,GO:0015267,GO:0015269,GO:0015672,GO:0017076,GO:0022803,GO:0022832,GO:0022836,GO:0022838,GO:0022839,GO:0022843,GO:0022857,GO:0022890,GO:0022891,GO:0022892,GO:0030001,GO:0030554,GO:0032549,GO:0032550,GO:0032553,GO:0032555,GO:0032559,GO:0032991,GO:0034220,GO:0034702,GO:0034703,GO:0034705,GO:0035639,GO:0036094,GO:0043167,GO:0043168,GO:0043234,GO:0044425,GO:0044459,GO:0044464,GO:0044699,GO:0044763,GO:0044765,GO:0046873,GO:0051179,GO:0051234,GO:0055085,GO:0071804,GO:0071805,GO:0097159,GO:0097367,GO:0098655,GO:0098660,GO:0098662,GO:1901265,GO:1901363,GO:1902495,GO:1902578,GO:1990351
c184389_g1 GO:0000166,GO:0003674,GO:0003824,GO:0004031,GO:0005488,GO:0005506,GO:0006066,GO:0006082,GO:0006629,GO:0006714,GO:0006720,GO:0006721,GO:0008150,GO:0008152,GO:0008299,GO:0008610,GO:0009055,GO:0009058,GO:0009687,GO:0009688,GO:0009850,GO:0009851,GO:0009987,GO:0010817,GO:0016053,GO:0016106,GO:0016114,GO:0016491,GO:0016614,GO:0016623,GO:0016903,GO:0019752,GO:0032787,GO:0036094,GO:0042445,GO:0042446,GO:0043167,GO:0043168,GO:0043169,GO:0043288,GO:0043289,GO:0043436,GO:0044237,GO:0044238,GO:0044249,GO:0044255,GO:0044281,GO:0044283,GO:0044699,GO:0044710,GO:0044711,GO:0044763,GO:0046165,GO:0046394,GO:0046872,GO:0046914,GO:0048037,GO:0050660,GO:0050662,GO:0051536,GO:0051537,GO:0051540,GO:0065007,GO:0065008,GO:0071704,GO:0072330,GO:0097159,GO:1901265,GO:1901363,GO:1901576,GO:1901615,GO:1901617,GO:1902644,GO:1902645
c184396_g1 GO:0000166,GO:0001882,GO:0001883,GO:0003674,GO:0003676,GO:0003677,GO:0005488,GO:0005524,GO:0005575,GO:0005886,GO:0007049,GO:0007059,GO:0008150,GO:0009987,GO:0016020,GO:0016021,GO:0017076,GO:0030554,GO:0031224,GO:0032549,GO:0032550,GO:0032553,GO:0032555,GO:0032559,GO:0035639,GO:0036094,GO:0043167,GO:0043168,GO:0044425,GO:0044464,GO:0044699,GO:0044763,GO:0051301,GO:0097159,GO:0097367,GO:1901265,GO:1901363
c184691_g1 GO:0005575,GO:0005737,GO:0006464,GO:0007165,GO:0008150,GO:0008152,GO:0009987,GO:0016567,GO:0019538,GO:0032446,GO:0035556,GO:0036211,GO:0043170,GO:0043412,GO:0044237,GO:0044238,GO:0044260,GO:0044267,GO:0044424,GO:0044464,GO:0050789,GO:0050794,GO:0065007,GO:0070647,GO:0071704
c184693_g1 GO:0003674,GO:0003824,GO:0005488,GO:0006732,GO:0006777,GO:0006793,GO:0006796,GO:0006807,GO:0008150,GO:0008152,GO:0008265,GO:0009058,GO:0009108,GO:0009987,GO:0016740,GO:0016829,GO:0018130,GO:0019538,GO:0019637,GO:0019720,GO:0030151,GO:0030170,GO:0032324,GO:0043167,GO:0043168,GO:0043169,GO:0043170,GO:0043545,GO:0044237,GO:0044238,GO:0044249,GO:0046483,GO:0046872,GO:0046914,GO:0048037,GO:0051186,GO:0051188,GO:0051189,GO:0071704,GO:0090407,GO:0097159,GO:1901360,GO:1901362,GO:1901363,GO:1901564,GO:1901566,GO:1901576
c184794_g1 GO:0001071,GO:0003674,GO:0003676,GO:0003677,GO:0003700,GO:0005488,GO:0005575,GO:0005634,GO:0006139,GO:0006351,GO:0006355,GO:0006725,GO:0006807,GO:0008150,GO:0008152,GO:0009058,GO:0009059,GO:0009889,GO:0009987,GO:0010468,GO:0010556,GO:0016070,GO:0018130,GO:0019219,GO:0019222,GO:0019438,GO:0031323,GO:0031326,GO:0032774,GO:0034641,GO:0034645,GO:0034654,GO:0043167,GO:0043169,GO:0043170,GO:0043226,GO:0043227,GO:0043229,GO:0043231,GO:0044237,GO:0044238,GO:0044249,GO:0044260,GO:0044271,GO:0044424,GO:0044464,GO:0046483,GO:0046872,GO:0050789,GO:0050794,GO:0051171,GO:0051252,GO:0060255,GO:0065007,GO:0071704,GO:0080090,GO:0090304,GO:0097159,GO:0097659,GO:1901360,GO:1901362,GO:1901363,GO:1901576,GO:1903506,GO:2000112,GO:2001141
c184794_g2 GO:0001071,GO:0003674,GO:0003676,GO:0003677,GO:0003700,GO:0005488,GO:0005575,GO:0005654,GO:0006139,GO:0006352,GO:0006355,GO:0006367,GO:0006725,GO:0006807,GO:0007275,GO:0008150,GO:0008152,GO:0009058,GO:0009059,GO:0009889,GO:0009987,GO:0010467,GO:0010468,GO:0010556,GO:0016070,GO:0018130,GO:0019219,GO:0019222,GO:0019438,GO:0031323,GO:0031326,GO:0032501,GO:0032502,GO:0032774,GO:0034641,GO:0034654,GO:0043167,GO:0043169,GO:0043170,GO:0044237,GO:0044238,GO:0044249,GO:0044260,GO:0044271,GO:0044422,GO:0044424,GO:0044428,GO:0044446,GO:0044464,GO:0044699,GO:0044707,GO:0044767,GO:0046483,GO:0046872,GO:0050789,GO:0050794,GO:0051171,GO:0051252,GO:0060255,GO:0065007,GO:0071704,GO:0080090,GO:0090304,GO:0097159,GO:1901360,GO:1901362,GO:1901363,GO:1901576,GO:1903506,GO:2000112,GO:2001141
c184807_g1 GO:0000166,GO:0001882,GO:0001883,GO:0003008,GO:0003674,GO:0003824,GO:0004016,GO:0005488,GO:0005524,GO:0005575,GO:0005634,GO:0005737,GO:0005886,GO:0006139,GO:0006140,GO:0006163,GO:0006164,GO:0006171,GO:0006725,GO:0006753,GO:0006793,GO:0006796,GO:0006807,GO:0007165,GO:0007190,GO:0007409,GO:0007610,GO:0007611,GO:0007613,GO:0007616,GO:0007623,GO:0008150,GO:0008152,GO:0008294,GO:0009058,GO:0009117,GO:0009150,GO:0009152,GO:0009165,GO:0009187,GO:0009190,GO:0009259,GO:0009260,GO:0009653,GO:0009889,GO:0009891,GO:0009893,GO:0009975,GO:0009987,GO:0010035,GO:0010038,GO:0010226,GO:0010562,GO:0016020,GO:0016021,GO:0016043,GO:0016829,GO:0016849,GO:0017076,GO:0018130,GO:0019219,GO:0019220,GO:0019222,GO:0019438,GO:0019637,GO:0019693,GO:0030030,GO:0030554,GO:0030799,GO:0030801,GO:0030802,GO:0030804,GO:0030808,GO:0030810,GO:0030814,GO:0030816,GO:0030817,GO:0030819,GO:0031224,GO:0031279,GO:0031281,GO:0031323,GO:0031325,GO:0031326,GO:0031328,GO:0031982,GO:0031988,GO:0032501,GO:0032502,GO:0032549,GO:0032550,GO:0032553,GO:0032555,GO:0032559,GO:0032989,GO:0032990,GO:0034641,GO:0034654,GO:0035556,GO:0035639,GO:0036094,GO:0042221,GO:0042493,GO:0042752,GO:0043085,GO:0043167,GO:0043168,GO:0043169,GO:0043226,GO:0043227,GO:0043229,GO:0043230,GO:0043231,GO:0044093,GO:0044237,GO:0044238,GO:0044249,GO:0044271,GO:0044281,GO:0044421,GO:0044424,GO:0044425,GO:0044464,GO:0044699,GO:0044707,GO:0044708,GO:0044710,GO:0044711,GO:0044763,GO:0044767,GO:0045761,GO:0045762,GO:0045935,GO:0045937,GO:0045981,GO:0046058,GO:0046390,GO:0046483,GO:0046872,GO:0048511,GO:0048518,GO:0048522,GO:0048812,GO:0048858,GO:0048869,GO:0050789,GO:0050790,GO:0050794,GO:0050877,GO:0050890,GO:0050896,GO:0051171,GO:0051173,GO:0051174,GO:0051339,GO:0051349,GO:0052652,GO:0055086,GO:0065007,GO:0065009,GO:0065010,GO:0070062,GO:0071704,GO:0071840,GO:0072521,GO:0072522,GO:0080090,GO:0090407,GO:0097159,GO:0097367,GO:1900371,GO:1900373,GO:1900542,GO:1900544,GO:1901135,GO:1901137,GO:1901265,GO:1901293,GO:1901360,GO:1901362,GO:1901363,GO:1901564,GO:1901566,GO:1901576,GO:1903561
c184932_g1 GO:0000166,GO:0001882,GO:0001883,GO:0003341,GO:0003674,GO:0003774,GO:0003777,GO:0003824,GO:0005488,GO:0005524,GO:0005575,GO:0005858,GO:0005868,GO:0005874,GO:0005875,GO:0006928,GO:0007017,GO:0007018,GO:0008150,GO:0009987,GO:0016462,GO:0016787,GO:0016817,GO:0016818,GO:0016887,GO:0017076,GO:0017111,GO:0030286,GO:0030554,GO:0032549,GO:0032550,GO:0032553,GO:0032555,GO:0032559,GO:0032991,GO:0035639,GO:0036094,GO:0043167,GO:0043168,GO:0043234,GO:0044422,GO:0044424,GO:0044430,GO:0044441,GO:0044444,GO:0044446,GO:0044447,GO:0044463,GO:0044464,GO:0044699,GO:0044763,GO:0097159,GO:0097367,GO:1901265,GO:1901363,GO:1902494
c184997_g1 GO:0000166,GO:0001882,GO:0001883,GO:0003674,GO:0003676,GO:0003723,GO:0003824,GO:0004386,GO:0005488,GO:0005524,GO:0008026,GO:0016462,GO:0016787,GO:0016817,GO:0016818,GO:0016887,GO:0017076,GO:0017111,GO:0030554,GO:0032549,GO:0032550,GO:0032553,GO:0032555,GO:0032559,GO:0035639,GO:0036094,GO:0042623,GO:0043167,GO:0043168,GO:0070035,GO:0097159,GO:0097367,GO:1901265,GO:1901363
c185063_g1 GO:0005575,GO:0005886,GO:0006810,GO:0008150,GO:0009987,GO:0016020,GO:0016021,GO:0031224,GO:0040007,GO:0044425,GO:0044464,GO:0044699,GO:0044763,GO:0044765,GO:0051179,GO:0051234,GO:0055085,GO:1902578
c185152_g1 GO:0003674,GO:0003824,GO:0006082,GO:0006520,GO:0006553,GO:0006807,GO:0008150,GO:0008152,GO:0008652,GO:0008839,GO:0009058,GO:0009066,GO:0009067,GO:0009085,GO:0009089,GO:0009987,GO:0016053,GO:0016491,GO:0016627,GO:0016628,GO:0016638,GO:0016639,GO:0019752,GO:0019877,GO:0043436,GO:0043648,GO:0043650,GO:0044237,GO:0044238,GO:0044249,GO:0044281,GO:0044283,GO:0044699,GO:0044710,GO:0044711,GO:0044763,GO:0046394,GO:0046451,GO:0047850,GO:0071704,GO:1901564,GO:1901566,GO:1901576,GO:1901605,GO:1901607
[truncated: 13,934,220 more chars]
