# Supplementary material for: Candidate genes for shell colour polymorphism in Cepaea nemoralis
Source: PeerJ. 2017 Sep 18;5:e3715. doi: 10.7717/peerj.3715 (PMC5607911; doi:10.7717/peerj.3715)
Supplement: Data S1 — go_annotations.txt contains the transcripts with GO annotations. occurrences_per_go_term.txt contains the number of occurrences for every GO term. [file peerj-05-3715-s002.zip › Data_S1/occurrences_per_go_term.txt]

GO:0000001 1
GO:0000002 6
GO:0000003 26
GO:0000009 4
GO:0000010 2
GO:0000011 1
GO:0000012 9
GO:0000014 48
GO:0000015 7
GO:0000016 13
GO:0000018 52
GO:0000019 3
GO:0000022 14
GO:0000023 2
GO:0000025 1
GO:0000026 3
GO:0000027 1
GO:0000028 8
GO:0000030 25
GO:0000033 3
GO:0000036 4
GO:0000038 17
GO:0000041 90
GO:0000042 16
GO:0000045 22
GO:0000046 4
GO:0000049 57
GO:0000050 13
GO:0000052 6
GO:0000054 10
GO:0000055 9
GO:0000056 5
GO:0000059 3
GO:0000060 21
GO:0000062 12
GO:0000064 1
GO:0000066 1
GO:0000070 16
GO:0000075 162
GO:0000076 10
GO:0000077 66
GO:0000079 65
GO:0000082 50
GO:0000083 6
GO:0000086 72
GO:0000095 1
GO:0000096 60
GO:0000097 37
GO:0000098 7
GO:0000099 5
GO:0000101 3
GO:0000103 6
GO:0000104 7
GO:0000105 15
GO:0000107 1
GO:0000109 9
GO:0000110 1
GO:0000118 40
GO:0000120 2
GO:0000122 449
GO:0000123 80
GO:0000124 4
GO:0000125 10
GO:0000126 1
GO:0000127 5
GO:0000132 16
GO:0000137 10
GO:0000138 10
GO:0000139 534
GO:0000145 13
GO:0000146 24
GO:0000147 3
GO:0000149 32
GO:0000150 7
GO:0000151 151
GO:0000152 31
GO:0000153 7
GO:0000154 11
GO:0000155 24
GO:0000156 2
GO:0000159 16
GO:0000160 19
GO:0000162 4
GO:0000164 8
GO:0000165 103
GO:0000166 3668
GO:0000170 1
GO:0000171 2
GO:0000172 3
GO:0000173 1
GO:0000175 23
GO:0000176 4
GO:0000177 6
GO:0000178 18
GO:0000179 3
GO:0000182 12
GO:0000183 6
GO:0000184 39
GO:0000185 19
GO:0000186 39
GO:0000187 79
GO:0000188 15
GO:0000189 1
GO:0000196 1
GO:0000209 133
GO:0000210 1
GO:0000212 4
GO:0000213 4
GO:0000214 4
GO:0000215 1
GO:0000217 19
GO:0000220 10
GO:0000221 1
GO:0000224 1
GO:0000225 1
GO:0000226 283
GO:0000228 57
GO:0000229 2
GO:0000234 1
GO:0000235 3
GO:0000242 19
GO:0000243 1
GO:0000244 10
GO:0000245 13
GO:0000246 1
GO:0000247 1
GO:0000248 1
GO:0000250 2
GO:0000253 3
GO:0000254 2
GO:0000255 2
GO:0000262 1
GO:0000266 21
GO:0000268 3
GO:0000270 34
GO:0000271 80
GO:0000272 51
GO:0000275 2
GO:0000276 5
GO:0000278 156
GO:0000280 298
GO:0000281 67
GO:0000282 2
GO:0000285 4
GO:0000286 3
GO:0000287 267
GO:0000288 21
GO:0000289 11
GO:0000290 6
GO:0000291 16
GO:0000293 8
GO:0000295 9
GO:0000296 1
GO:0000301 17
GO:0000302 103
GO:0000303 5
GO:0000305 6
GO:0000306 3
GO:0000307 14
GO:0000308 2
GO:0000309 2
GO:0000313 12
GO:0000314 14
GO:0000315 21
GO:0000320 2
GO:0000322 3
GO:0000323 216
GO:0000324 3
GO:0000325 2
GO:0000329 1
GO:0000331 4
GO:0000334 1
GO:0000338 5
GO:0000339 10
GO:0000340 6
GO:0000346 6
GO:0000347 4
GO:0000354 1
GO:0000375 94
GO:0000377 89
GO:0000379 1
GO:0000380 10
GO:0000381 34
GO:0000386 1
GO:0000387 33
GO:0000389 6
GO:0000394 13
GO:0000395 4
GO:0000398 89
GO:0000400 8
GO:0000403 6
GO:0000404 3
GO:0000405 6
GO:0000406 2
GO:0000407 16
GO:0000412 2
GO:0000413 16
GO:0000414 4
GO:0000415 1
GO:0000416 2
GO:0000421 15
GO:0000422 18
GO:0000428 44
GO:0000429 3
GO:0000430 2
GO:0000432 2
GO:0000436 3
GO:0000439 6
GO:0000444 2
GO:0000445 4
GO:0000447 6
GO:0000451 1
GO:0000453 1
GO:0000459 1
GO:0000460 8
GO:0000461 1
GO:0000462 4
GO:0000463 3
GO:0000466 3
GO:0000467 1
GO:0000469 7
GO:0000470 3
GO:0000472 5
GO:0000478 6
GO:0000479 6
GO:0000480 5
GO:0000491 1
GO:0000492 1
GO:0000500 1
GO:0000502 38
GO:0000506 4
GO:0000578 35
GO:0000700 2
GO:0000702 3
GO:0000703 1
GO:0000710 4
GO:0000711 1
GO:0000712 9
GO:0000715 7
GO:0000716 2
GO:0000717 1
GO:0000718 11
GO:0000720 2
GO:0000722 17
GO:0000723 49
GO:0000724 49
GO:0000725 49
GO:0000726 71
GO:0000729 51
GO:0000730 3
GO:0000731 11
GO:0000732 2
GO:0000733 9
GO:0000737 94
GO:0000738 63
GO:0000741 3
GO:0000742 1
GO:0000746 23
GO:0000747 2
GO:0000754 1
GO:0000768 34
GO:0000773 1
GO:0000774 5
GO:0000775 42
GO:0000776 91
GO:0000777 55
GO:0000778 3
GO:0000779 5
GO:0000780 4
GO:0000781 48
GO:0000782 4
GO:0000783 4
GO:0000784 12
GO:0000785 178
GO:0000786 28
GO:0000788 5
GO:0000790 95
GO:0000791 15
GO:0000792 53
GO:0000793 46
GO:0000794 28
GO:0000795 11
GO:0000796 14
GO:0000797 1
GO:0000798 1
GO:0000799 1
GO:0000800 3
GO:0000803 15
GO:0000805 9
GO:0000806 1
GO:0000808 6
GO:0000811 1
GO:0000812 14
GO:0000813 9
GO:0000815 1
GO:0000819 19
GO:0000820 3
GO:0000822 2
GO:0000823 1
GO:0000824 1
GO:0000827 5
GO:0000828 7
GO:0000832 7
GO:0000835 1
GO:0000836 1
GO:0000900 3
GO:0000902 215
GO:0000903 1
GO:0000904 157
GO:0000910 115
GO:0000911 1
GO:0000912 1
GO:0000915 1
GO:0000916 1
GO:0000917 9
GO:0000920 1
GO:0000922 98
GO:0000924 1
GO:0000930 12
GO:0000931 7
GO:0000932 55
GO:0000935 1
GO:0000938 2
GO:0000940 10
GO:0000942 3
GO:0000943 47
GO:0000956 86
GO:0000957 1
GO:0000958 1
GO:0000959 12
GO:0000960 2
GO:0000961 1
GO:0000962 1
GO:0000963 2
GO:0000964 1
GO:0000965 2
GO:0000966 8
GO:0000967 5
GO:0000974 4
GO:0000975 341
GO:0000976 223
GO:0000977 153
GO:0000978 86
GO:0000979 27
GO:0000980 16
GO:0000981 250
GO:0000982 116
GO:0000983 4
GO:0000984 1
GO:0000986 1
GO:0000987 99
GO:0000988 325
GO:0000989 313
GO:0000990 11
GO:0000991 1
GO:0000993 12
GO:0000996 10
GO:0001010 1
GO:0001012 155
GO:0001013 1
GO:0001016 9
GO:0001017 1
GO:0001025 5
GO:0001030 7
GO:0001031 7
GO:0001032 7
GO:0001046 59
GO:0001047 80
GO:0001067 341
GO:0001071 787
GO:0001075 1
GO:0001076 81
GO:0001077 76
GO:0001078 35
GO:0001082 1
GO:0001083 1
GO:0001085 31
GO:0001091 1
GO:0001092 1
GO:0001098 13
GO:0001099 13
GO:0001101 190
GO:0001102 14
GO:0001103 14
GO:0001104 63
GO:0001105 11
GO:0001106 23
GO:0001123 2
GO:0001129 1
GO:0001132 1
GO:0001133 1
GO:0001134 2
GO:0001156 5
GO:0001158 24
GO:0001159 100
GO:0001161 1
GO:0001162 1
GO:0001163 1
GO:0001164 1
GO:0001167 1
GO:0001169 1
GO:0001171 18
GO:0001172 1
GO:0001186 1
GO:0001187 1
GO:0001188 1
GO:0001189 1
GO:0001190 17
GO:0001191 24
GO:0001192 1
GO:0001193 1
GO:0001205 9
GO:0001221 6
GO:0001222 4
GO:0001223 3
GO:0001224 2
GO:0001225 1
GO:0001226 1
GO:0001227 48
GO:0001228 102
GO:0001302 12
GO:0001306 7
GO:0001315 1
GO:0001324 5
GO:0001400 1
GO:0001408 2
GO:0001409 2
GO:0001411 1
GO:0001501 74
GO:0001502 11
GO:0001503 109
GO:0001504 6
GO:0001505 90
GO:0001507 2
GO:0001508 54
GO:0001510 26
GO:0001514 5
GO:0001515 2
GO:0001516 9
GO:0001517 5
GO:0001518 6
GO:0001520 4
GO:0001522 22
GO:0001523 42
GO:0001525 163
GO:0001527 11
GO:0001530 16
GO:0001533 8
GO:0001534 1
GO:0001537 9
GO:0001539 43
GO:0001540 19
GO:0001541 22
GO:0001542 1
GO:0001552 2
GO:0001553 6
GO:0001554 1
GO:0001556 7
GO:0001558 243
GO:0001560 4
GO:0001561 6
GO:0001562 12
GO:0001565 2
GO:0001566 2
GO:0001568 52
GO:0001569 18
GO:0001570 36
GO:0001571 1
GO:0001573 9
GO:0001575 1
GO:0001578 41
GO:0001579 1
GO:0001580 5
GO:0001581 4
GO:0001587 2
GO:0001588 2
GO:0001594 2
GO:0001595 1
GO:0001601 5
GO:0001602 3
GO:0001605 1
GO:0001607 5
GO:0001609 4
GO:0001614 4
GO:0001616 5
GO:0001618 6
GO:0001635 2
GO:0001637 6
GO:0001639 5
GO:0001640 10
GO:0001641 6
GO:0001642 4
GO:0001646 1
GO:0001649 63
GO:0001650 2
GO:0001653 164
GO:0001654 85
GO:0001655 12
GO:0001656 40
GO:0001657 34
GO:0001658 55
GO:0001659 17
GO:0001661 3
GO:0001662 24
GO:0001664 84
GO:0001666 148
GO:0001667 145
GO:0001669 23
GO:0001671 6
GO:0001672 7
GO:0001673 9
GO:0001674 2
GO:0001675 8
GO:0001676 62
GO:0001678 38
GO:0001680 3
GO:0001681 1
GO:0001682 2
GO:0001691 3
GO:0001696 1
GO:0001700 16
GO:0001701 189
GO:0001702 21
GO:0001703 5
GO:0001704 26
GO:0001706 3
GO:0001707 23
GO:0001708 60
GO:0001709 61
GO:0001710 1
GO:0001711 5
GO:0001714 2
GO:0001715 2
GO:0001725 37
GO:0001726 78
GO:0001727 5
GO:0001729 3
GO:0001731 18
GO:0001732 2
GO:0001733 4
GO:0001735 3
GO:0001736 82
GO:0001737 26
GO:0001738 12
GO:0001739 4
GO:0001740 8
GO:0001741 6
GO:0001742 3
GO:0001743 4
GO:0001745 29
GO:0001746 4
GO:0001748 1
GO:0001750 30
GO:0001751 27
GO:0001752 29
GO:0001754 40
GO:0001755 19
GO:0001756 48
GO:0001757 5
GO:0001758 5
GO:0001759 4
GO:0001760 1
GO:0001761 3
GO:0001762 3
GO:0001763 138
GO:0001764 91
GO:0001765 3
GO:0001771 2
GO:0001772 10
GO:0001773 10
GO:0001774 2
GO:0001775 275
GO:0001776 22
GO:0001777 1
GO:0001778 6
GO:0001779 8
GO:0001782 14
GO:0001783 4
GO:0001784 3
GO:0001786 13
GO:0001816 34
GO:0001817 204
GO:0001818 82
GO:0001819 122
GO:0001820 4
GO:0001821 1
GO:0001822 133
GO:0001823 3
GO:0001824 12
GO:0001825 3
GO:0001826 1
GO:0001827 3
GO:0001829 3
GO:0001832 4
GO:0001833 6
GO:0001834 1
GO:0001835 3
GO:0001836 20
GO:0001837 35
GO:0001838 30
GO:0001839 4
GO:0001840 1
GO:0001841 13
GO:0001842 1
GO:0001843 58
GO:0001844 1
GO:0001845 3
GO:0001846 2
GO:0001847 1
GO:0001848 3
GO:0001849 2
GO:0001867 6
GO:0001868 8
GO:0001869 1
GO:0001871 25
GO:0001872 3
GO:0001875 6
GO:0001878 2
GO:0001880 1
GO:0001881 10
GO:0001882 3004
GO:0001883 2984
GO:0001884 2
GO:0001885 18
GO:0001886 4
GO:0001887 7
GO:0001888 3
GO:0001889 97
GO:0001890 24
GO:0001891 14
GO:0001892 12
GO:0001893 2
GO:0001894 84
GO:0001895 10
GO:0001897 2
GO:0001906 11
GO:0001907 2
GO:0001909 8
GO:0001910 6
GO:0001911 1
GO:0001912 6
GO:0001913 1
GO:0001914 2
GO:0001915 1
GO:0001916 2
GO:0001917 18
GO:0001919 27
GO:0001921 16
GO:0001922 2
GO:0001923 1
GO:0001931 2
GO:0001932 623
GO:0001933 184
GO:0001934 395
GO:0001935 16
GO:0001936 52
GO:0001937 23
GO:0001938 36
GO:0001939 7
GO:0001940 5
GO:0001941 14
GO:0001942 29
GO:0001944 23
GO:0001945 3
GO:0001946 2
GO:0001947 45
GO:0001948 26
GO:0001951 1
GO:0001952 72
GO:0001953 26
GO:0001954 19
GO:0001955 14
GO:0001956 8
GO:0001958 24
GO:0001959 34
GO:0001960 22
GO:0001961 7
GO:0001963 6
GO:0001964 14
GO:0001965 9
GO:0001966 4
GO:0001967 16
GO:0001968 2
GO:0001972 5
GO:0001973 1
GO:0001974 16
GO:0001975 16
GO:0001976 2
GO:0001977 3
GO:0001985 1
GO:0001988 1
GO:0001990 13
GO:0001992 3
GO:0001994 1
GO:0001996 2
GO:0001997 1
GO:0002002 1
GO:0002003 6
GO:0002005 1
GO:0002009 307
GO:0002011 26
GO:0002014 1
GO:0002016 2
GO:0002017 1
GO:0002019 2
GO:0002020 28
GO:0002021 2
GO:0002023 1
GO:0002024 2
GO:0002025 1
GO:0002026 8
GO:0002027 35
GO:0002028 21
GO:0002029 9
GO:0002031 1
GO:0002032 1
GO:0002036 1
GO:0002039 29
GO:0002040 16
GO:0002041 1
GO:0002042 8
GO:0002043 6
GO:0002051 5
GO:0002052 15
GO:0002053 27
GO:0002054 2
GO:0002058 1
GO:0002059 1
GO:0002060 1
GO:0002061 1
GO:0002062 30
GO:0002063 15
GO:0002064 121
GO:0002065 34
GO:0002066 55
GO:0002067 16
GO:0002068 12
GO:0002069 4
GO:0002070 8
GO:0002071 2
GO:0002072 1
GO:0002074 2
GO:0002076 14
GO:0002079 1
GO:0002080 9
GO:0002081 1
GO:0002082 8
GO:0002083 1
GO:0002084 2
GO:0002086 3
GO:0002087 8
GO:0002088 22
GO:0002089 5
GO:0002090 20
GO:0002091 2
GO:0002092 18
GO:0002093 5
GO:0002094 1
GO:0002097 9
GO:0002098 7
GO:0002100 2
GO:0002102 11
GO:0002115 2
GO:0002116 5
GO:0002118 17
GO:0002119 21
GO:0002121 12
GO:0002125 5
GO:0002128 1
GO:0002133 6
GO:0002134 2
GO:0002138 4
GO:0002139 2
GO:0002141 2
GO:0002142 14
GO:0002143 2
GO:0002151 4
GO:0002155 2
GO:0002158 7
GO:0002161 25
GO:0002162 2
GO:0002164 23
GO:0002165 13
GO:0002168 2
GO:0002175 7
GO:0002176 2
GO:0002177 2
GO:0002178 7
GO:0002181 11
GO:0002182 2
GO:0002183 4
GO:0002189 2
GO:0002190 2
GO:0002192 2
GO:0002193 3
GO:0002199 2
GO:0002200 34
GO:0002204 16
GO:0002206 1
GO:0002208 16
GO:0002209 52
GO:0002218 92
GO:0002220 2
GO:0002221 87
GO:0002224 72
GO:0002225 17
GO:0002228 6
GO:0002230 8
GO:0002232 4
GO:0002237 135
GO:0002238 2
GO:0002244 70
GO:0002248 1
GO:0002250 36
GO:0002251 3
GO:0002252 170
GO:0002253 157
GO:0002254 1
GO:0002260 21
GO:0002262 5
GO:0002263 44
GO:0002266 3
GO:0002268 3
GO:0002274 35
GO:0002275 12
GO:0002278 3
GO:0002279 2
GO:0002281 7
GO:0002282 1
GO:0002283 5
GO:0002285 32
GO:0002286 13
GO:0002287 11
GO:0002292 11
GO:0002293 11
GO:0002294 11
GO:0002312 21
GO:0002313 5
GO:0002314 1
GO:0002315 2
GO:0002316 1
GO:0002318 3
GO:0002320 9
GO:0002323 1
GO:0002326 5
GO:0002327 7
GO:0002328 5
GO:0002329 4
GO:0002331 3
GO:0002335 6
GO:0002339 2
GO:0002347 1
GO:0002352 2
GO:0002353 1
GO:0002358 1
GO:0002360 5
GO:0002361 1
GO:0002363 2
GO:0002366 44
GO:0002367 4
GO:0002368 2
GO:0002369 2
GO:0002376 716
GO:0002377 4
GO:0002378 3
GO:0002381 4
GO:0002385 3
GO:0002407 1
GO:0002408 1
GO:0002426 4
GO:0002428 1
GO:0002429 57
GO:0002430 3
GO:0002431 19
GO:0002433 20
GO:0002437 5
GO:0002440 8
GO:0002441 1
GO:0002442 2
GO:0002443 29
GO:0002444 7
GO:0002446 5
GO:0002448 2
GO:0002449 21
GO:0002455 2
GO:0002456 6
GO:0002460 32
GO:0002467 12
GO:0002474 19
GO:0002475 2
GO:0002476 1
GO:0002477 1
GO:0002478 33
GO:0002479 10
GO:0002481 1
GO:0002483 2
GO:0002484 1
GO:0002485 1
GO:0002488 1
GO:0002489 1
GO:0002495 22
GO:0002504 22
GO:0002507 1
GO:0002520 4
GO:0002521 139
GO:0002523 4
GO:0002526 26
GO:0002532 7
GO:0002538 1
GO:0002540 1
GO:0002548 10
GO:0002551 4
GO:0002553 1
GO:0002554 2
GO:0002562 31
GO:0002565 1
GO:0002566 8
GO:0002568 5
GO:0002573 40
GO:0002576 23
GO:0002577 1
GO:0002579 1
GO:0002583 1
GO:0002585 1
GO:0002589 1
GO:0002591 1
GO:0002634 4
GO:0002635 1
GO:0002636 1
GO:0002637 30
GO:0002638 8
GO:0002639 14
GO:0002640 1
GO:0002642 1
GO:0002643 2
GO:0002644 1
GO:0002645 1
GO:0002664 1
GO:0002666 1
GO:0002667 1
GO:0002669 1
GO:0002673 17
GO:0002674 3
GO:0002675 4
GO:0002679 1
GO:0002681 5
GO:0002682 562
GO:0002683 180
GO:0002684 317
GO:0002685 41
GO:0002686 21
GO:0002687 19
GO:0002688 22
GO:0002689 5
GO:0002690 17
GO:0002691 10
GO:0002692 9
GO:0002693 1
GO:0002694 130
GO:0002695 42
GO:0002696 82
GO:0002697 127
GO:0002698 31
GO:0002699 63
GO:0002700 57
GO:0002701 8
GO:0002702 43
GO:0002703 41
GO:0002704 14
GO:0002705 21
GO:0002706 32
GO:0002707 9
GO:0002708 20
GO:0002709 10
GO:0002710 1
GO:0002711 10
GO:0002712 20
GO:0002713 8
GO:0002714 8
GO:0002715 4
GO:0002717 4
GO:0002718 21
GO:0002719 6
GO:0002720 13
GO:0002724 6
GO:0002726 6
GO:0002727 1
GO:0002729 1
GO:0002739 2
GO:0002741 1
GO:0002752 2
GO:0002753 15
GO:0002755 44
GO:0002756 21
GO:0002757 139
GO:0002758 87
GO:0002759 23
GO:0002760 18
GO:0002761 63
GO:0002762 20
GO:0002763 29
GO:0002764 152
GO:0002768 73
GO:0002776 1
GO:0002779 1
GO:0002784 17
GO:0002786 16
GO:0002788 13
GO:0002790 36
GO:0002791 99
GO:0002792 28
GO:0002793 30
GO:0002803 16
GO:0002804 13
GO:0002805 17
GO:0002807 17
GO:0002808 16
GO:0002810 13
GO:0002813 4
GO:0002819 42
GO:0002820 10
GO:0002821 22
GO:0002822 33
GO:0002823 10
GO:0002824 19
GO:0002825 2
GO:0002827 2
GO:0002828 9
GO:0002829 9
GO:0002831 76
GO:0002832 17
GO:0002833 30
GO:0002834 2
GO:0002836 2
GO:0002837 2
GO:0002839 2
GO:0002840 2
GO:0002842 2
GO:0002861 2
GO:0002862 2
GO:0002886 9
GO:0002887 5
GO:0002888 1
GO:0002889 20
GO:0002890 8
GO:0002891 8
GO:0002902 13
GO:0002903 7
GO:0002904 4
GO:0002905 3
GO:0002906 3
GO:0002911 1
GO:0002913 1
GO:0002920 35
GO:0002921 5
GO:0002922 20
GO:0002923 2
GO:0002925 2
GO:0002930 1
GO:0002931 20
GO:0002932 1
GO:0002934 1
GO:0002935 1
GO:0003002 267
GO:0003006 488
GO:0003007 55
GO:0003008 791
GO:0003009 6
GO:0003011 3
GO:0003012 110
GO:0003013 88
GO:0003014 42
GO:0003015 19
GO:0003016 12
GO:0003018 63
GO:0003025 2
GO:0003032 2
GO:0003044 13
GO:0003050 4
GO:0003051 1
GO:0003056 1
GO:0003057 2
GO:0003059 1
GO:0003062 1
GO:0003069 1
GO:0003071 3
GO:0003073 17
GO:0003081 4
GO:0003083 1
GO:0003084 8
GO:0003085 6
GO:0003091 4
GO:0003093 1
GO:0003094 3
GO:0003095 1
GO:0003096 2
GO:0003097 10
GO:0003099 2
GO:0003100 1
GO:0003105 1
GO:0003106 1
GO:0003127 6
GO:0003128 2
GO:0003130 1
GO:0003138 1
GO:0003139 2
GO:0003140 2
GO:0003143 52
GO:0003146 6
GO:0003148 7
GO:0003149 3
GO:0003151 18
GO:0003156 11
GO:0003157 3
GO:0003158 2
GO:0003159 5
GO:0003160 2
GO:0003161 3
GO:0003162 2
GO:0003166 1
GO:0003169 2
GO:0003170 2
GO:0003171 1
GO:0003175 1
GO:0003176 1
GO:0003179 13
GO:0003180 4
GO:0003181 5
GO:0003183 2
GO:0003184 5
GO:0003185 1
GO:0003188 5
GO:0003190 3
GO:0003192 2
GO:0003193 1
GO:0003197 2
GO:0003198 5
GO:0003199 1
GO:0003203 6
GO:0003205 1
GO:0003206 10
GO:0003207 4
GO:0003208 10
GO:0003209 4
GO:0003211 3
GO:0003213 2
GO:0003214 5
GO:0003215 2
GO:0003219 2
GO:0003222 4
GO:0003223 1
GO:0003229 3
GO:0003231 1
GO:0003241 2
GO:0003254 21
GO:0003256 4
GO:0003260 1
GO:0003262 1
GO:0003264 2
GO:0003266 2
GO:0003270 2
GO:0003272 1
GO:0003273 2
GO:0003278 1
GO:0003279 12
GO:0003281 3
GO:0003283 8
GO:0003289 3
GO:0003290 2
GO:0003294 1
GO:0003299 7
GO:0003300 20
GO:0003306 7
GO:0003307 5
GO:0003308 5
GO:0003309 6
GO:0003310 4
GO:0003318 1
GO:0003322 5
GO:0003323 7
GO:0003324 1
GO:0003326 1
GO:0003327 1
GO:0003329 1
GO:0003330 1
GO:0003333 42
GO:0003334 10
GO:0003337 2
GO:0003338 4
GO:0003339 1
GO:0003341 70
GO:0003342 1
GO:0003344 13
GO:0003347 1
GO:0003348 2
GO:0003351 17
GO:0003352 9
GO:0003353 1
GO:0003356 3
GO:0003357 1
GO:0003358 2
GO:0003360 5
GO:0003365 3
GO:0003366 1
GO:0003373 6
GO:0003374 6
GO:0003382 30
GO:0003383 5
GO:0003401 10
GO:0003402 4
GO:0003404 1
GO:0003406 7
GO:0003407 6
GO:0003408 2
GO:0003413 1
GO:0003414 2
GO:0003415 1
GO:0003416 4
GO:0003417 2
GO:0003420 1
GO:0003422 2
GO:0003429 2
GO:0003674 16177
GO:0003676 4236
GO:0003677 2563
GO:0003678 82
GO:0003680 5
GO:0003682 340
GO:0003684 49
GO:0003688 6
GO:0003689 1
GO:0003690 109
GO:0003691 2
GO:0003696 6
GO:0003697 111
GO:0003700 787
GO:0003705 43
GO:0003707 74
GO:0003708 4
GO:0003712 289
GO:0003713 166
GO:0003714 108
GO:0003720 3
GO:0003721 3
GO:0003723 1558
GO:0003724 31
GO:0003725 35
GO:0003726 3
GO:0003727 43
GO:0003729 106
GO:0003730 30
GO:0003735 267
GO:0003743 70
GO:0003746 35
GO:0003747 9
GO:0003755 43
GO:0003756 24
GO:0003774 284
GO:0003777 189
GO:0003779 207
GO:0003785 4
GO:0003796 5
GO:0003810 6
GO:0003823 33
GO:0003824 8255
GO:0003824
 9
GO:0003825 3
GO:0003826 1
GO:0003827 1
GO:0003829 16
GO:0003831 10
GO:0003834 2
GO:0003837 1
GO:0003838 1
GO:0003839 3
GO:0003840 9
GO:0003841 12
GO:0003842 2
GO:0003844 4
GO:0003845 1
GO:0003846 3
GO:0003847 2
GO:0003848 1
GO:0003849 3
GO:0003851 1
GO:0003852 2
GO:0003854 2
GO:0003855 1
GO:0003856 3
GO:0003857 13
GO:0003858 7
GO:0003860 3
GO:0003861 3
GO:0003863 3
GO:0003864 1
GO:0003865 2
GO:0003866 2
GO:0003867 1
GO:0003868 2
GO:0003870 2
GO:0003872 4
GO:0003873 4
GO:0003874 1
GO:0003875 1
GO:0003876 4
GO:0003878 4
GO:0003879 1
GO:0003880 3
GO:0003881 2
GO:0003882 1
GO:0003883 4
GO:0003884 3
GO:0003885 3
GO:0003886 6
GO:0003887 130
GO:0003896 5
GO:0003899 64
GO:0003904 2
GO:0003905 2
GO:0003906 21
GO:0003908 1
GO:0003909 11
GO:0003910 7
GO:0003911 4
GO:0003912 1
GO:0003913 5
GO:0003916 24
GO:0003917 12
GO:0003918 11
GO:0003919 3
GO:0003920 3
GO:0003922 2
GO:0003923 2
GO:0003924 233
GO:0003933 4
GO:0003934 4
GO:0003937 2
GO:0003938 6
GO:0003939 4
GO:0003940 1
GO:0003941 7
GO:0003942 3
GO:0003943 5
GO:0003944 1
GO:0003945 7
GO:0003948 2
GO:0003949 1
GO:0003950 36
GO:0003951 24
GO:0003952 3
GO:0003953 2
GO:0003954 59
GO:0003955 2
GO:0003956 2
GO:0003958 11
GO:0003960 5
GO:0003961 1
GO:0003962 1
GO:0003963 1
GO:0003964 346
GO:0003968 5
GO:0003972 1
GO:0003974 4
GO:0003975 2
GO:0003976 2
GO:0003977 4
GO:0003978 6
GO:0003979 5
GO:0003980 5
GO:0003983 5
GO:0003984 6
GO:0003985 7
GO:0003986 2
GO:0003987 8
GO:0003988 13
GO:0003989 7
GO:0003990 13
GO:0003991 3
GO:0003992 3
GO:0003993 21
GO:0003994 5
GO:0003995 21
GO:0003997 6
GO:0003998 1
GO:0003999 1
GO:0004000 10
GO:0004001 2
GO:0004003 47
GO:0004004 23
GO:0004008 4
GO:0004012 15
GO:0004013 4
GO:0004014 2
GO:0004015 1
GO:0004016 8
GO:0004017 13
GO:0004018 6
GO:0004019 2
GO:0004020 4
GO:0004021 3
GO:0004022 6
GO:0004024 1
GO:0004028 2
GO:0004029 12
GO:0004030 2
GO:0004031 6
GO:0004033 4
GO:0004034 1
GO:0004035 8
GO:0004039 1
GO:0004040 8
GO:0004042 2
GO:0004043 3
GO:0004044 2
GO:0004045 7
GO:0004046 4
GO:0004047 5
GO:0004048 1
GO:0004051 1
GO:0004052 2
GO:0004053 2
GO:0004054 5
GO:0004055 3
GO:0004056 5
GO:0004057 1
GO:0004058 1
GO:0004061 5
GO:0004062 2
GO:0004063 4
GO:0004064 11
GO:0004065 8
GO:0004066 3
GO:0004067 2
GO:0004069 8
GO:0004070 11
GO:0004072 2
GO:0004073 1
GO:0004074 2
GO:0004075 9
GO:0004076 1
GO:0004077 4
GO:0004078 3
GO:0004079 3
GO:0004080 3
GO:0004081 1
GO:0004082 1
GO:0004083 1
GO:0004084 2
GO:0004085 1
GO:0004087 3
GO:0004088 14
GO:0004089 17
GO:0004090 6
GO:0004092 2
GO:0004095 7
GO:0004096 16
GO:0004100 3
GO:0004102 3
GO:0004103 1
GO:0004104 13
GO:0004105 2
GO:0004107 1
GO:0004108 3
GO:0004109 3
GO:0004112 26
GO:0004114 23
GO:0004115 9
GO:0004117 1
GO:0004118 4
GO:0004119 1
GO:0004121 1
GO:0004122 2
GO:0004123 2
GO:0004124 2
GO:0004126 1
GO:0004127 4
GO:0004128 7
GO:0004129 25
GO:0004132 1
GO:0004133 2
GO:0004134 2
GO:0004135 1
GO:0004139 2
GO:0004140 3
GO:0004141 2
GO:0004142 1
GO:0004143 18
GO:0004144 8
GO:0004145 2
GO:0004146 2
GO:0004148 4
GO:0004149 5
GO:0004151 14
GO:0004152 4
GO:0004155 1
GO:0004157 1
GO:0004160 3
GO:0004161 9
GO:0004163 1
GO:0004164 1
GO:0004165 3
GO:0004167 3
GO:0004168 1
GO:0004169 7
GO:0004170 4
GO:0004174 2
GO:0004175 620
GO:0004176 10
GO:0004177 53
GO:0004180 51
GO:0004181 19
GO:0004185 20
GO:0004190 257
GO:0004197 82
GO:0004198 31
GO:0004221 41
GO:0004222 150
GO:0004252 105
GO:0004298 17
GO:0004300 10
GO:0004301 1
GO:0004303 9
GO:0004304 2
GO:0004305 3
GO:0004306 1
GO:0004307 4
GO:0004308 1
GO:0004309 1
GO:0004310 1
GO:0004311 5
GO:0004312 23
GO:0004313 1
GO:0004314 2
GO:0004315 8
GO:0004316 14
GO:0004317 1
GO:0004318 1
GO:0004319 1
GO:0004320 2
GO:0004321 1
GO:0004322 8
GO:0004324 3
GO:0004325 2
GO:0004326 6
GO:0004328 3
GO:0004329 1
GO:0004331 5
GO:0004332 4
GO:0004333 8
GO:0004334 1
GO:0004335 7
GO:0004336 9
GO:0004337 9
GO:0004339 3
GO:0004340 7
GO:0004341 3
GO:0004342 2
GO:0004343 1
GO:0004344 2
GO:0004345 7
GO:0004346 1
GO:0004347 3
GO:0004348 1
GO:0004349 4
GO:0004350 2
GO:0004351 1
GO:0004352 3
GO:0004353 4
GO:0004355 3
GO:0004356 15
GO:0004357 6
GO:0004358 1
GO:0004359 10
GO:0004360 2
GO:0004361 1
GO:0004362 1
GO:0004363 1
GO:0004364 32
GO:0004365 3
GO:0004366 6
GO:0004367 4
GO:0004368 4
GO:0004370 4
GO:0004371 2
GO:0004372 7
GO:0004373 1
GO:0004375 3
GO:0004376 3
GO:0004377 1
GO:0004378 1
GO:0004379 4
GO:0004382 3
GO:0004383 60
GO:0004385 2
GO:0004386 251
GO:0004395 1
GO:0004396 8
GO:0004397 1
GO:0004400 8
GO:0004401 1
GO:0004402 36
GO:0004407 13
GO:0004408 1
GO:0004411 1
GO:0004412 3
GO:0004414 1
GO:0004415 4
GO:0004416 3
GO:0004418 3
GO:0004419 2
GO:0004420 3
GO:0004421 3
GO:0004422 4
GO:0004423 1
GO:0004425 2
GO:0004427 5
GO:0004430 5
GO:0004435 19
GO:0004438 9
GO:0004439 10
GO:0004441 3
GO:0004445 6
GO:0004446 1
GO:0004448 7
GO:0004449 3
GO:0004450 4
GO:0004452 2
GO:0004454 1
GO:0004455 1
GO:0004457 2
GO:0004458 1
GO:0004459 1
GO:0004461 3
GO:0004462 1
GO:0004463 1
GO:0004464 2
GO:0004466 2
GO:0004467 18
GO:0004468 8
GO:0004470 7
GO:0004471 7
GO:0004473 6
GO:0004475 5
GO:0004476 4
GO:0004477 6
GO:0004478 6
GO:0004479 3
GO:0004482 2
GO:0004483 2
GO:0004484 2
GO:0004485 2
GO:0004486 1
GO:0004487 2
GO:0004488 5
GO:0004489 6
GO:0004491 1
GO:0004492 1
GO:0004493 1
GO:0004494 1
GO:0004496 1
GO:0004497 158
GO:0004499 11
GO:0004500 7
GO:0004502 4
GO:0004504 4
GO:0004505 2
GO:0004506 1
GO:0004508 3
GO:0004509 3
GO:0004510 2
GO:0004511 1
GO:0004512 2
GO:0004514 7
GO:0004515 2
GO:0004516 3
GO:0004517 12
GO:0004518 648
GO:0004519 562
GO:0004520 124
GO:0004521 140
GO:0004523 93
GO:0004525 8
GO:0004526 11
GO:0004527 95
GO:0004528 2
GO:0004529 16
GO:0004530 2
GO:0004531 1
GO:0004532 30
GO:0004533 4
GO:0004534 1
GO:0004535 11
GO:0004536 138
GO:0004540 168
GO:0004549 16
GO:0004550 24
GO:0004551 2
GO:0004553 192
GO:0004556 3
GO:0004558 11
GO:0004559 27
GO:0004560 12
GO:0004561 4
GO:0004563 18
GO:0004564 1
GO:0004565 9
GO:0004566 3
GO:0004567 3
GO:0004568 15
GO:0004569 3
GO:0004571 6
GO:0004572 12
GO:0004573 1
GO:0004574 2
GO:0004575 1
GO:0004576 7
GO:0004577 1
GO:0004578 1
GO:0004579 7
GO:0004581 1
GO:0004582 1
GO:0004585 3
GO:0004586 4
GO:0004587 4
GO:0004588 2
GO:0004590 3
GO:0004591 6
GO:0004592 1
GO:0004594 7
GO:0004595 1
GO:0004596 5
GO:0004597 1
GO:0004598 2
GO:0004601 62
GO:0004602 11
GO:0004605 2
GO:0004608 1
GO:0004609 1
GO:0004610 1
GO:0004611 11
GO:0004613 11
GO:0004614 5
GO:0004615 3
GO:0004616 6
GO:0004617 3
GO:0004618 5
GO:0004619 5
GO:0004620 75
GO:0004621 2
GO:0004622 13
GO:0004623 32
GO:0004629 20
GO:0004630 4
GO:0004631 1
GO:0004632 2
GO:0004633 2
GO:0004634 7
GO:0004637 1
GO:0004638 4
GO:0004639 2
GO:0004640 1
GO:0004641 1
GO:0004642 5
GO:0004643 2
GO:0004644 3
GO:0004645 9
GO:0004647 3
GO:0004648 2
GO:0004649 5
GO:0004651 2
GO:0004652 9
GO:0004653 31
GO:0004654 5
GO:0004655 1
GO:0004656 15
GO:0004657 3
GO:0004658 6
GO:0004659 28
GO:0004660 2
GO:0004661 5
GO:0004662 2
GO:0004663 3
GO:0004666 2
GO:0004671 1
GO:0004672 769
GO:0004673 25
GO:0004674 524
GO:0004675 11
GO:0004676 1
GO:0004677 10
GO:0004679 4
GO:0004683 26
GO:0004686 1
GO:0004687 11
GO:0004689 6
GO:0004690 8
GO:0004691 4
GO:0004692 4
GO:0004693 27
GO:0004694 8
GO:0004697 20
GO:0004699 2
GO:0004702 56
GO:0004703 5
GO:0004704 2
GO:0004705 1
GO:0004706 2
GO:0004707 13
GO:0004708 13
GO:0004709 29
GO:0004711 2
GO:0004712 40
GO:0004713 186
GO:0004714 94
GO:0004715 58
GO:0004716 2
GO:0004719 3
GO:0004720 1
GO:0004721 186
GO:0004722 41
GO:0004723 5
GO:0004724 1
GO:0004725 121
GO:0004726 8
GO:0004728 1
GO:0004729 1
GO:0004730 2
GO:0004731 2
GO:0004733 2
GO:0004735 4
GO:0004736 1
GO:0004738 3
GO:0004739 3
GO:0004740 2
GO:0004741 2
GO:0004742 6
GO:0004743 7
GO:0004744 1
GO:0004745 14
GO:0004746 1
GO:0004747 2
GO:0004748 13
GO:0004749 6
GO:0004750 2
GO:0004751 2
GO:0004753 6
GO:0004757 1
GO:0004758 5
GO:0004760 1
GO:0004764 1
GO:0004766 8
GO:0004767 7
GO:0004768 8
GO:0004774 6
GO:0004775 5
GO:0004776 2
GO:0004777 1
GO:0004779 4
GO:0004781 4
GO:0004784 13
GO:0004788 2
GO:0004789 3
GO:0004791 4
GO:0004792 3
GO:0004793 5
GO:0004794 6
GO:0004795 1
GO:0004797 2
GO:0004798 2
GO:0004799 1
GO:0004801 1
GO:0004802 6
GO:0004803 128
GO:0004805 1
GO:0004806 17
GO:0004807 2
GO:0004809 2
GO:0004810 3
GO:0004812 91
GO:0004813 5
GO:0004814 6
GO:0004815 3
GO:0004816 1
GO:0004817 4
GO:0004818 4
GO:0004819 1
GO:0004820 4
GO:0004821 2
GO:0004822 7
GO:0004823 8
GO:0004824 5
GO:0004825 5
GO:0004826 7
GO:0004827 5
GO:0004828 7
GO:0004829 3
GO:0004830 4
GO:0004831 3
GO:0004832 6
GO:0004833 2
GO:0004834 7
GO:0004838 1
GO:0004839 2
GO:0004842 302
GO:0004843 84
GO:0004844 4
GO:0004845 2
GO:0004847 1
GO:0004849 1
GO:0004850 1
GO:0004852 1
GO:0004853 1
GO:0004854 25
GO:0004855 13
GO:0004856 2
GO:0004857 221
GO:0004859 3
GO:0004860 22
GO:0004861 3
GO:0004862 3
GO:0004864 25
GO:0004866 115
GO:0004867 82
GO:0004869 28
GO:0004871 1153
GO:0004872 1207
GO:0004875 1
GO:0004878 1
GO:0004879 49
GO:0004884 3
GO:0004886 1
GO:0004887 11
GO:0004888 755
GO:0004889 46
GO:0004890 5
GO:0004896 10
GO:0004897 2
GO:0004908 1
GO:0004921 2
GO:0004930 418
GO:0004931 3
GO:0004935 14
GO:0004936 5
GO:0004937 1
GO:0004938 4
GO:0004939 5
GO:0004940 2
GO:0004941 3
GO:0004942 1
GO:0004944 1
GO:0004945 1
GO:0004946 2
GO:0004948 10
GO:0004949 1
GO:0004950 6
GO:0004951 2
GO:0004952 8
GO:0004953 17
GO:0004954 16
GO:0004955 16
GO:0004957 15
GO:0004958 1
GO:0004963 1
GO:0004965 3
GO:0004966 3
GO:0004969 2
GO:0004970 50
GO:0004971 15
GO:0004972 6
GO:0004974 1
GO:0004983 21
GO:0004984 3
GO:0004985 1
GO:0004989 5
GO:0004990 1
GO:0004991 11
GO:0004993 13
GO:0004994 4
GO:0004995 12
GO:0004997 7
GO:0004998 1
GO:0004999 1
GO:0005000 15
GO:0005001 35
GO:0005003 8
GO:0005004 6
GO:0005005 4
GO:0005006 7
GO:0005007 9
GO:0005008 3
GO:0005010 3
GO:0005021 6
GO:0005024 11
GO:0005025 4
GO:0005030 2
GO:0005031 4
GO:0005034 1
GO:0005035 4
GO:0005041 28
GO:0005042 4
GO:0005044 60
GO:0005046 1
GO:0005047 3
GO:0005048 14
GO:0005049 1
GO:0005052 1
GO:0005053 1
GO:0005055 2
GO:0005057 127
GO:0005068 2
GO:0005070 16
GO:0005072 7
GO:0005078 6
GO:0005080 29
GO:0005083 196
GO:0005085 217
GO:0005086 21
GO:0005087 3
GO:0005088 158
GO:0005089 91
GO:0005089
 11
GO:0005092 9
GO:0005093 2
GO:0005094 2
GO:0005095 13
GO:0005096 249
GO:0005097 66
GO:0005098 1
GO:0005099 134
GO:0005100 34
GO:0005102 432
GO:0005104 7
GO:0005105 4
GO:0005109 24
GO:0005111 2
GO:0005112 26
GO:0005113 5
GO:0005115 1
GO:0005118 2
GO:0005119 2
GO:0005123 7
GO:0005125 9
GO:0005126 34
GO:0005127 2
GO:0005128 2
GO:0005131 1
GO:0005134 1
GO:0005135 2
GO:0005137 1
GO:0005138 1
GO:0005149 3
GO:0005154 14
GO:0005158 14
GO:0005159 5
GO:0005160 3
GO:0005161 4
GO:0005164 6
GO:0005171 1
GO:0005172 3
GO:0005173 2
GO:0005174 2
GO:0005176 2
GO:0005178 28
GO:0005179 6
GO:0005184 2
GO:0005198 582
GO:0005199 7
GO:0005200 92
GO:0005201 49
GO:0005212 5
GO:0005212
 1
GO:0005215 1714
GO:0005216 473
GO:0005217 38
GO:0005218 28
GO:0005219 5
GO:0005220 18
GO:0005221 6
GO:0005222 6
GO:0005223 5
GO:0005227 41
GO:0005228 4
GO:0005229 11
GO:0005230 116
GO:0005231 106
GO:0005234 50
GO:0005237 6
GO:0005242 21
GO:0005243 12
GO:0005244 182
GO:0005245 44
GO:0005246 22
GO:0005247 15
GO:0005248 12
GO:0005249 95
GO:0005250 2
GO:0005251 18
GO:0005253 51
GO:0005254 47
GO:0005261 368
GO:0005262 160
GO:0005267 123
GO:0005272 33
GO:0005275 8
GO:0005280 1
GO:0005283 27
GO:0005294 15
GO:0005297 1
GO:0005298 1
GO:0005302 1
GO:0005307 2
GO:0005308 20
GO:0005309 3
GO:0005310 24
GO:0005313 8
GO:0005314 2
GO:0005315 8
GO:0005316 1
GO:0005319 74
GO:0005324 1
GO:0005326 37
GO:0005328 37
GO:0005332 3
GO:0005333 2
GO:0005337 21
GO:0005338 6
GO:0005342 174
GO:0005343 54
GO:0005344 48
GO:0005345 3
GO:0005346 9
GO:0005347 7
GO:0005350 5
GO:0005351 16
GO:0005353 1
GO:0005354 1
GO:0005355 8
GO:0005363 2
GO:0005364 2
GO:0005372 12
GO:0005375 12
GO:0005381 13
GO:0005384 6
GO:0005385 11
GO:0005388 14
GO:0005391 4
GO:0005402 16
GO:0005412 1
GO:0005415 7
GO:0005416 28
GO:0005427 1
GO:0005432 4
GO:0005436 5
GO:0005451 10
GO:0005452 17
GO:0005457 1
GO:0005459 1
GO:0005462 1
GO:0005464 1
GO:0005471 3
GO:0005484 12
GO:0005487 17
GO:0005488 12049
GO:0005496 58
GO:0005497 2
GO:0005499 2
GO:0005501 14
GO:0005502 5
GO:0005504 7
GO:0005506 265
GO:0005507 77
GO:0005509 901
GO:0005513 4
GO:0005515 2796
GO:0005516 56
GO:0005518 35
GO:0005519 1
GO:0005520 6
GO:0005521 18
GO:0005522 7
GO:0005524 2527
GO:0005525 525
GO:0005527 9
GO:0005528 9
GO:0005534 2
GO:0005536 6
GO:0005537 22
GO:0005539 128
GO:0005540 31
GO:0005542 15
GO:0005543 262
GO:0005544 33
GO:0005545 26
GO:0005546 33
GO:0005547 23
GO:0005548 36
GO:0005575 17201
GO:0005576 845
GO:0005576
 105
GO:0005577 2
GO:0005578 214
GO:0005579 1
GO:0005581 79
GO:0005582 1
GO:0005583 4
GO:0005585 1
GO:0005587 3
GO:0005588 2
GO:0005589 1
GO:0005593 3
GO:0005595 2
GO:0005596 1
GO:0005604 127
GO:0005605 30
GO:0005606 17
GO:0005607 7
GO:0005610 4
GO:0005614 7
GO:0005615 494
GO:0005618 114
GO:0005622 209
GO:0005623 5
GO:0005634 4511
GO:0005635 144
GO:0005637 31
GO:0005638 1
GO:0005639 8
GO:0005640 33
GO:0005641 11
GO:0005642 5
GO:0005643 44
GO:0005652 8
GO:0005654 478
GO:0005655 4
GO:0005657 20
GO:0005658 3
GO:0005662 4
GO:0005663 3
GO:0005664 5
GO:0005665 18
GO:0005666 15
GO:0005667 180
GO:0005669 16
GO:0005671 12
GO:0005672 3
GO:0005673 2
GO:0005674 2
GO:0005675 9
GO:0005677 5
GO:0005680 20
GO:0005681 151
GO:0005682 4
GO:0005683 5
GO:0005684 3
GO:0005685 14
GO:0005686 2
GO:0005687 10
GO:0005688 3
GO:0005689 17
GO:0005694 207
GO:0005697 10
GO:0005700 14
GO:0005703 3
GO:0005705 1
GO:0005712 3
GO:0005719 8
GO:0005720 19
GO:0005721 13
GO:0005724 1
GO:0005726 2
GO:0005727 13
GO:0005730 608
GO:0005731 1
GO:0005732 12
GO:0005736 12
GO:0005737 4623
GO:0005739 969
GO:0005740 5
GO:0005741 108
GO:0005742 4
GO:0005743 290
GO:0005744 5
GO:0005746 2
GO:0005747 23
GO:0005749 4
GO:0005750 3
GO:0005751 2
GO:0005753 13
GO:0005757 1
GO:0005758 39
GO:0005759 196
GO:0005760 2
GO:0005761 12
GO:0005762 21
GO:0005763 14
GO:0005764 213
GO:0005765 267
GO:0005766 2
GO:0005767 2
GO:0005768 433
GO:0005769 176
GO:0005770 103
GO:0005771 16
GO:0005773 265
GO:0005774 304
GO:0005775 58
GO:0005776 41
GO:0005777 132
GO:0005778 45
GO:0005779 14
GO:0005782 26
GO:0005783 599
GO:0005784 3
GO:0005785 1
GO:0005786 5
GO:0005787 4
GO:0005788 135
GO:0005789 692
GO:0005790 17
GO:0005791 30
GO:0005793 55
GO:0005794 675
GO:0005795 37
GO:0005796 36
GO:0005797 10
GO:0005798 39
GO:0005801 38
GO:0005802 136
GO:0005811 78
GO:0005813 293
GO:0005814 93
GO:0005815 465
GO:0005816 3
GO:0005819 137
GO:0005826 3
GO:0005827 3
GO:0005828 7
GO:0005829 1616
GO:0005831 1
GO:0005832 9
GO:0005833 3
GO:0005834 10
GO:0005838 10
GO:0005839 15
GO:0005840 211
GO:0005844 10
GO:0005845 9
GO:0005846 3
GO:0005847 10
GO:0005849 17
GO:0005850 1
GO:0005851 6
GO:0005852 16
GO:0005853 2
GO:0005856 688
GO:0005858 61
GO:0005859 2
GO:0005861 3
GO:0005863 2
GO:0005865 19
GO:0005868 71
GO:0005869 10
GO:0005871 69
GO:0005873 2
GO:0005874 463
GO:0005875 282
GO:0005876 39
GO:0005879 3
GO:0005881 39
GO:0005882 35
GO:0005883 2
GO:0005884 37
GO:0005885 4
GO:0005886 3082
GO:0005887 743
GO:0005889 2
GO:0005890 7
GO:0005891 31
GO:0005892 30
GO:0005895 1
GO:0005896 2
GO:0005900 2
GO:0005901 46
GO:0005902 66
GO:0005903 54
GO:0005905 85
GO:0005911 388
GO:0005912 331
GO:0005913 53
GO:0005914 2
GO:0005915 9
GO:0005916 7
GO:0005918 33
GO:0005919 8
GO:0005920 2
GO:0005921 20
GO:0005923 107
GO:0005924 223
GO:0005925 212
GO:0005927 13
GO:0005929 333
GO:0005930 72
GO:0005933 1
GO:0005935 2
GO:0005938 159
GO:0005940 1
GO:0005942 9
GO:0005943 3
GO:0005945 2
GO:0005947 2
GO:0005952 8
GO:0005953 2
GO:0005954 2
GO:0005955 14
GO:0005956 4
GO:0005958 5
GO:0005960 2
GO:0005964 6
GO:0005965 2
GO:0005968 3
GO:0005969 6
GO:0005971 4
GO:0005975 960
GO:0005976 154
GO:0005977 51
GO:0005978 17
GO:0005979 11
GO:0005980 13
GO:0005981 7
GO:0005982 5
GO:0005983 5
GO:0005984 19
GO:0005985 3
GO:0005988 3
GO:0005989 3
GO:0005991 11
GO:0005992 8
GO:0005993 3
GO:0005996 213
GO:0005997 4
GO:0005999 1
GO:0006000 7
GO:0006001 1
GO:0006002 6
GO:0006003 5
GO:0006004 20
GO:0006006 98
GO:0006007 5
GO:0006011 12
GO:0006012 24
GO:0006013 21
GO:0006014 2
GO:0006015 4
GO:0006020 14
GO:0006021 5
GO:0006022 161
GO:0006023 84
GO:0006024 82
GO:0006026 66
GO:0006027 42
GO:0006029 43
GO:0006030 32
GO:0006031 2
GO:0006032 24
GO:0006037 2
GO:0006039 1
GO:0006040 62
GO:0006041 1
GO:0006043 1
GO:0006044 12
GO:0006047 11
GO:0006048 8
GO:0006049 1
GO:0006054 4
GO:0006059 4
GO:0006060 2
GO:0006062 2
GO:0006063 4
GO:0006065 5
GO:0006066 335
GO:0006067 10
GO:0006068 7
GO:0006069 3
GO:0006071 29
GO:0006072 11
GO:0006073 65
GO:0006081 63
GO:0006082 1189
GO:0006083 5
GO:0006084 33
GO:0006085 18
GO:0006086 3
GO:0006089 9
GO:0006090 88
GO:0006091 250
GO:0006094 35
GO:0006096 60
GO:0006097 5
GO:0006098 21
GO:0006099 67
GO:0006101 70
GO:0006102 5
GO:0006103 14
GO:0006104 1
GO:0006105 7
GO:0006106 5
GO:0006107 6
GO:0006108 16
GO:0006109 89
GO:0006110 21
GO:0006111 17
GO:0006112 77
GO:0006114 3
GO:0006116 3
GO:0006117 1
GO:0006119 13
GO:0006120 10
GO:0006121 2
GO:0006122 3
GO:0006123 1
GO:0006127 1
GO:0006139 4736
GO:0006140 131
GO:0006144 43
GO:0006145 20
GO:0006148 1
GO:0006152 337
GO:0006154 1
GO:0006163 577
GO:0006164 180
GO:0006165 15
GO:0006166 10
GO:0006167 13
GO:0006168 2
GO:0006169 1
GO:0006171 7
GO:0006172 7
GO:0006174 4
GO:0006177 10
GO:0006178 1
GO:0006182 41
GO:0006183 10
GO:0006184 123
GO:0006185 1
GO:0006186 4
GO:0006188 31
GO:0006189 23
GO:0006195 359
GO:0006196 1
GO:0006198 13
GO:0006200 206
GO:0006203 8
GO:0006204 1
GO:0006206 40
GO:0006207 17
GO:0006208 4
GO:0006210 2
GO:0006211 1
GO:0006212 4
GO:0006213 57
GO:0006214 1
GO:0006216 1
GO:0006220 65
GO:0006221 58
GO:0006222 31
GO:0006223 1
GO:0006226 5
GO:0006228 13
GO:0006229 1
GO:0006231 2
GO:0006233 2
GO:0006235 4
GO:0006241 16
GO:0006244 2
GO:0006258 2
GO:0006259 1440
GO:0006260 333
GO:0006261 33
GO:0006264 14
GO:0006265 20
GO:0006266 8
GO:0006268 19
GO:0006269 11
GO:0006270 26
GO:0006271 14
GO:0006272 3
GO:0006273 7
GO:0006275 74
GO:0006276 3
GO:0006278 113
GO:0006281 525
GO:0006282 91
GO:0006283 26
GO:0006284 37
GO:0006285 2
GO:0006287 5
GO:0006288 1
GO:0006289 67
GO:0006290 6
GO:0006294 1
GO:0006295 3
GO:0006296 3
GO:0006297 12
GO:0006298 19
GO:0006301 18
GO:0006302 163
GO:0006303 71
GO:0006304 80
GO:0006305 46
GO:0006306 46
GO:0006307 5
GO:0006308 119
GO:0006309 7
GO:0006310 607
GO:0006311 5
GO:0006312 19
GO:0006313 174
GO:0006314 7
GO:0006323 57
GO:0006325 494
GO:0006333 37
GO:0006334 44
GO:0006335 6
GO:0006336 21
GO:0006337 14
GO:0006338 105
GO:0006342 16
GO:0006343 1
GO:0006344 3
GO:0006346 5
GO:0006348 1
GO:0006349 7
GO:0006351 1857
GO:0006352 102
GO:0006353 31
GO:0006354 37
GO:0006355 2409
GO:0006356 14
GO:0006357 973
GO:0006359 15
GO:0006360 19
GO:0006361 11
GO:0006362 9
GO:0006363 11
GO:0006364 137
GO:0006366 211
GO:0006367 59
GO:0006368 25
GO:0006369 10
GO:0006370 12
GO:0006376 23
GO:0006378 21
GO:0006379 12
GO:0006382 3
GO:0006383 25
GO:0006384 3
GO:0006385 6
GO:0006386 6
GO:0006388 11
GO:0006390 8
GO:0006391 2
GO:0006396 423
GO:0006397 344
GO:0006398 3
GO:0006399 200
GO:0006400 43
GO:0006401 121
GO:0006402 94
GO:0006403 16
GO:0006404 4
GO:0006405 43
GO:0006406 38
GO:0006407 1
GO:0006408 2
GO:0006409 2
GO:0006412 305
GO:0006413 34
GO:0006414 30
GO:0006415 13
GO:0006417 184
GO:0006418 90
GO:0006419 5
GO:0006420 6
GO:0006421 2
GO:0006422 2
GO:0006423 4
GO:0006424 4
GO:0006425 1
GO:0006426 4
GO:0006427 2
GO:0006428 7
GO:0006429 8
GO:0006430 5
GO:0006431 5
GO:0006432 6
GO:0006433 5
GO:0006434 7
GO:0006435 3
GO:0006436 4
GO:0006437 3
GO:0006438 6
GO:0006446 56
GO:0006447 1
GO:0006448 7
GO:0006449 7
GO:0006450 4
GO:0006451 5
GO:0006452 2
GO:0006457 194
GO:0006458 20
GO:0006461 720
GO:0006463 2
GO:0006464 2020
GO:0006465 8
GO:0006468 452
GO:0006469 125
GO:0006470 149
GO:0006471 31
GO:0006473 97
GO:0006474 12
GO:0006475 90
GO:0006476 29
GO:0006477 13
GO:0006478 3
GO:0006479 130
GO:0006480 1
GO:0006481 2
GO:0006482 18
GO:0006486 291
GO:0006487 60
GO:0006488 15
GO:0006489 1
GO:0006491 10
GO:0006493 62
GO:0006497 66
GO:0006498 5
GO:0006499 5
GO:0006501 15
GO:0006505 34
GO:0006506 31
GO:0006507 2
GO:0006508 522
GO:0006509 21
GO:0006511 296
GO:0006513 33
GO:0006515 14
GO:0006516 10
GO:0006518 116
GO:0006520 523
GO:0006521 173
GO:0006522 10
GO:0006523 3
GO:0006524 7
GO:0006525 34
GO:0006526 21
GO:0006527 4
GO:0006528 4
GO:0006529 3
GO:0006531 6
GO:0006533 3
GO:0006534 21
GO:0006535 2
GO:0006536 37
GO:0006537 8
GO:0006538 2
GO:0006541 73
GO:0006542 15
GO:0006543 18
GO:0006544 30
GO:0006545 9
GO:0006546 9
GO:0006547 23
GO:0006548 8
GO:0006549 18
GO:0006551 10
GO:0006552 4
GO:0006553 30
GO:0006554 13
GO:0006555 33
GO:0006556 7
GO:0006557 2
GO:0006558 9
GO:0006559 9
GO:0006560 17
GO:0006561 15
GO:0006562 4
GO:0006563 19
GO:0006564 8
GO:0006565 4
GO:0006566 17
GO:0006567 9
GO:0006568 24
GO:0006569 12
GO:0006570 8
GO:0006572 6
GO:0006573 20
GO:0006574 7
GO:0006575 175
GO:0006576 102
GO:0006577 23
GO:0006578 12
GO:0006579 2
GO:0006581 2
GO:0006582 26
GO:0006584 42
GO:0006585 1
GO:0006586 25
GO:0006590 7
GO:0006591 10
GO:0006592 2
GO:0006595 24
GO:0006596 17
GO:0006597 2
GO:0006598 9
GO:0006600 2
GO:0006605 167
GO:0006606 57
GO:0006607 8
GO:0006608 1
GO:0006610 5
GO:0006611 26
GO:0006612 86
GO:0006613 23
GO:0006614 20
GO:0006616 1
GO:0006620 7
GO:0006621 5
GO:0006622 8
GO:0006623 8
GO:0006624 1
GO:0006625 12
GO:0006626 23
GO:0006627 2
GO:0006629 1007
GO:0006631 282
GO:0006633 121
GO:0006635 47
GO:0006636 25
GO:0006637 57
GO:0006638 53
GO:0006639 53
GO:0006641 48
GO:0006642 3
GO:0006643 149
GO:0006644 289
GO:0006646 9
GO:0006650 192
GO:0006651 2
GO:0006653 1
GO:0006654 6
GO:0006655 6
GO:0006656 11
GO:0006657 3
GO:0006658 11
GO:0006659 6
GO:0006661 63
GO:0006662 13
GO:0006664 97
GO:0006665 96
GO:0006666 1
GO:0006667 4
GO:0006668 2
GO:0006670 10
GO:0006671 3
GO:0006672 53
GO:0006673 1
GO:0006675 1
GO:0006677 16
GO:0006678 2
GO:0006679 1
GO:0006681 13
GO:0006682 3
GO:0006683 9
GO:0006684 10
GO:0006685 5
GO:0006686 4
GO:0006687 46
GO:0006688 6
GO:0006689 9
GO:0006690 70
GO:0006691 12
GO:0006692 21
GO:0006693 21
GO:0006694 94
GO:0006695 38
GO:0006699 8
GO:0006700 3
GO:0006701 1
GO:0006702 8
GO:0006703 3
GO:0006704 4
GO:0006705 3
GO:0006706 26
GO:0006707 20
GO:0006710 1
GO:0006711 1
GO:0006714 5
GO:0006720 94
GO:0006721 69
GO:0006725 5018
GO:0006726 1
GO:0006727 1
GO:0006729 6
GO:0006730 55
GO:0006732 280
GO:0006733 86
GO:0006734 4
GO:0006738 1
GO:0006739 42
GO:0006740 2
GO:0006741 6
GO:0006742 3
GO:0006743 13
GO:0006744 13
GO:0006747 3
GO:0006749 42
GO:0006750 22
GO:0006751 9
GO:0006753 823
GO:0006754 44
GO:0006756 4
GO:0006757 4
GO:0006760 40
GO:0006761 1
GO:0006766 131
GO:0006767 104
GO:0006768 7
GO:0006771 7
GO:0006772 24
GO:0006775 18
GO:0006776 5
GO:0006777 14
GO:0006778 44
GO:0006779 39
GO:0006780 1
GO:0006782 12
GO:0006783 16
GO:0006784 3
GO:0006787 2
GO:0006790 312
GO:0006793 1918
GO:0006796 1866
GO:0006797 3
GO:0006798 1
GO:0006799 1
GO:0006801 22
GO:0006805 57
GO:0006807 5709
GO:0006808 4
GO:0006809 18
GO:0006810 3290
GO:0006811 1025
GO:0006812 689
GO:0006813 105
GO:0006814 131
GO:0006816 181
GO:0006817 14
GO:0006818 89
GO:0006820 347
GO:0006821 39
GO:0006824 7
GO:0006825 23
GO:0006826 31
GO:0006827 1
GO:0006828 14
GO:0006829 28
GO:0006833 16
GO:0006835 24
GO:0006836 75
GO:0006837 7
GO:0006839 66
GO:0006842 2
GO:0006846 1
GO:0006848 3
GO:0006850 3
GO:0006851 7
GO:0006853 9
GO:0006855 15
GO:0006857 13
GO:0006858 1
GO:0006862 18
GO:0006863 3
GO:0006865 119
GO:0006868 1
GO:0006869 163
GO:0006873 258
GO:0006874 178
GO:0006875 222
GO:0006878 11
GO:0006879 30
GO:0006880 1
GO:0006882 5
GO:0006884 9
GO:0006885 48
GO:0006886 481
GO:0006887 150
GO:0006888 57
GO:0006890 14
GO:0006891 29
GO:0006892 94
GO:0006893 58
GO:0006895 17
GO:0006896 2
GO:0006897 399
GO:0006898 130
GO:0006900 26
GO:0006901 30
GO:0006903 18
GO:0006904 25
GO:0006906 37
GO:0006907 3
GO:0006909 73
GO:0006910 9
GO:0006911 23
GO:0006913 182
GO:0006914 135
GO:0006915 482
GO:0006919 44
GO:0006921 31
GO:0006925 3
GO:0006927 2
GO:0006928 1123
GO:0006929 3
GO:0006930 4
GO:0006933 2
GO:0006935 143
GO:0006936 96
GO:0006937 56
GO:0006939 25
GO:0006940 19
GO:0006941 36
GO:0006942 24
GO:0006949 36
GO:0006950 1999
GO:0006952 559
GO:0006953 18
GO:0006954 159
GO:0006955 383
GO:0006956 15
GO:0006957 2
GO:0006958 7
GO:0006959 65
GO:0006963 16
GO:0006964 4
GO:0006967 13
GO:0006968 5
GO:0006970 67
GO:0006971 15
GO:0006972 26
GO:0006974 717
GO:0006975 9
GO:0006977 17
GO:0006978 8
GO:0006979 232
GO:0006982 1
GO:0006983 9
GO:0006984 41
GO:0006986 43
GO:0006987 22
GO:0006990 2
GO:0006991 6
GO:0006995 5
GO:0006996 2132
GO:0006997 58
GO:0006998 23
GO:0006999 11
GO:0007000 3
GO:0007004 7
GO:0007005 153
GO:0007006 23
GO:0007007 5
GO:0007009 165
GO:0007010 705
GO:0007015 188
GO:0007016 26
GO:0007017 609
GO:0007018 299
GO:0007019 9
GO:0007020 15
GO:0007021 9
GO:0007023 7
GO:0007026 38
GO:0007028 6
GO:0007029 24
GO:0007030 97
GO:0007031 26
GO:0007032 21
GO:0007033 74
GO:0007034 60
GO:0007035 8
GO:0007038 1
GO:0007039 1
GO:0007040 33
GO:0007041 56
GO:0007042 4
GO:0007043 93
GO:0007044 43
GO:0007045 19
GO:0007049 448
GO:0007050 99
GO:0007051 95
GO:0007052 65
GO:0007053 1
GO:0007059 95
GO:0007060 1
GO:0007062 26
GO:0007063 6
GO:0007064 10
GO:0007067 255
GO:0007068 3
GO:0007070 3
GO:0007072 1
GO:0007076 38
GO:0007077 13
GO:0007080 6
GO:0007084 3
GO:0007088 77
GO:0007089 3
GO:0007091 14
GO:0007092 5
GO:0007093 127
GO:0007094 25
GO:0007095 10
GO:0007096 3
GO:0007097 11
GO:0007098 3
GO:0007099 17
GO:0007100 3
GO:0007105 2
GO:0007108 1
GO:0007109 2
GO:0007110 1
GO:0007111 1
GO:0007112 1
GO:0007113 2
GO:0007114 2
GO:0007121 1
GO:0007124 1
GO:0007126 44
GO:0007127 9
GO:0007129 13
GO:0007130 6
GO:0007131 17
GO:0007135 1
GO:0007140 17
GO:0007141 7
GO:0007143 1
GO:0007144 6
GO:0007147 1
GO:0007154 544
GO:0007155 999
GO:0007156 213
GO:0007157 65
GO:0007158 22
GO:0007159 114
GO:0007160 75
GO:0007161 2
GO:0007162 117
GO:0007163 183
GO:0007164 82
GO:0007165 2842
GO:0007166 1537
GO:0007167 464
GO:0007168 22
GO:0007169 342
GO:0007171 3
GO:0007172 4
GO:0007173 79
GO:0007175 5
GO:0007176 14
GO:0007178 104
GO:0007179 73
GO:0007181 1
GO:0007182 2
GO:0007183 7
GO:0007184 6
GO:0007185 7
GO:0007186 480
GO:0007187 99
GO:0007188 96
GO:0007189 33
GO:0007190 9
GO:0007191 4
GO:0007192 2
GO:0007193 41
GO:0007194 18
GO:0007195 11
GO:0007196 9
GO:0007198 3
GO:0007199 1
GO:0007200 44
GO:0007202 19
GO:0007204 109
GO:0007205 40
GO:0007206 9
GO:0007208 2
GO:0007210 11
GO:0007211 1
GO:0007212 23
GO:0007213 7
GO:0007214 8
GO:0007215 60
GO:0007216 25
GO:0007217 13
GO:0007218 182
GO:0007219 107
GO:0007220 19
GO:0007221 5
GO:0007223 5
GO:0007224 72
GO:0007227 1
GO:0007228 3
GO:0007229 45
GO:0007249 14
GO:0007250 17
GO:0007252 11
GO:0007253 5
GO:0007254 44
GO:0007256 6
GO:0007257 23
GO:0007258 1
GO:0007259 16
GO:0007260 1
GO:0007262 2
GO:0007263 10
GO:0007264 341
GO:0007265 93
GO:0007266 29
GO:0007267 347
GO:0007268 222
GO:0007269 49
GO:0007270 65
GO:0007271 29
GO:0007272 79
GO:0007274 32
GO:0007275 445
GO:0007276 336
GO:0007277 2
GO:0007279 6
GO:0007280 8
GO:0007281 153
GO:0007282 3
GO:0007283 247
GO:0007284 1
GO:0007286 31
GO:0007288 7
GO:0007289 9
GO:0007290 1
GO:0007291 3
GO:0007292 92
GO:0007293 6
GO:0007294 12
GO:0007295 11
GO:0007296 3
GO:0007297 45
GO:0007298 42
GO:0007300 2
GO:0007301 10
GO:0007303 18
GO:0007304 4
GO:0007306 5
GO:0007308 8
GO:0007309 13
GO:0007310 6
GO:0007312 1
GO:0007314 11
GO:0007315 2
GO:0007316 6
GO:0007317 4
GO:0007318 3
GO:0007319 3
GO:0007320 3
GO:0007338 18
GO:0007339 7
GO:0007340 4
GO:0007341 5
GO:0007342 4
GO:0007343 1
GO:0007344 2
GO:0007346 319
GO:0007349 17
GO:0007350 8
GO:0007352 17
GO:0007354 1
GO:0007362 1
GO:0007365 28
GO:0007366 1
GO:0007367 27
GO:0007368 59
GO:0007369 47
GO:0007370 7
GO:0007371 1
GO:0007374 3
GO:0007377 5
GO:0007379 17
GO:0007380 2
GO:0007382 1
GO:0007385 2
GO:0007386 4
GO:0007389 414
GO:0007390 7
GO:0007391 43
GO:0007394 5
GO:0007395 7
GO:0007396 1
GO:0007398 17
GO:0007399 187
GO:0007400 9
GO:0007402 3
GO:0007403 8
GO:0007405 17
GO:0007406 15
GO:0007409 151
GO:0007411 322
GO:0007412 11
GO:0007413 23
GO:0007414 11
GO:0007415 4
GO:0007416 64
GO:0007417 91
GO:0007418 2
GO:0007419 23
GO:0007420 172
GO:0007421 3
GO:0007422 50
GO:0007423 139
GO:0007424 62
GO:0007425 4
GO:0007426 7
GO:0007427 16
GO:0007428 6
GO:0007430 3
GO:0007431 22
GO:0007432 3
GO:0007435 22
GO:0007438 2
GO:0007439 1
GO:0007440 17
GO:0007442 15
GO:0007443 11
GO:0007444 46
GO:0007445 7
GO:0007446 15
GO:0007447 42
GO:0007448 9
GO:0007449 8
GO:0007450 16
GO:0007451 7
GO:0007455 8
GO:0007458 3
GO:0007460 9
GO:0007464 18
GO:0007465 5
GO:0007468 2
GO:0007469 10
GO:0007472 10
GO:0007473 7
GO:0007474 23
GO:0007475 10
GO:0007476 75
GO:0007477 3
GO:0007478 4
GO:0007479 4
GO:0007480 23
GO:0007482 3
GO:0007484 1
GO:0007486 1
GO:0007488 2
GO:0007492 12
GO:0007494 14
GO:0007497 1
GO:0007498 44
GO:0007499 3
GO:0007500 1
GO:0007501 6
GO:0007502 2
GO:0007506 3
GO:0007507 150
GO:0007508 2
GO:0007509 8
GO:0007512 12
GO:0007516 5
GO:0007517 92
GO:0007519 56
GO:0007520 31
GO:0007521 10
GO:0007522 2
GO:0007525 24
GO:0007526 3
GO:0007527 5
GO:0007528 88
GO:0007529 3
GO:0007530 19
GO:0007538 11
GO:0007540 1
GO:0007542 10
GO:0007548 9
GO:0007549 15
GO:0007552 13
GO:0007553 3
GO:0007556 1
GO:0007557 1
GO:0007560 26
GO:0007561 1
GO:0007562 2
GO:0007563 2
GO:0007564 2
GO:0007565 52
GO:0007566 26
GO:0007567 8
GO:0007568 177
GO:0007569 74
GO:0007584 89
GO:0007585 32
GO:0007586 26
GO:0007588 28
GO:0007589 46
GO:0007591 5
GO:0007595 24
GO:0007596 149
GO:0007597 2
GO:0007598 1
GO:0007599 154
GO:0007600 343
GO:0007601 125
GO:0007602 54
GO:0007603 23
GO:0007605 144
GO:0007606 50
GO:0007608 31
GO:0007610 522
GO:0007611 180
GO:0007612 100
GO:0007613 88
GO:0007614 7
GO:0007615 1
GO:0007616 38
GO:0007617 17
GO:0007619 11
GO:0007621 4
GO:0007622 51
GO:0007623 105
GO:0007625 13
GO:0007626 201
GO:0007628 21
GO:0007629 11
GO:0007630 3
GO:0007631 64
GO:0007632 38
GO:0007634 2
GO:0007635 40
GO:0007637 3
GO:0007638 18
GO:0008013 52
GO:0008015 8
GO:0008016 74
GO:0008017 102
GO:0008020 9
GO:0008021 108
GO:0008022 100
GO:0008023 32
GO:0008026 127
GO:0008028 30
GO:0008033 110
GO:0008035 5
GO:0008037 111
GO:0008038 91
GO:0008039 10
GO:0008043 1
GO:0008045 74
GO:0008046 8
GO:0008047 350
GO:0008049 21
GO:0008050 5
GO:0008053 12
GO:0008054 5
GO:0008055 1
GO:0008056 2
GO:0008060 23
GO:0008061 16
GO:0008062 2
GO:0008063 19
GO:0008064 124
GO:0008065 1
GO:0008066 68
GO:0008069 5
GO:0008071 3
GO:0008073 1
GO:0008074 10
GO:0008076 62
GO:0008078 14
GO:0008079 9
GO:0008080 72
GO:0008081 79
GO:0008083 14
GO:0008088 37
GO:0008089 22
GO:0008090 4
GO:0008091 20
GO:0008092 479
GO:0008093 15
GO:0008094 91
GO:0008097 4
GO:0008101 2
GO:0008103 2
GO:0008104 1338
GO:0008105 39
GO:0008106 3
GO:0008107 9
GO:0008108 3
GO:0008109 6
GO:0008111 1
GO:0008113 3
GO:0008115 3
GO:0008117 2
GO:0008119 2
GO:0008120 4
GO:0008121 5
GO:0008123 1
GO:0008124 2
GO:0008126 1
GO:0008127 1
GO:0008131 14
GO:0008134 212
GO:0008135 116
GO:0008137 52
GO:0008138 30
GO:0008139 7
GO:0008140 4
GO:0008142 5
GO:0008143 10
GO:0008144 64
GO:0008146 59
GO:0008150 15919
GO:0008152 9825
GO:0008154 54
GO:0008156 23
GO:0008157 3
GO:0008158 22
GO:0008160 1
GO:0008168 290
GO:0008169 5
GO:0008170 130
GO:0008171 18
GO:0008172 6
GO:0008173 47
GO:0008174 6
GO:0008175 14
GO:0008176 3
GO:0008177 5
GO:0008179 9
GO:0008180 24
GO:0008184 3
GO:0008186 27
GO:0008187 13
GO:0008188 92
GO:0008190 1
GO:0008191 4
GO:0008192 3
GO:0008193 1
GO:0008194 159
GO:0008195 6
GO:0008196 1
GO:0008198 15
GO:0008199 14
GO:0008200 11
GO:0008201 88
GO:0008202 219
GO:0008203 132
GO:0008205 1
GO:0008206 24
GO:0008207 10
GO:0008209 19
GO:0008210 12
GO:0008211 4
GO:0008212 3
GO:0008213 130
GO:0008214 18
GO:0008215 7
GO:0008216 13
GO:0008217 77
GO:0008219 558
GO:0008226 1
GO:0008227 44
GO:0008228 7
GO:0008230 1
GO:0008231 1
GO:0008232 1
GO:0008233 904
GO:0008234 182
GO:0008235 38
GO:0008236 150
GO:0008237 237
GO:0008238 133
GO:0008239 5
GO:0008241 8
GO:0008242 20
GO:0008250 7
GO:0008251 3
GO:0008252 10
GO:0008253 8
GO:0008254 2
GO:0008258 3
GO:0008260 1
GO:0008263 2
GO:0008265 3
GO:0008266 11
GO:0008270 1437
GO:0008271 24
GO:0008272 6
GO:0008273 3
GO:0008274 7
GO:0008275 1
GO:0008276 123
GO:0008277 106
GO:0008278 7
GO:0008280 6
GO:0008281 1
GO:0008283 430
GO:0008284 376
GO:0008285 398
GO:0008286 69
GO:0008287 51
GO:0008289 469
GO:0008289
 1
GO:0008290 4
GO:0008291 11
GO:0008292 9
GO:0008293 3
GO:0008294 5
GO:0008295 10
GO:0008296 8
GO:0008297 5
GO:0008298 12
GO:0008299 47
GO:0008300 2
GO:0008301 10
GO:0008302 10
GO:0008305 14
GO:0008306 63
GO:0008307 29
GO:0008308 19
GO:0008309 3
GO:0008310 2
GO:0008311 3
GO:0008312 7
GO:0008318 7
GO:0008320 15
GO:0008321 1
GO:0008324 782
GO:0008327 6
GO:0008328 52
GO:0008329 11
GO:0008331 12
GO:0008332 6
GO:0008333 36
GO:0008334 19
GO:0008336 1
GO:0008340 58
GO:0008343 6
GO:0008344 82
GO:0008345 35
GO:0008347 30
GO:0008348 4
GO:0008352 1
GO:0008353 13
GO:0008354 21
GO:0008355 22
GO:0008356 23
GO:0008360 151
GO:0008361 58
GO:0008362 5
GO:0008364 1
GO:0008365 2
GO:0008366 79
GO:0008374 48
GO:0008375 57
GO:0008376 46
GO:0008378 51
GO:0008379 4
GO:0008380 256
GO:0008381 13
GO:0008384 2
GO:0008385 1
GO:0008391 11
GO:0008392 9
GO:0008395 10
GO:0008397 1
GO:0008398 1
GO:0008403 1
GO:0008404 1
GO:0008405 1
GO:0008406 82
GO:0008407 32
GO:0008408 56
GO:0008409 12
GO:0008410 5
GO:0008413 1
GO:0008417 25
GO:0008418 2
GO:0008419 2
GO:0008420 2
GO:0008422 3
GO:0008425 2
GO:0008428 1
GO:0008429 16
GO:0008430 6
GO:0008430
 1
GO:0008431 1
GO:0008432 9
GO:0008434 5
GO:0008440 6
GO:0008441 1
GO:0008442 1
GO:0008443 8
GO:0008444 3
GO:0008445 3
GO:0008446 1
GO:0008447 2
GO:0008448 2
GO:0008449 2
GO:0008452 1
GO:0008453 2
GO:0008454 4
GO:0008455 2
GO:0008456 2
GO:0008457 2
GO:0008458 2
GO:0008459 2
GO:0008460 5
GO:0008465 8
GO:0008466 2
GO:0008467 7
GO:0008469 8
GO:0008470 2
GO:0008473 1
GO:0008474 6
GO:0008475 1
GO:0008476 3
GO:0008478 5
GO:0008479 4
GO:0008481 1
GO:0008482 1
GO:0008483 50
GO:0008484 21
GO:0008486 1
GO:0008488 1
GO:0008489 2
GO:0008490 3
GO:0008494 4
GO:0008495 1
GO:0008499 2
GO:0008502 2
GO:0008503 3
GO:0008504 4
GO:0008506 2
GO:0008507 1
GO:0008508 2
GO:0008509 339
GO:0008510 1
GO:0008511 1
GO:0008513 1
GO:0008514 203
GO:0008515 2
GO:0008517 1
GO:0008519 29
GO:0008520 8
GO:0008521 2
GO:0008523 2
GO:0008525 7
GO:0008526 8
GO:0008527 3
GO:0008528 142
GO:0008531 3
GO:0008532 1
GO:0008534 3
GO:0008535 7
GO:0008536 6
GO:0008537 1
GO:0008540 3
GO:0008541 2
GO:0008542 34
GO:0008543 47
GO:0008544 23
GO:0008545 3
GO:0008551 1
GO:0008553 4
GO:0008554 1
GO:0008555 1
GO:0008556 5
GO:0008559 13
GO:0008565 84
GO:0008568 2
GO:0008569 2
GO:0008574 19
GO:0008582 29
GO:0008584 43
GO:0008585 10
GO:0008586 19
GO:0008587 18
GO:0008589 56
GO:0008593 73
GO:0008594 11
GO:0008595 6
GO:0008597 1
GO:0008599 4
GO:0008601 17
GO:0008603 10
GO:0008607 5
GO:0008608 5
GO:0008609 1
GO:0008610 460
GO:0008611 3
GO:0008612 6
GO:0008614 4
GO:0008615 4
GO:0008616 4
GO:0008622 6
GO:0008623 1
GO:0008625 31
GO:0008626 3
GO:0008630 58
GO:0008631 17
GO:0008635 5
GO:0008637 39
GO:0008641 7
GO:0008643 87
GO:0008645 32
GO:0008649 18
GO:0008650 1
GO:0008652 201
GO:0008653 19
GO:0008654 190
GO:0008655 8
GO:0008656 7
GO:0008658 8
GO:0008661 2
GO:0008663 2
GO:0008665 2
GO:0008666 1
GO:0008670 3
GO:0008676 2
GO:0008683 2
GO:0008689 2
GO:0008691 2
GO:0008692 3
GO:0008695 1
GO:0008700 1
GO:0008703 1
GO:0008705 1
GO:0008716 3
GO:0008720 1
GO:0008721 2
GO:0008725 1
GO:0008728 4
GO:0008732 3
GO:0008741 1
GO:0008743 2
GO:0008745 5
GO:0008746 6
GO:0008747 1
GO:0008750 6
GO:0008756 4
GO:0008757 182
GO:0008760 1
GO:0008761 1
GO:0008762 39
GO:0008763 1
GO:0008765 2
GO:0008766 2
GO:0008767 2
GO:0008768 2
GO:0008772 1
GO:0008776 2
GO:0008784 2
GO:0008785 4
GO:0008795 3
GO:0008796 1
GO:0008800 3
GO:0008802 3
GO:0008810 6
GO:0008812 10
GO:0008817 1
GO:0008821 2
GO:0008823 3
GO:0008829 1
GO:0008830 2
GO:0008831 3
GO:0008832 7
GO:0008835 1
GO:0008836 4
GO:0008837 2
GO:0008839 2
GO:0008840 2
GO:0008841 1
GO:0008843 1
GO:0008853 4
GO:0008855 2
GO:0008860 2
GO:0008863 3
GO:0008864 1
GO:0008865 5
GO:0008870 1
GO:0008874 1
GO:0008875 1
GO:0008876 1
GO:0008878 1
GO:0008879 1
GO:0008881 2
GO:0008882 2
GO:0008887 2
GO:0008889 7
GO:0008890 2
GO:0008893 3
GO:0008897 1
GO:0008898 3
GO:0008902 4
GO:0008903 1
GO:0008905 5
GO:0008907 10
GO:0008909 2
GO:0008917 2
GO:0008921 2
GO:0008933 1
GO:0008934 3
GO:0008935 3
GO:0008936 2
GO:0008940 4
GO:0008941 3
GO:0008948 7
GO:0008949 1
GO:0008953 1
GO:0008955 2
GO:0008959 7
GO:0008961 2
GO:0008962 1
GO:0008963 6
GO:0008965 1
GO:0008966 2
GO:0008967 1
GO:0008969 5
GO:0008970 9
GO:0008972 6
GO:0008973 2
GO:0008976 1
GO:0008982 2
GO:0008984 2
GO:0008986 2
GO:0008987 2
GO:0008988 3
GO:0008989 1
GO:0009000 1
GO:0009002 2
GO:0009007 4
GO:0009008 12
GO:0009009 9
GO:0009013 1
GO:0009014 2
GO:0009019 2
GO:0009022 2
GO:0009030 2
GO:0009032 1
GO:0009035 5
GO:0009036 18
GO:0009037 9
GO:0009039 1
GO:0009041 3
GO:0009045 1
GO:0009048 9
GO:0009051 3
GO:0009052 2
GO:0009055 130
GO:0009056 1889
GO:0009057 715
GO:0009058 4157
GO:0009059 2788
GO:0009060 25
GO:0009061 3
GO:0009062 56
GO:0009063 136
GO:0009064 143
GO:0009065 28
GO:0009066 83
GO:0009067 50
GO:0009068 25
GO:0009069 67
GO:0009070 33
GO:0009071 15
GO:0009072 46
GO:0009073 15
GO:0009074 21
GO:0009078 10
GO:0009079 3
GO:0009080 7
GO:0009081 38
GO:0009082 22
GO:0009083 14
GO:0009084 56
GO:0009085 17
GO:0009086 31
GO:0009088 6
GO:0009089 17
GO:0009092 1
GO:0009093 1
GO:0009097 16
GO:0009098 6
GO:0009099 10
GO:0009100 73
GO:0009101 44
GO:0009102 5
GO:0009103 18
GO:0009106 4
GO:0009107 4
GO:0009108 176
GO:0009109 10
GO:0009110 47
GO:0009111 3
GO:0009112 77
GO:0009113 7
GO:0009115 17
GO:0009116 567
GO:0009117 812
GO:0009118 20
GO:0009119 548
GO:0009120 2
GO:0009123 381
GO:0009124 145
GO:0009125 212
GO:0009126 330
GO:0009127 95
GO:0009128 211
GO:0009129 40
GO:0009130 38
GO:0009131 1
GO:0009132 38
GO:0009133 13
GO:0009134 4
GO:0009135 15
GO:0009136 8
GO:0009137 3
GO:0009138 2
GO:0009139 2
GO:0009141 447
GO:0009142 78
GO:0009143 338
GO:0009144 420
GO:0009145 54
GO:0009146 335
GO:0009147 31
GO:0009148 24
GO:0009150 561
GO:0009151 16
GO:0009152 175
GO:0009153 1
GO:0009154 350
GO:0009155 9
GO:0009156 132
GO:0009157 10
GO:0009158 211
GO:0009159 1
GO:0009161 366
GO:0009162 13
GO:0009163 161
GO:0009164 348
GO:0009165 332
GO:0009166 378
GO:0009167 330
GO:0009168 95
GO:0009169 211
GO:0009170 1
GO:0009173 32
GO:0009174 31
GO:0009176 9
GO:0009177 7
GO:0009178 1
GO:0009179 15
GO:0009180 8
GO:0009181 3
GO:0009182 6
GO:0009183 1
GO:0009184 1
GO:0009185 16
GO:0009186 15
GO:0009187 73
GO:0009188 8
GO:0009189 3
GO:0009190 55
GO:0009191 4
GO:0009192 1
GO:0009196 2
GO:0009197 2
GO:0009199 421
GO:0009200 27
GO:0009201 63
GO:0009202 9
GO:0009203 328
GO:0009204 9
GO:0009205 412
GO:0009206 54
GO:0009207 328
GO:0009208 20
GO:0009209 19
GO:0009211 11
GO:0009212 5
GO:0009214 13
GO:0009215 15
GO:0009216 4
GO:0009217 8
GO:0009218 49
GO:0009219 14
GO:0009220 47
GO:0009221 10
GO:0009223 2
GO:0009225 61
GO:0009226 38
GO:0009227 3
GO:0009228 13
GO:0009229 12
GO:0009231 5
GO:0009233 17
GO:0009234 17
GO:0009235 21
GO:0009236 4
GO:0009237 2
GO:0009240 7
GO:0009242 3
GO:0009243 3
GO:0009244 1
GO:0009245 4
GO:0009246 4
GO:0009247 52
GO:0009249 9
GO:0009250 20
GO:0009251 25
GO:0009252 24
GO:0009253 7
GO:0009254 2
GO:0009256 3
GO:0009257 1
GO:0009258 2
GO:0009259 602
GO:0009260 215
GO:0009261 350
GO:0009262 43
GO:0009263 21
GO:0009264 13
GO:0009265 11
GO:0009266 108
GO:0009267 81
GO:0009268 42
GO:0009269 4
GO:0009272 4
GO:0009273 14
GO:0009274 2
GO:0009276 1
GO:0009279 83
GO:0009289 1
GO:0009292 2
GO:0009294 2
GO:0009295 46
GO:0009298 12
GO:0009299 9
GO:0009301 5
GO:0009303 9
GO:0009304 3
GO:0009305 3
GO:0009306 64
GO:0009307 17
GO:0009308 117
GO:0009309 23
GO:0009310 21
GO:0009311 54
GO:0009312 25
GO:0009313 14
GO:0009314 368
GO:0009317 4
GO:0009318 2
GO:0009325 1
GO:0009326 1
GO:0009330 1
GO:0009331 8
GO:0009336 1
GO:0009346 1
GO:0009358 1
GO:0009360 5
GO:0009368 5
GO:0009372 3
GO:0009374 2
GO:0009378 4
GO:0009380 6
GO:0009381 10
GO:0009384 1
GO:0009394 30
GO:0009395 20
GO:0009396 14
GO:0009397 2
GO:0009398 3
GO:0009399 12
GO:0009401 5
GO:0009404 11
GO:0009405 42
GO:0009407 1
GO:0009408 66
GO:0009409 29
GO:0009410 2
GO:0009411 119
GO:0009414 20
GO:0009415 26
GO:0009416 264
GO:0009423 11
GO:0009425 1
GO:0009432 21
GO:0009435 26
GO:0009436 3
GO:0009437 12
GO:0009438 2
GO:0009439 2
GO:0009440 2
GO:0009443 3
GO:0009445 5
GO:0009446 3
GO:0009447 2
GO:0009448 8
GO:0009449 1
GO:0009450 6
GO:0009451 92
GO:0009452 13
GO:0009453 4
GO:0009504 1
GO:0009505 1
GO:0009506 6
GO:0009507 27
GO:0009514 2
GO:0009521 1
GO:0009522 1
GO:0009524 2
GO:0009526 5
GO:0009532 6
GO:0009533 1
GO:0009534 3
GO:0009535 5
GO:0009536 27
GO:0009543 1
GO:0009553 1
GO:0009555 3
GO:0009566 42
GO:0009570 6
GO:0009579 4
GO:0009581 151
GO:0009582 160
GO:0009583 76
GO:0009584 47
GO:0009585 1
GO:0009590 2
GO:0009593 38
GO:0009595 17
GO:0009597 6
GO:0009605 865
GO:0009606 1
GO:0009607 432
GO:0009608 5
GO:0009611 114
GO:0009612 144
GO:0009615 112
GO:0009617 132
GO:0009620 34
GO:0009624 2
GO:0009628 831
GO:0009629 12
GO:0009630 1
GO:0009631 1
GO:0009635 4
GO:0009636 144
GO:0009637 5
GO:0009639 1
GO:0009640 1
GO:0009641 1
GO:0009642 6
GO:0009644 5
GO:0009646 1
GO:0009647 1
GO:0009648 12
GO:0009649 15
GO:0009650 13
GO:0009651 37
GO:0009653 1281
GO:0009657 1
GO:0009658 1
GO:0009687 5
GO:0009688 5
GO:0009690 1
GO:0009692 1
GO:0009693 1
GO:0009694 1
GO:0009695 1
GO:0009698 13
GO:0009699 3
GO:0009705 3
GO:0009710 1
GO:0009712 46
GO:0009713 15
GO:0009718 1
GO:0009719 643
GO:0009720 3
GO:0009725 389
GO:0009726 9
GO:0009730 1
GO:0009732 1
GO:0009733 1
GO:0009734 1
GO:0009735 2
GO:0009737 2
GO:0009738 1
GO:0009742 1
GO:0009743 84
GO:0009744 9
GO:0009746 68
GO:0009749 62
GO:0009750 6
GO:0009751 5
GO:0009753 1
GO:0009755 29
GO:0009756 3
GO:0009757 3
GO:0009786 5
GO:0009787 1
GO:0009789 1
GO:0009790 281
GO:0009791 109
GO:0009792 225
GO:0009793 3
GO:0009794 2
GO:0009798 99
GO:0009799 60
GO:0009804 5
GO:0009805 2
GO:0009808 7
GO:0009809 2
GO:0009812 8
GO:0009813 2
GO:0009820 4
GO:0009821 1
GO:0009826 11
GO:0009835 1
GO:0009838 6
GO:0009841 4
GO:0009846 1
GO:0009847 3
GO:0009850 6
GO:0009851 5
GO:0009853 1
GO:0009855 60
GO:0009860 1
GO:0009875 1
GO:0009877 3
GO:0009880 67
GO:0009881 28
GO:0009886 147
GO:0009887 447
GO:0009888 542
GO:0009889 2848
GO:0009890 798
GO:0009891 953
GO:0009892 1459
GO:0009893 1955
GO:0009894 357
GO:0009895 104
GO:0009896 194
GO:0009897 93
GO:0009898 39
GO:0009900 1
GO:0009901 1
GO:0009909 1
GO:0009912 6
GO:0009913 73
GO:0009914 52
GO:0009916 1
GO:0009917 1
GO:0009918 4
GO:0009925 65
GO:0009926 2
GO:0009932 1
GO:0009941 5
GO:0009946 2
GO:0009948 24
GO:0009949 3
GO:0009950 34
GO:0009951 1
GO:0009952 122
GO:0009953 86
GO:0009954 32
GO:0009960 1
GO:0009965 1
GO:0009966 1573
GO:0009967 744
GO:0009968 676
GO:0009972 1
GO:0009975 70
GO:0009982 17
GO:0009986 293
GO:0009987 12729
GO:0009988 9
GO:0009991 263
GO:0009992 2
GO:0009994 3
GO:0009996 13
GO:0009997 1
GO:0010001 57
GO:0010002 7
GO:0010004 5
GO:0010008 310
GO:0010009 1
GO:0010013 1
GO:0010025 1
GO:0010033 1033
GO:0010034 1
GO:0010035 292
GO:0010038 203
GO:0010039 19
GO:0010040 5
GO:0010041 1
GO:0010042 14
GO:0010043 29
GO:0010044 5
GO:0010045 5
GO:0010046 1
GO:0010051 1
GO:0010070 3
GO:0010087 1
GO:0010092 5
GO:0010107 2
GO:0010119 2
GO:0010124 2
GO:0010125 3
GO:0010126 4
GO:0010127 1
GO:0010133 4
GO:0010134 1
GO:0010138 4
GO:0010150 1
GO:0010155 7
GO:0010157 5
GO:0010160 3
GO:0010165 24
GO:0010166 1
GO:0010171 20
GO:0010172 12
GO:0010181 28
GO:0010182 3
GO:0010183 1
GO:0010185 7
GO:0010193 4
GO:0010206 1
GO:0010212 112
GO:0010216 12
GO:0010224 29
GO:0010225 18
GO:0010226 16
GO:0010243 399
GO:0010248 2
GO:0010255 3
GO:0010256 1
GO:0010257 10
GO:0010259 20
GO:0010260 3
GO:0010265 1
GO:0010266 2
GO:0010269 2
GO:0010273 1
GO:0010275 1
GO:0010287 1
GO:0010288 17
GO:0010297 2
GO:0010309 3
GO:0010310 2
GO:0010312 1
GO:0010314 4
GO:0010319 1
GO:0010324 30
GO:0010332 40
GO:0010340 6
GO:0010349 1
GO:0010350 1
GO:0010369 4
GO:0010378 3
GO:0010383 7
GO:0010385 3
GO:0010387 1
GO:0010388 3
GO:0010389 19
GO:0010390 11
GO:0010410 2
GO:0010412 3
GO:0010420 1
GO:0010424 1
GO:0010438 1
GO:0010446 5
GO:0010447 20
GO:0010448 1
GO:0010449 1
GO:0010452 50
GO:0010453 21
GO:0010454 16
GO:0010455 5
GO:0010457 7
GO:0010458 8
GO:0010459 5
GO:0010460 8
GO:0010463 4
GO:0010464 29
GO:0010465 2
GO:0010466 79
GO:0010467 162
GO:0010468 2897
GO:0010469 55
GO:0010470 9
GO:0010481 3
GO:0010482 3
GO:0010485 7
GO:0010494 28
GO:0010496 5
GO:0010498 181
GO:0010499 7
GO:0010501 4
GO:0010506 73
GO:0010507 17
GO:0010508 35
GO:0010510 1
GO:0010511 2
GO:0010513 2
GO:0010517 37
GO:0010518 29
GO:0010519 3
GO:0010520 8
GO:0010522 46
GO:0010523 4
GO:0010524 25
GO:0010528 1
GO:0010530 1
GO:0010540 1
GO:0010543 14
GO:0010544 10
GO:0010556 2678
GO:0010557 832
GO:0010558 741
GO:0010559 21
GO:0010560 13
GO:0010561 5
GO:0010562 560
GO:0010563 339
GO:0010564 367
GO:0010565 238
GO:0010566 7
GO:0010569 10
GO:0010570 1
GO:0010571 9
GO:0010572 2
GO:0010573 1
GO:0010574 8
GO:0010575 6
GO:0010576 4
GO:0010578 7
GO:0010579 7
GO:0010586 7
GO:0010587 4
GO:0010590 1
GO:0010591 22
GO:0010592 7
GO:0010593 7
GO:0010594 75
GO:0010595 33
GO:0010596 26
GO:0010603 4
GO:0010604 1490
GO:0010605 1225
GO:0010606 4
GO:0010608 360
GO:0010609 1
GO:0010610 1
GO:0010611 25
GO:0010612 4
GO:0010613 11
GO:0010614 10
GO:0010615 3
GO:0010616 1
GO:0010623 55
GO:0010624 1
GO:0010626 1
GO:0010628 848
GO:0010629 834
GO:0010631 99
GO:0010632 109
GO:0010633 38
GO:0010634 44
GO:0010635 4
GO:0010636 1
GO:0010637 4
GO:0010638 252
GO:0010639 257
GO:0010640 11
GO:0010641 1
GO:0010642 9
GO:0010644 1
GO:0010646 1818
GO:0010647 864
GO:0010648 751
GO:0010649 21
GO:0010650 18
GO:0010656 9
GO:0010660 13
GO:0010661 2
GO:0010662 2
GO:0010663 1
GO:0010664 1
GO:0010665 2
GO:0010666 1
GO:0010667 1
GO:0010668 4
GO:0010669 19
GO:0010675 79
GO:0010676 30
GO:0010677 17
GO:0010692 3
GO:0010694 3
GO:0010700 1
GO:0010701 1
GO:0010712 20
GO:0010714 18
GO:0010715 4
GO:0010717 25
GO:0010718 10
GO:0010719 11
GO:0010720 260
GO:0010721 205
GO:0010722 2
GO:0010724 4
GO:0010725 1
GO:0010727 1
GO:0010732 1
GO:0010734 1
GO:0010735 2
GO:0010737 1
GO:0010738 14
GO:0010739 3
GO:0010743 7
GO:0010744 2
GO:0010745 5
GO:0010746 2
GO:0010747 2
GO:0010749 1
GO:0010751 1
GO:0010755 2
GO:0010756 2
GO:0010761 8
GO:0010762 11
GO:0010763 5
GO:0010764 2
GO:0010765 15
GO:0010766 1
GO:0010767 2
GO:0010768 1
GO:0010769 229
GO:0010770 92
GO:0010771 82
GO:0010792 2
GO:0010793 4
GO:0010796 1
GO:0010797 1
GO:0010799 22
GO:0010800 14
GO:0010801 8
GO:0010803 3
GO:0010804 1
GO:0010807 5
GO:0010808 3
GO:0010810 114
GO:0010811 47
GO:0010812 40
GO:0010813 5
GO:0010814 5
GO:0010815 10
GO:0010816 5
GO:0010817 179
GO:0010818 1
GO:0010819 5
GO:0010820 5
GO:0010821 55
GO:0010822 28
GO:0010823 24
GO:0010824 21
GO:0010825 3
GO:0010826 3
GO:0010827 43
GO:0010828 20
GO:0010829 3
GO:0010830 17
GO:0010831 10
GO:0010832 4
GO:0010833 15
GO:0010834 1
GO:0010835 1
GO:0010837 21
GO:0010838 7
GO:0010839 12
GO:0010842 35
GO:0010844 6
GO:0010845 7
GO:0010847 2
GO:0010857 1
GO:0010861 4
GO:0010862 10
GO:0010863 22
GO:0010866 16
GO:0010867 12
GO:0010868 3
GO:0010869 9
GO:0010870 5
GO:0010871 1
GO:0010872 5
GO:0010874 18
GO:0010875 15
GO:0010876 1
GO:0010880 17
GO:0010881 13
GO:0010882 14
GO:0010883 27
GO:0010884 12
GO:0010885 13
GO:0010886 7
GO:0010887 6
GO:0010888 11
GO:0010889 6
GO:0010890 1
GO:0010891 5
GO:0010893 9
GO:0010894 19
GO:0010896 4
GO:0010897 2
GO:0010898 2
GO:0010899 4
GO:0010906 50
GO:0010907 14
GO:0010908 1
GO:0010909 1
GO:0010911 48
GO:0010912 48
GO:0010915 1
GO:0010916 1
GO:0010917 1
GO:0010918 1
GO:0010919 3
GO:0010920 1
GO:0010921 89
GO:0010922 8
GO:0010923 68
GO:0010924 1
GO:0010925 1
GO:0010927 261
GO:0010935 3
GO:0010938 3
GO:0010939 17
GO:0010940 3
GO:0010941 886
GO:0010942 369
GO:0010944 3
GO:0010948 185
GO:0010949 1
GO:0010950 75
GO:0010951 79
GO:0010952 86
GO:0010954 4
GO:0010955 146
GO:0010956 4
GO:0010957 4
GO:0010959 127
GO:0010960 9
GO:0010962 12
GO:0010965 48
GO:0010966 4
GO:0010968 3
GO:0010970 99
GO:0010971 7
GO:0010972 6
GO:0010975 281
GO:0010976 138
GO:0010977 96
GO:0010979 1
GO:0010980 1
GO:0010981 1
GO:0010982 2
GO:0010983 2
GO:0010984 5
GO:0010985 2
GO:0010986 2
GO:0010988 2
GO:0010989 1
GO:0010990 5
GO:0010991 5
GO:0010992 3
GO:0010994 2
GO:0010996 5
GO:0010997 3
GO:0010998 2
GO:0010999 2
GO:0012501 533
GO:0012502 3
GO:0012505 51
GO:0012506 349
GO:0012507 20
GO:0012510 2
GO:0014002 11
GO:0014003 18
GO:0014009 2
GO:0014010 1
GO:0014012 7
GO:0014013 42
GO:0014014 24
GO:0014015 25
GO:0014016 2
GO:0014017 5
GO:0014019 1
GO:0014021 2
GO:0014028 1
GO:0014029 7
GO:0014031 8
GO:0014032 4
GO:0014033 5
GO:0014034 1
GO:0014036 3
GO:0014037 3
GO:0014038 2
GO:0014040 2
GO:0014041 13
GO:0014042 7
GO:0014043 2
GO:0014044 11
GO:0014045 2
GO:0014047 5
GO:0014048 6
GO:0014049 5
GO:0014051 3
GO:0014052 4
GO:0014053 1
GO:0014054 3
GO:0014056 3
GO:0014059 9
GO:0014060 3
GO:0014061 3
GO:0014062 3
GO:0014063 2
GO:0014065 22
GO:0014066 41
GO:0014067 11
GO:0014068 24
GO:0014069 179
GO:0014070 436
GO:0014072 17
GO:0014074 95
GO:0014075 26
GO:0014076 3
GO:0014701 3
GO:0014704 38
GO:0014706 90
GO:0014717 2
GO:0014718 2
GO:0014719 11
GO:0014722 3
GO:0014731 15
GO:0014732 1
GO:0014733 11
GO:0014735 6
GO:0014737 6
GO:0014738 1
GO:0014739 1
GO:0014741 10
GO:0014742 11
GO:0014743 25
GO:0014744 10
GO:0014745 1
GO:0014802 1
GO:0014805 1
GO:0014807 7
GO:0014808 2
GO:0014809 3
GO:0014810 2
GO:0014812 12
GO:0014816 11
GO:0014819 3
GO:0014820 6
GO:0014821 4
GO:0014823 20
GO:0014824 4
GO:0014829 6
GO:0014831 1
GO:0014832 6
GO:0014834 2
GO:0014835 3
GO:0014839 1
GO:0014841 10
GO:0014842 2
GO:0014846 1
GO:0014848 6
GO:0014850 9
GO:0014854 2
GO:0014855 16
GO:0014856 10
GO:0014857 5
GO:0014858 1
GO:0014866 1
GO:0014870 2
GO:0014874 2
GO:0014877 1
GO:0014878 1
GO:0014883 11
GO:0014887 7
GO:0014888 8
GO:0014889 1
GO:0014891 1
GO:0014894 1
GO:0014895 1
GO:0014896 21
GO:0014897 20
GO:0014898 7
GO:0014902 14
GO:0014904 24
GO:0014909 2
GO:0014910 22
GO:0014911 6
GO:0014912 11
GO:0014916 2
GO:0015002 25
GO:0015012 20
GO:0015014 7
GO:0015015 6
GO:0015016 4
GO:0015018 1
GO:0015019 4
GO:0015020 24
GO:0015026 12
GO:0015030 28
GO:0015031 1038
GO:0015035 42
GO:0015036 50
GO:0015037 5
GO:0015038 5
GO:0015054 1
GO:0015055 3
GO:0015056 3
GO:0015074 454
GO:0015075 1042
GO:0015077 388
GO:0015078 102
GO:0015079 136
GO:0015080 2
GO:0015081 148
GO:0015085 182
GO:0015086 2
GO:0015087 5
GO:0015088 2
GO:0015091 1
GO:0015093 6
GO:0015094 1
GO:0015095 9
GO:0015097 1
GO:0015099 2
GO:0015100 1
GO:0015101 42
GO:0015103 138
GO:0015105 4
GO:0015106 4
GO:0015108 63
GO:0015109 2
GO:0015111 3
GO:0015112 2
GO:0015114 11
GO:0015116 25
GO:0015119 2
GO:0015123 1
GO:0015125 10
GO:0015126 2
GO:0015128 2
GO:0015129 1
GO:0015132 2
GO:0015136 10
GO:0015137 6
GO:0015141 6
GO:0015142 6
GO:0015144 42
GO:0015145 19
GO:0015149 11
GO:0015152 2
GO:0015154 2
GO:0015157 2
GO:0015165 2
GO:0015166 5
GO:0015168 4
GO:0015169 1
GO:0015171 114
GO:0015172 8
GO:0015173 1
GO:0015174 5
GO:0015175 35
GO:0015179 44
GO:0015180 6
GO:0015181 4
GO:0015183 1
GO:0015184 5
GO:0015185 3
GO:0015186 1
GO:0015187 12
GO:0015189 3
GO:0015192 1
GO:0015193 7
GO:0015194 3
GO:0015195 1
GO:0015196 1
GO:0015197 14
GO:0015198 7
GO:0015199 6
GO:0015204 6
GO:0015205 11
GO:0015210 2
GO:0015211 12
GO:0015215 19
GO:0015216 11
GO:0015217 7
GO:0015218 2
GO:0015220 9
GO:0015222 3
GO:0015226 4
GO:0015227 1
GO:0015228 4
GO:0015229 8
GO:0015230 1
GO:0015232 11
GO:0015234 2
GO:0015235 11
GO:0015238 30
GO:0015245 7
GO:0015248 10
GO:0015250 12
GO:0015252 8
GO:0015254 2
GO:0015267 504
GO:0015269 33
GO:0015271 13
GO:0015276 203
GO:0015277 11
GO:0015278 35
GO:0015279 13
GO:0015280 7
GO:0015288 15
GO:0015291 342
GO:0015292 2
GO:0015293 249
GO:0015294 119
GO:0015295 19
GO:0015296 63
GO:0015297 76
GO:0015298 26
GO:0015299 17
GO:0015301 24
GO:0015307 4
GO:0015319 2
GO:0015321 6
GO:0015322 1
GO:0015334 1
GO:0015343 1
GO:0015347 3
GO:0015349 2
GO:0015350 1
GO:0015355 3
GO:0015361 1
GO:0015362 2
GO:0015368 7
GO:0015370 85
GO:0015373 1
GO:0015375 6
GO:0015377 10
GO:0015378 1
GO:0015379 5
GO:0015382 1
GO:0015385 10
GO:0015389 2
GO:0015390 2
GO:0015399 199
GO:0015403 2
GO:0015405 199
GO:0015408 1
GO:0015410 2
GO:0015415 1
GO:0015419 1
GO:0015420 1
GO:0015424 1
GO:0015431 1
GO:0015432 1
GO:0015439 2
GO:0015445 2
GO:0015446 3
GO:0015450 9
GO:0015459 15
GO:0015464 16
GO:0015467 10
GO:0015485 31
GO:0015491 19
GO:0015499 1
GO:0015503 1
GO:0015556 7
GO:0015562 4
GO:0015563 3
GO:0015573 2
GO:0015578 2
GO:0015603 1
GO:0015605 22
GO:0015616 4
GO:0015629 145
GO:0015630 87
GO:0015631 143
GO:0015633 1
GO:0015643 6
GO:0015645 21
GO:0015651 7
GO:0015652 1
GO:0015653 1
GO:0015655 9
GO:0015659 1
GO:0015660 1
GO:0015662 32
GO:0015665 21
GO:0015666 24
GO:0015667 2
GO:0015668 1
GO:0015669 23
GO:0015670 16
GO:0015671 7
GO:0015672 344
GO:0015675 1
GO:0015677 9
GO:0015679 1
GO:0015680 1
GO:0015682 9
GO:0015684 3
GO:0015693 4
GO:0015695 11
GO:0015696 40
GO:0015697 14
GO:0015698 105
GO:0015700 4
GO:0015701 8
GO:0015705 2
GO:0015711 266
GO:0015712 3
GO:0015718 71
GO:0015721 19
GO:0015722 4
GO:0015724 1
GO:0015727 2
GO:0015732 3
GO:0015739 10
GO:0015740 6
GO:0015743 1
GO:0015744 2
GO:0015746 2
GO:0015747 1
GO:0015748 50
GO:0015749 40
GO:0015755 5
GO:0015758 27
GO:0015759 2
GO:0015760 3
GO:0015766 3
GO:0015768 2
GO:0015770 2
GO:0015771 1
GO:0015772 3
GO:0015780 6
GO:0015781 3
GO:0015783 1
GO:0015785 1
GO:0015788 2
GO:0015790 1
GO:0015791 4
GO:0015793 2
GO:0015797 1
GO:0015798 1
GO:0015800 11
GO:0015801 2
GO:0015802 4
GO:0015804 27
GO:0015805 1
GO:0015807 31
GO:0015808 4
GO:0015809 3
GO:0015810 3
GO:0015811 2
GO:0015812 5
GO:0015813 8
GO:0015816 10
GO:0015819 1
GO:0015821 1
GO:0015822 1
GO:0015823 1
GO:0015824 4
GO:0015825 2
GO:0015827 2
GO:0015828 1
GO:0015833 56
GO:0015837 7
GO:0015838 14
GO:0015840 5
GO:0015842 2
GO:0015844 15
GO:0015846 1
GO:0015849 205
GO:0015850 84
GO:0015851 10
GO:0015854 2
GO:0015855 3
GO:0015857 2
GO:0015858 16
GO:0015860 7
GO:0015862 2
GO:0015864 4
GO:0015865 12
GO:0015866 7
GO:0015867 7
GO:0015868 11
GO:0015870 2
GO:0015871 8
GO:0015872 4
GO:0015874 4
GO:0015876 2
GO:0015878 1
GO:0015879 12
GO:0015880 4
GO:0015881 19
GO:0015882 8
GO:0015883 1
GO:0015884 1
GO:0015886 9
GO:0015887 1
GO:0015889 16
GO:0015893 21
GO:0015908 35
GO:0015909 23
GO:0015911 3
GO:0015914 29
GO:0015916 2
GO:0015917 1
GO:0015918 24
GO:0015919 3
GO:0015920 11
GO:0015922 3
GO:0015923 30
GO:0015924 18
GO:0015925 9
GO:0015926 18
GO:0015928 12
GO:0015929 29
GO:0015930 3
GO:0015931 148
GO:0015932 39
GO:0015934 60
GO:0015935 65
GO:0015936 26
GO:0015937 16
GO:0015938 2
GO:0015939 9
GO:0015940 3
GO:0015941 1
GO:0015942 9
GO:0015944 2
GO:0015949 2
GO:0015959 2
GO:0015960 1
GO:0015961 1
GO:0015965 1
GO:0015966 1
GO:0015968 1
GO:0015969 8
GO:0015970 4
GO:0015977 1
GO:0015979 6
GO:0015980 115
GO:0015985 30
GO:0015986 30
GO:0015988 37
GO:0015990 2
GO:0015991 35
GO:0015992 87
GO:0015993 2
GO:0015994 4
GO:0015995 4
GO:0016004 9
GO:0016005 1
GO:0016010 9
GO:0016011 3
GO:0016012 3
GO:0016013 2
GO:0016015 2
GO:0016018 2
GO:0016020 6222
GO:0016020
 22
GO:0016021 4941
GO:0016023 589
GO:0016024 15
GO:0016028 8
GO:0016029 6
GO:0016032 296
GO:0016034 2
GO:0016035 4
GO:0016036 2
GO:0016040 2
GO:0016042 213
GO:0016043 3930
GO:0016045 1
GO:0016048 12
GO:0016049 113
GO:0016050 132
GO:0016051 176
GO:0016052 156
GO:0016053 382
GO:0016054 215
GO:0016055 232
GO:0016056 12
GO:0016057 3
GO:0016059 6
GO:0016062 1
GO:0016064 8
GO:0016070 2763
GO:0016071 435
GO:0016072 140
GO:0016073 14
GO:0016074 2
GO:0016075 8
GO:0016078 3
GO:0016079 15
GO:0016080 10
GO:0016081 8
GO:0016082 8
GO:0016093 3
GO:0016094 2
GO:0016098 1
GO:0016101 47
GO:0016102 6
GO:0016106 5
GO:0016114 27
GO:0016119 1
GO:0016121 1
GO:0016125 145
GO:0016126 47
GO:0016127 20
GO:0016128 4
GO:0016129 4
GO:0016131 4
GO:0016132 4
GO:0016137 9
GO:0016138 5
GO:0016139 2
GO:0016143 2
GO:0016145 1
GO:0016149 6
GO:0016150 1
GO:0016151 7
GO:0016152 4
GO:0016153 3
GO:0016154 1
GO:0016155 2
GO:0016160 5
GO:0016168 1
GO:0016174 7
GO:0016175 3
GO:0016176 1
GO:0016180 13
GO:0016183 4
GO:0016188 5
GO:0016189 4
GO:0016191 2
GO:0016192 910
GO:0016197 196
GO:0016198 34
GO:0016199 34
GO:0016200 1
GO:0016201 12
GO:0016202 69
GO:0016203 16
GO:0016204 2
GO:0016207 2
GO:0016208 10
GO:0016209 90
GO:0016210 1
GO:0016211 15
GO:0016212 2
GO:0016213 1
GO:0016215 9
GO:0016222 6
GO:0016223 1
GO:0016226 21
GO:0016229 17
GO:0016230 2
GO:0016231 1
GO:0016234 45
GO:0016235 13
GO:0016236 14
GO:0016237 2
GO:0016239 17
GO:0016241 25
GO:0016242 5
GO:0016246 3
GO:0016247 51
GO:0016248 13
GO:0016250 2
GO:0016254 10
GO:0016255 5
GO:0016259 7
GO:0016260 7
GO:0016262 4
GO:0016263 6
GO:0016264 4
GO:0016265 563
GO:0016266 20
GO:0016267 2
GO:0016272 10
GO:0016273 10
GO:0016274 10
GO:0016277 1
GO:0016278 97
GO:0016279 97
GO:0016281 3
GO:0016282 17
GO:0016286 4
GO:0016287 1
GO:0016289 11
GO:0016290 1
GO:0016295 2
GO:0016296 2
GO:0016297 2
GO:0016298 97
GO:0016300 1
GO:0016301 1027
GO:0016303 11
GO:0016307 12
GO:0016308 7
GO:0016309 1
GO:0016310 616
GO:0016311 210
GO:0016312 4
GO:0016314 3
GO:0016316 1
GO:0016318 38
GO:0016319 27
GO:0016320 7
GO:0016321 6
GO:0016322 22
GO:0016323 192
GO:0016324 243
GO:0016327 30
GO:0016328 75
GO:0016330 13
GO:0016331 65
GO:0016332 9
GO:0016333 14
GO:0016334 24
GO:0016335 3
GO:0016336 2
GO:0016337 310
GO:0016338 3
GO:0016339 64
GO:0016340 3
GO:0016342 2
GO:0016344 2
GO:0016348 9
GO:0016358 44
GO:0016360 4
GO:0016361 2
GO:0016362 1
GO:0016363 77
GO:0016401 3
GO:0016402 1
GO:0016403 2
GO:0016404 12
GO:0016405 21
GO:0016406 11
GO:0016407 108
GO:0016408 23
GO:0016409 37
GO:0016410 87
GO:0016411 20
GO:0016413 10
GO:0016414 2
GO:0016415 6
GO:0016416 7
GO:0016417 37
GO:0016418 7
GO:0016419 2
GO:0016420 2
GO:0016421 11
GO:0016422 2
GO:0016423 7
GO:0016426 2
GO:0016427 2
GO:0016428 1
GO:0016429 1
GO:0016433 6
GO:0016434 3
GO:0016435 3
GO:0016436 2
GO:0016437 2
GO:0016441 9
GO:0016442 9
GO:0016444 32
GO:0016445 28
GO:0016446 8
GO:0016447 25
GO:0016453 9
GO:0016454 5
GO:0016456 1
GO:0016458 77
GO:0016459 84
GO:0016460 5
GO:0016461 14
GO:0016462 1170
GO:0016469 22
GO:0016471 5
GO:0016476 12
GO:0016477 486
GO:0016479 4
GO:0016480 4
GO:0016482 518
GO:0016485 170
GO:0016486 32
GO:0016491 1223
GO:0016491
 32
GO:0016493 3
GO:0016499 15
GO:0016500 19
GO:0016502 4
GO:0016504 26
GO:0016505 9
GO:0016507 1
GO:0016508 2
GO:0016509 2
GO:0016514 10
GO:0016520 5
GO:0016524 5
GO:0016525 56
GO:0016528 13
GO:0016529 46
GO:0016530 6
GO:0016531 3
GO:0016532 1
GO:0016533 2
GO:0016534 1
GO:0016538 10
GO:0016539 11
GO:0016540 19
GO:0016543 1
GO:0016545 1
GO:0016546 1
GO:0016553 4
GO:0016554 1
GO:0016556 10
GO:0016557 1
GO:0016558 8
GO:0016559 10
GO:0016560 3
GO:0016561 3
GO:0016567 484
GO:0016568 467
GO:0016569 282
GO:0016570 279
GO:0016571 115
GO:0016572 9
GO:0016573 82
GO:0016574 29
GO:0016575 25
GO:0016576 3
GO:0016577 16
GO:0016578 21
GO:0016579 96
GO:0016580 11
GO:0016581 9
GO:0016584 5
GO:0016589 7
GO:0016590 1
GO:0016591 10
GO:0016592 32
GO:0016593 8
GO:0016594 14
GO:0016595 12
GO:0016596 2
GO:0016597 91
GO:0016598 1
GO:0016600 4
GO:0016601 17
GO:0016602 4
GO:0016603 3
GO:0016604 301
GO:0016605 95
GO:0016607 157
GO:0016614 263
GO:0016615 18
GO:0016616 227
GO:0016616
 4
GO:0016618 10
GO:0016620 42
GO:0016623 6
GO:0016624 13
GO:0016627 85
GO:0016628 37
GO:0016634 10
GO:0016635 9
GO:0016638 38
GO:0016639 10
GO:0016641 21
GO:0016642 3
GO:0016645 46
GO:0016646 34
GO:0016647 8
GO:0016649 2
GO:0016651 131
GO:0016652 6
GO:0016653 16
GO:0016653
 1
GO:0016655 64
GO:0016655
 1
GO:0016657 4
GO:0016661 4
GO:0016667 90
GO:0016668 24
GO:0016670 6
GO:0016671 14
GO:0016672 6
GO:0016673 1
GO:0016675 26
GO:0016676 25
GO:0016679 14
GO:0016681 5
GO:0016682 9
GO:0016684 62
GO:0016701 38
GO:0016702 35
GO:0016703 2
GO:0016705 224
GO:0016705
 1
GO:0016706 56
GO:0016708 4
GO:0016709 55
GO:0016712 60
GO:0016713 2
GO:0016714 4
GO:0016715 15
GO:0016717 13
GO:0016721 13
GO:0016722 23
GO:0016723 15
GO:0016724 8
GO:0016725 41
GO:0016726 27
GO:0016727 13
GO:0016728 13
GO:0016730 5
GO:0016731 5
GO:0016740 3260
GO:0016741 296
GO:0016741
 25
GO:0016742 18
GO:0016742
 2
GO:0016743 14
GO:0016744 20
GO:0016746 330
GO:0016746
 5
GO:0016747 267
GO:0016747
 7
GO:0016748 8
GO:0016749 3
GO:0016751 5
GO:0016755 24
GO:0016756 2
GO:0016757 379
GO:0016757
 5
GO:0016758 266
GO:0016763 82
GO:0016763
 1
GO:0016765 101
GO:0016765
 5
GO:0016769 51
GO:0016772 1611
GO:0016772
 3
GO:0016773 939
GO:0016774 14
GO:0016775 31
GO:0016776 51
GO:0016778 13
GO:0016779 541
GO:0016780 25
GO:0016781 2
GO:0016782 86
GO:0016783 22
GO:0016784 2
GO:0016785 1
GO:0016787 3502
GO:0016787
 21
GO:0016788 1224
GO:0016790 27
GO:0016791 292
GO:0016793 7
GO:0016794 3
GO:0016795 1
GO:0016796 45
GO:0016798 227
GO:0016798
 2
GO:0016799 32
GO:0016801 5
GO:0016802 4
GO:0016803 1
GO:0016805 8
GO:0016810 147
GO:0016810
 2
GO:0016811 81
GO:0016811
 1
GO:0016812 22
GO:0016813 9
GO:0016814 30
GO:0016817 1178
GO:0016818 1173
GO:0016820 196
GO:0016822 2
GO:0016823 2
GO:0016824 2
GO:0016826 2
GO:0016827 1
GO:0016829 376
GO:0016829
 2
GO:0016830 95
GO:0016831 62
GO:0016832 18
GO:0016833 8
GO:0016835 133
GO:0016836 95
GO:0016836
 4
GO:0016837 1
GO:0016838 8
GO:0016840 38
GO:0016841 12
GO:0016842 13
GO:0016843 13
GO:0016844 11
GO:0016846 13
GO:0016847 1
GO:0016849 72
GO:0016851 2
GO:0016853 213
GO:0016853
 1
GO:0016854 30
GO:0016855 7
GO:0016856 3
GO:0016857 16
GO:0016859 46
GO:0016860 55
GO:0016861 16
GO:0016861
 1
GO:0016862 5
GO:0016863 11
GO:0016864 24
GO:0016866 44
GO:0016868 15
GO:0016869 4
GO:0016872 3
GO:0016874 655
GO:0016875 91
GO:0016876 91
GO:0016877 56
GO:0016878 36
GO:0016879 184
GO:0016880 19
GO:0016881 85
GO:0016882 5
GO:0016884 39
GO:0016884
 5
GO:0016885 12
GO:0016886 13
GO:0016887 678
GO:0016888 38
GO:0016889 3
GO:0016890 2
GO:0016891 121
GO:0016892 6
GO:0016893 158
GO:0016894 9
GO:0016895 16
GO:0016896 29
GO:0016898 1
GO:0016899 4
GO:0016900 3
GO:0016901 8
GO:0016903 64
GO:0016903
 2
GO:0016907 5
GO:0016909 2
GO:0016917 8
GO:0016918 9
GO:0016920 1
GO:0016922 2
GO:0016925 24
GO:0016926 3
GO:0016929 3
GO:0016933 7
GO:0016934 6
GO:0016936 1
GO:0016937 1
GO:0016939 3
GO:0016941 33
GO:0016942 1
GO:0016971 1
GO:0016972 2
GO:0016973 6
GO:0016979 5
GO:0016985 1
GO:0016987 10
GO:0016992 5
GO:0016997 1
GO:0016998 8
GO:0016999 18
GO:0017000 17
GO:0017001 1
GO:0017002 5
GO:0017004 14
GO:0017005 2
GO:0017013 2
GO:0017014 5
GO:0017015 77
GO:0017016 98
GO:0017017 10
GO:0017018 1
GO:0017022 60
GO:0017024 1
GO:0017025 6
GO:0017034 7
GO:0017038 92
GO:0017040 5
GO:0017042 15
GO:0017046 67
GO:0017048 38
GO:0017049 2
GO:0017050 1
GO:0017053 54
GO:0017055 2
GO:0017056 10
GO:0017057 5
GO:0017059 7
GO:0017060 2
GO:0017061 2
GO:0017062 4
GO:0017069 11
GO:0017070 4
GO:0017075 11
GO:0017076 3046
GO:0017080 6
GO:0017081 5
GO:0017085 10
GO:0017089 7
GO:0017091 12
GO:0017095 1
GO:0017099 1
GO:0017101 3
GO:0017108 5
GO:0017109 4
GO:0017110 13
GO:0017111 1123
GO:0017112 45
GO:0017113 1
GO:0017116 1
GO:0017119 9
GO:0017121 4
GO:0017123 7
GO:0017124 41
GO:0017125 1
GO:0017126 2
GO:0017127 5
GO:0017128 4
GO:0017134 2
GO:0017136 11
GO:0017137 45
GO:0017144 35
GO:0017145 30
GO:0017146 11
GO:0017147 32
GO:0017148 41
GO:0017150 5
GO:0017151 2
GO:0017153 15
GO:0017154 15
GO:0017156 15
GO:0017157 105
GO:0017158 39
GO:0017159 1
GO:0017160 5
GO:0017166 8
GO:0017168 4
GO:0017169 10
GO:0017171 153
GO:0017172 1
GO:0017176 4
GO:0017177 1
GO:0017178 1
GO:0017182 6
GO:0017183 6
GO:0017185 1
GO:0017186 3
GO:0017187 4
GO:0017188 1
GO:0018003 1
GO:0018008 4
GO:0018016 1
GO:0018022 105
GO:0018023 20
GO:0018024 93
GO:0018026 7
GO:0018027 51
GO:0018065 15
GO:0018076 8
GO:0018094 4
GO:0018095 18
GO:0018103 1
GO:0018105 77
GO:0018106 2
GO:0018107 52
GO:0018108 92
GO:0018114 1
GO:0018117 2
GO:0018119 4
GO:0018126 18
GO:0018130 2565
GO:0018146 4
GO:0018149 37
GO:0018158 1
GO:0018160 3
GO:0018169 2
GO:0018171 1
GO:0018175 2
GO:0018192 1
GO:0018193 558
GO:0018195 13
GO:0018196 45
GO:0018197 3
GO:0018198 13
GO:0018199 3
GO:0018200 31
GO:0018201 4
GO:0018202 9
GO:0018205 201
GO:0018206 2
GO:0018208 31
GO:0018209 87
GO:0018210 67
GO:0018211 1
GO:0018212 95
GO:0018214 4
GO:0018216 13
GO:0018230 3
GO:0018231 3
GO:0018242 3
GO:0018243 15
GO:0018271 4
GO:0018272 2
GO:0018279 44
GO:0018282 2
GO:0018283 2
GO:0018293 1
GO:0018298 23
GO:0018307 1
GO:0018317 1
GO:0018339 1
GO:0018342 7
GO:0018343 2
GO:0018344 5
GO:0018345 22
GO:0018352 2
GO:0018364 2
GO:0018377 5
GO:0018392 2
GO:0018393 87
GO:0018394 89
GO:0018395 1
GO:0018401 7
GO:0018406 1
GO:0018410 19
GO:0018411 2
GO:0018454 1
GO:0018456 1
GO:0018478 1
GO:0018479 2
GO:0018488 4
GO:0018545 1
GO:0018578 1
GO:0018580
 2
GO:0018585 3
GO:0018659 2
GO:0018662 1
GO:0018685 2
GO:0018738 1
GO:0018741 1
GO:0018773 1
GO:0018785 1
GO:0018786 1
GO:0018826 1
GO:0018872 3
GO:0018874 2
GO:0018879 6
GO:0018884 1
GO:0018904 14
GO:0018909 1
GO:0018917 3
GO:0018958 98
GO:0018962 1
GO:0018963 1
GO:0018970 1
GO:0018990 5
GO:0018991 7
GO:0018992 11
GO:0018996 2
GO:0019001 547
GO:0019003 36
GO:0019005 29
GO:0019008 4
GO:0019012 17
GO:0019013 15
GO:0019028 6
GO:0019031 4
GO:0019043 44
GO:0019046 1
GO:0019048 16
GO:0019049 5
GO:0019050 1
GO:0019051 2
GO:0019054 8
GO:0019056 2
GO:0019058 18
GO:0019060 1
GO:0019062 7
GO:0019068 9
GO:0019076 60
GO:0019079 10
GO:0019082 9
GO:0019083 7
GO:0019087 1
GO:0019088 1
GO:0019089 1
GO:0019090 2
GO:0019094 6
GO:0019098 60
GO:0019099 1
GO:0019100 9
GO:0019103 4
GO:0019104 15
GO:0019107 4
GO:0019120 1
GO:0019120
 1
GO:0019134 2
GO:0019135 1
GO:0019136 3
GO:0019152 1
GO:0019153 2
GO:0019158 4
GO:0019166 4
GO:0019171 1
GO:0019172 2
GO:0019184 25
GO:0019185 2
GO:0019187 2
GO:0019198 35
GO:0019199 105
GO:0019200 29
GO:0019201 22
GO:0019202 11
GO:0019203 8
GO:0019205 50
GO:0019206 10
GO:0019207 98
GO:0019208 55
GO:0019209 32
GO:0019210 29
GO:0019211 2
GO:0019212 28
GO:0019213 35
GO:0019215 2
GO:0019216 171
GO:0019217 42
GO:0019218 48
GO:0019219 2773
GO:0019220 980
GO:0019221 85
GO:0019222 4421
GO:0019226 7
GO:0019227 3
GO:0019228 35
GO:0019229 26
GO:0019230 2
GO:0019233 37
GO:0019236 10
GO:0019237 5
GO:0019238 12
GO:0019239 24
GO:0019240 2
GO:0019243 1
GO:0019244 2
GO:0019249 4
GO:0019254 1
GO:0019255 2
GO:0019262 4
GO:0019264 5
GO:0019265 2
GO:0019276 4
GO:0019277 3
GO:0019279 1
GO:0019284 3
GO:0019285 8
GO:0019287 3
GO:0019288 4
GO:0019289 1
GO:0019290 2
GO:0019294 2
GO:0019295 1
GO:0019296 1
GO:0019299 1
GO:0019300 1
GO:0019303 1
GO:0019305 5
GO:0019307 1
GO:0019309 1
GO:0019310 1
GO:0019318 177
GO:0019319 46
GO:0019320 16
GO:0019321 13
GO:0019322 3
GO:0019323 3
GO:0019336 8
GO:0019343 3
GO:0019344 9
GO:0019348 3
GO:0019357 5
GO:0019358 5
GO:0019359 32
GO:0019362 73
GO:0019363 34
GO:0019364 3
GO:0019365 5
GO:0019367 5
GO:0019369 44
GO:0019370 6
GO:0019371 3
GO:0019372 5
GO:0019373 3
GO:0019374 15
GO:0019375 3
GO:0019376 11
GO:0019377 25
GO:0019379 1
GO:0019380 1
GO:0019388 9
GO:0019395 57
GO:0019400 33
GO:0019401 3
GO:0019402 2
GO:0019405 10
GO:0019407 2
GO:0019408 2
GO:0019413 2
GO:0019418 5
GO:0019419 2
GO:0019427 5
GO:0019430 11
GO:0019432 19
GO:0019433 7
GO:0019438 2556
GO:0019439 712
GO:0019441 8
GO:0019448 1
GO:0019464 3
GO:0019471 8
GO:0019474 10
GO:0019477 10
GO:0019478 5
GO:0019481 1
GO:0019482 3
GO:0019483 2
GO:0019505 1
GO:0019509 10
GO:0019511 14
GO:0019516 3
GO:0019518 4
GO:0019519 2
GO:0019520 4
GO:0019521 3
GO:0019523 1
GO:0019527 2
GO:0019530 4
GO:0019531 2
GO:0019532 3
GO:0019534 20
GO:0019538 3032
GO:0019540 1
GO:0019541 4
GO:0019542 2
GO:0019543 1
GO:0019556 6
GO:0019557 6
GO:0019563 8
GO:0019566 3
GO:0019568 2
GO:0019569 2
GO:0019572 2
GO:0019585 4
GO:0019605 3
GO:0019614 7
GO:0019619 2
GO:0019626 4
GO:0019627 15
GO:0019632 1
GO:0019634 6
GO:0019637 1189
GO:0019646 5
GO:0019673 16
GO:0019674 37
GO:0019677 1
GO:0019682 26
GO:0019684 2
GO:0019692 34
GO:0019693 625
GO:0019695 13
GO:0019700 2
GO:0019706 24
GO:0019707 24
GO:0019720 14
GO:0019722 55
GO:0019724 11
GO:0019725 428
GO:0019730 35
GO:0019731 4
GO:0019732 13
GO:0019747 2
GO:0019748 56
GO:0019749 1
GO:0019751 92
GO:0019752 1078
GO:0019755 21
GO:0019757 2
GO:0019759 1
GO:0019760 2
GO:0019762 1
GO:0019773 7
GO:0019776 1
GO:0019777 2
GO:0019778 1
GO:0019779 1
GO:0019780 1
GO:0019781 1
GO:0019783 89
GO:0019784 2
GO:0019787 314
GO:0019787
 4
GO:0019788 6
GO:0019789 7
GO:0019797 2
GO:0019798 17
GO:0019799 1
GO:0019800 3
GO:0019805 7
GO:0019825 32
GO:0019826 7
GO:0019827 93
GO:0019829 92
GO:0019834 3
GO:0019835 14
GO:0019836 2
GO:0019838 32
GO:0019840 15
GO:0019841 3
GO:0019842 132
GO:0019843 80
GO:0019852 18
GO:0019853 5
GO:0019854 1
GO:0019855 8
GO:0019856 19
GO:0019857 1
GO:0019859 3
GO:0019860 6
GO:0019866 321
GO:0019867 224
GO:0019869 1
GO:0019870 1
GO:0019871 1
GO:0019872 1
GO:0019877 10
GO:0019882 41
GO:0019883 2
GO:0019884 34
GO:0019885 2
GO:0019886 22
GO:0019887 81
GO:0019888 46
GO:0019894 23
GO:0019896 4
GO:0019897 50
GO:0019898 105
GO:0019899 723
GO:0019900 259
GO:0019901 229
GO:0019902 77
GO:0019902
 2
GO:0019903 40
GO:0019903
 1
GO:0019904 270
GO:0019904
 1
GO:0019905 20
GO:0019907 4
GO:0019908 8
GO:0019915 29
GO:0019918 3
GO:0019919 6
GO:0019932 124
GO:0019933 30
GO:0019934 11
GO:0019935 38
GO:0019941 308
GO:0019948 1
GO:0019950 1
GO:0019953 6
GO:0019954 4
GO:0019955 35
GO:0019961 4
GO:0019964 4
GO:0019985 13
GO:0019991 28
GO:0019992 8
GO:0020002 14
GO:0020003 4
GO:0020012 6
GO:0020016 1
GO:0020021 1
GO:0020027 6
GO:0020028 14
GO:0020037 223
GO:0021501 2
GO:0021502 1
GO:0021506 1
GO:0021508 2
GO:0021510 46
GO:0021511 1
GO:0021513 4
GO:0021514 1
GO:0021515 23
GO:0021517 5
GO:0021520 3
GO:0021521 1
GO:0021522 16
GO:0021523 2
GO:0021524 1
GO:0021526 1
GO:0021527 3
GO:0021530 2
GO:0021531 1
GO:0021532 4
GO:0021533 11
GO:0021534 2
GO:0021535 8
GO:0021536 1
GO:0021537 12
GO:0021539 2
GO:0021540 10
GO:0021542 3
GO:0021543 2
GO:0021544 2
GO:0021545 8
GO:0021546 1
GO:0021547 1
GO:0021548 1
GO:0021549 18
GO:0021551 3
GO:0021553 1
GO:0021554 4
GO:0021555 1
GO:0021561 1
GO:0021563 2
GO:0021564 2
GO:0021570 1
GO:0021571 1
GO:0021575 2
GO:0021587 7
GO:0021589 2
GO:0021591 22
GO:0021592 1
GO:0021593 1
GO:0021602 6
GO:0021604 5
GO:0021610 3
GO:0021612 4
GO:0021615 2
GO:0021629 1
GO:0021631 2
GO:0021636 1
GO:0021637 3
GO:0021644 2
GO:0021670 17
GO:0021675 13
GO:0021678 1
GO:0021680 11
GO:0021682 13
GO:0021691 2
GO:0021695 5
GO:0021696 2
GO:0021697 1
GO:0021698 2
GO:0021700 131
GO:0021702 6
GO:0021707 3
GO:0021722 1
GO:0021723 1
GO:0021747 8
GO:0021754 1
GO:0021756 7
GO:0021761 1
GO:0021762 18
GO:0021766 29
GO:0021767 2
GO:0021769 1
GO:0021772 14
GO:0021773 3
GO:0021775 2
GO:0021776 2
GO:0021778 5
GO:0021780 5
GO:0021781 1
GO:0021782 50
GO:0021784 2
GO:0021785 7
GO:0021793 2
GO:0021794 16
GO:0021795 14
GO:0021796 4
GO:0021797 7
GO:0021798 7
GO:0021799 4
GO:0021800 1
GO:0021801 1
GO:0021812 3
GO:0021814 4
GO:0021819 6
GO:0021826 4
GO:0021830 1
GO:0021831 3
GO:0021836 5
GO:0021843 4
GO:0021846 10
GO:0021854 6
GO:0021855 2
GO:0021860 5
GO:0021861 8
GO:0021871 1
GO:0021872 1
GO:0021873 1
GO:0021874 5
GO:0021877 4
GO:0021879 8
GO:0021881 4
GO:0021882 4
GO:0021884 22
GO:0021885 29
GO:0021888 1
GO:0021889 2
GO:0021891 9
GO:0021895 4
GO:0021897 10
GO:0021902 4
GO:0021903 4
GO:0021904 7
GO:0021905 3
GO:0021910 3
GO:0021912 5
GO:0021913 6
GO:0021914 1
GO:0021915 41
GO:0021918 3
GO:0021919 6
GO:0021920 1
GO:0021924 2
GO:0021930 2
GO:0021932 4
GO:0021934 4
GO:0021935 3
GO:0021936 1
GO:0021937 1
GO:0021938 2
GO:0021940 1
GO:0021942 4
GO:0021943 6
GO:0021952 19
GO:0021953 42
GO:0021954 25
GO:0021955 28
GO:0021956 1
GO:0021957 2
GO:0021960 2
GO:0021965 1
GO:0021972 5
GO:0021978 3
GO:0021983 15
GO:0021984 5
GO:0021986 2
GO:0021987 57
GO:0021988 2
GO:0021990 2
GO:0021993 1
GO:0021997 2
GO:0021999 1
GO:0022008 119
GO:0022009 1
GO:0022010 5
GO:0022011 24
GO:0022013 1
GO:0022027 10
GO:0022028 10
GO:0022029 28
GO:0022038 9
GO:0022400 9
GO:0022401 9
GO:0022402 928
GO:0022404 48
GO:0022405 41
GO:0022406 37
GO:0022407 147
GO:0022408 51
GO:0022409 86
GO:0022410 18
GO:0022411 174
GO:0022412 301
GO:0022413 1
GO:0022414 841
GO:0022416 18
GO:0022417 4
GO:0022600 20
GO:0022602 45
GO:0022603 620
GO:0022604 394
GO:0022606 1
GO:0022607 1469
GO:0022610 1006
GO:0022611 6
GO:0022612 27
GO:0022613 59
GO:0022615 3
GO:0022616 15
GO:0022617 47
GO:0022618 133
GO:0022623 4
GO:0022624 14
GO:0022625 18
GO:0022626 9
GO:0022627 30
GO:0022803 504
GO:0022804 545
GO:0022820 2
GO:0022821 4
GO:0022824 7
GO:0022829 27
GO:0022832 182
GO:0022833 13
GO:0022834 203
GO:0022835 7
GO:0022836 385
GO:0022838 485
GO:0022839 50
GO:0022843 151
GO:0022848 1
GO:0022857 1319
GO:0022858 15
GO:0022865 1
GO:0022877 1
GO:0022884 16
GO:0022889 6
GO:0022890 606
GO:0022891 1118
GO:0022892 1277
GO:0022898 85
GO:0022900 76
GO:0022904 61
GO:0023014 109
GO:0023019 8
GO:0023021 39
GO:0023023 4
GO:0023026 4
GO:0023035 3
GO:0023041 1
GO:0023051 1804
GO:0023052 369
GO:0023056 844
GO:0023057 746
GO:0023058 11
GO:0023061 90
GO:0030001 491
GO:0030002 9
GO:0030003 250
GO:0030004 28
GO:0030008 4
GO:0030010 79
GO:0030011 19
GO:0030014 10
GO:0030015 2
GO:0030016 17
GO:0030017 31
GO:0030018 125
GO:0030020 2
GO:0030023 4
GO:0030026 3
GO:0030027 153
GO:0030029 352
GO:0030030 791
GO:0030031 247
GO:0030032 23
GO:0030033 3
GO:0030034 2
GO:0030036 305
GO:0030037 1
GO:0030041 31
GO:0030042 15
GO:0030046 4
GO:0030048 55
GO:0030049 9
GO:0030050 6
GO:0030054 1075
GO:0030055 228
GO:0030056 20
GO:0030057 6
GO:0030060 9
GO:0030061 4
GO:0030062 3
GO:0030070 7
GO:0030071 40
GO:0030072 34
GO:0030073 24
GO:0030076 2
GO:0030077 2
GO:0030091 9
GO:0030097 73
GO:0030098 102
GO:0030099 96
GO:0030100 104
GO:0030101 10
GO:0030104 21
GO:0030111 198
GO:0030112 2
GO:0030115 2
GO:0030117 41
GO:0030118 17
GO:0030119 32
GO:0030120 25
GO:0030121 4
GO:0030122 4
GO:0030123 4
GO:0030125 8
GO:0030126 8
GO:0030127 9
GO:0030128 2
GO:0030130 5
GO:0030131 22
GO:0030132 8
GO:0030133 63
GO:0030134 6
GO:0030135 99
GO:0030136 72
GO:0030137 9
GO:0030139 112
GO:0030140 20
GO:0030141 101
GO:0030144 1
GO:0030145 65
GO:0030148 28
GO:0030149 30
GO:0030150 3
GO:0030151 17
GO:0030153 1
GO:0030154 1336
GO:0030155 321
GO:0030156 5
GO:0030157 6
GO:0030158 4
GO:0030159 13
GO:0030160 3
GO:0030162 344
GO:0030163 237
GO:0030165 74
GO:0030166 26
GO:0030167 5
GO:0030168 70
GO:0030169 39
GO:0030170 114
GO:0030171 5
GO:0030173 14
GO:0030174 9
GO:0030175 56
GO:0030176 63
GO:0030177 73
GO:0030178 123
GO:0030182 179
GO:0030183 47
GO:0030193 44
GO:0030194 5
GO:0030195 20
GO:0030198 192
GO:0030199 34
GO:0030200 4
GO:0030201 31
GO:0030202 7
GO:0030203 129
GO:0030204 48
GO:0030205 4
GO:0030206 30
GO:0030207 8
GO:0030208 3
GO:0030209 1
GO:0030210 7
GO:0030212 18
GO:0030213 4
GO:0030214 9
GO:0030215 8
GO:0030216 36
GO:0030217 67
GO:0030218 36
GO:0030219 1
GO:0030220 9
GO:0030224 6
GO:0030225 6
GO:0030226 1
GO:0030228 36
GO:0030229 2
GO:0030234 685
GO:0030234
 2
GO:0030235 2
GO:0030237 3
GO:0030238 13
GO:0030239 30
GO:0030240 14
GO:0030241 19
GO:0030242 1
GO:0030243 8
GO:0030244 1
GO:0030245 7
GO:0030246 302
GO:0030246
 23
GO:0030247 25
GO:0030248 7
GO:0030252 6
GO:0030254 1
GO:0030255 1
GO:0030258 110
GO:0030259 7
GO:0030260 50
GO:0030261 51
GO:0030262 1
GO:0030263 3
GO:0030267 11
GO:0030272 2
GO:0030274 6
GO:0030275 8
GO:0030276 12
GO:0030277 3
GO:0030278 127
GO:0030279 51
GO:0030282 27
GO:0030283 1
GO:0030284 2
GO:0030285 12
GO:0030286 140
GO:0030288 14
GO:0030289 3
GO:0030291 11
GO:0030292 3
GO:0030295 27
GO:0030296 6
GO:0030299 1
GO:0030300 1
GO:0030301 21
GO:0030305 4
GO:0030306 2
GO:0030307 92
GO:0030308 97
GO:0030312 117
GO:0030314 1
GO:0030315 30
GO:0030316 17
GO:0030317 27
GO:0030318 15
GO:0030320 9
GO:0030321 2
GO:0030322 1
GO:0030323 4
GO:0030324 58
GO:0030325 16
GO:0030326 57
GO:0030327 3
GO:0030328 3
GO:0030329 3
GO:0030330 40
GO:0030331 16
GO:0030332 7
GO:0030334 370
GO:0030335 162
GO:0030336 123
GO:0030337 2
GO:0030342 1
GO:0030343 3
GO:0030346 3
GO:0030350 1
GO:0030366 2
GO:0030368 2
GO:0030371 6
GO:0030372 1
GO:0030374 22
GO:0030375 2
GO:0030378 1
GO:0030379 2
GO:0030381 3
GO:0030382 2
GO:0030397 13
GO:0030407 1
GO:0030409 1
GO:0030412 1
GO:0030414 125
GO:0030416 1
GO:0030420 2
GO:0030421 3
GO:0030422 7
GO:0030423 6
GO:0030424 262
GO:0030425 319
GO:0030426 110
GO:0030427 114
GO:0030428 2
GO:0030430 21
GO:0030431 26
GO:0030432 4
GO:0030433 39
GO:0030435 12
GO:0030437 1
GO:0030447 2
GO:0030448 1
GO:0030449 10
GO:0030472 1
GO:0030476 1
GO:0030479 6
GO:0030488 6
GO:0030490 9
GO:0030492 14
GO:0030493 1
GO:0030494 1
GO:0030496 95
GO:0030497 19
GO:0030500 32
GO:0030501 21
GO:0030502 3
GO:0030504 1
GO:0030505 1
GO:0030506 33
GO:0030507 34
GO:0030509 41
GO:0030510 54
GO:0030511 16
GO:0030512 60
GO:0030513 20
GO:0030514 30
GO:0030515 10
GO:0030516 70
GO:0030517 28
GO:0030518 29
GO:0030519 1
GO:0030520 5
GO:0030521 15
GO:0030522 82
GO:0030523 6
GO:0030529 756
GO:0030532 36
GO:0030534 149
GO:0030536 6
GO:0030537 43
GO:0030538 2
GO:0030539 16
GO:0030540 6
GO:0030541 1
GO:0030544 6
GO:0030545 9
GO:0030546 8
GO:0030548 2
GO:0030549 1
GO:0030551 36
GO:0030552 26
GO:0030553 14
GO:0030554 2590
GO:0030574 40
GO:0030575 7
GO:0030576 3
GO:0030578 3
GO:0030579 4
GO:0030580 2
GO:0030581 1
GO:0030582 2
GO:0030586 1
GO:0030587 2
GO:0030588 6
GO:0030589 5
GO:0030590 1
GO:0030593 7
GO:0030594 121
GO:0030595 30
GO:0030604 1
GO:0030613 4
GO:0030614 4
GO:0030617 4
GO:0030618 3
GO:0030619 1
GO:0030620 1
GO:0030621 2
GO:0030623 1
GO:0030628 2
GO:0030632 3
GO:0030638 1
GO:0030639 1
GO:0030641 24
GO:0030643 2
GO:0030644 5
GO:0030647 1
GO:0030648 1
GO:0030656 6
GO:0030658 58
GO:0030659 332
GO:0030660 16
GO:0030662 43
GO:0030663 6
GO:0030665 20
GO:0030666 88
GO:0030667 64
GO:0030669 6
GO:0030670 43
GO:0030672 73
GO:0030673 23
GO:0030674 70
GO:0030675 14
GO:0030676 18
GO:0030677 4
GO:0030681 4
GO:0030682 6
GO:0030683 4
GO:0030684 24
GO:0030686 10
GO:0030687 3
GO:0030688 5
GO:0030689 5
GO:0030690 3
GO:0030692 2
GO:0030695 297
GO:0030703 4
GO:0030704 1
GO:0030705 100
GO:0030707 31
GO:0030708 12
GO:0030713 9
GO:0030714 2
GO:0030716 12
GO:0030717 2
GO:0030718 24
GO:0030719 3
GO:0030720 9
GO:0030721 17
GO:0030722 1
GO:0030723 3
GO:0030724 2
GO:0030725 10
GO:0030727 26
GO:0030728 14
GO:0030729 2
GO:0030730 1
GO:0030742 10
GO:0030791 3
GO:0030792 3
GO:0030797 1
GO:0030798 3
GO:0030799 108
GO:0030800 29
GO:0030801 63
GO:0030802 94
GO:0030803 26
GO:0030804 62
GO:0030805 1
GO:0030806 1
GO:0030808 96
GO:0030809 28
GO:0030810 62
GO:0030811 11
GO:0030812 1
GO:0030813 9
GO:0030814 82
GO:0030815 28
GO:0030816 38
GO:0030817 69
GO:0030818 25
GO:0030819 38
GO:0030820 1
GO:0030821 1
GO:0030823 26
GO:0030824 1
GO:0030825 25
GO:0030826 25
GO:0030827 1
GO:0030828 24
GO:0030832 124
GO:0030833 107
GO:0030834 50
GO:0030835 42
GO:0030836 5
GO:0030837 56
GO:0030838 42
GO:0030845 1
GO:0030846 1
GO:0030847 1
GO:0030849 1
GO:0030850 6
GO:0030851 3
GO:0030852 17
GO:0030853 7
GO:0030854 11
GO:0030855 232
GO:0030856 72
GO:0030857 14
GO:0030858 31
GO:0030859 37
GO:0030860 1
GO:0030862 1
GO:0030863 36
GO:0030864 11
GO:0030865 40
GO:0030866 37
GO:0030867 6
GO:0030868 2
GO:0030870 4
GO:0030874 1
GO:0030877 17
GO:0030878 12
GO:0030879 10
GO:0030880 44
GO:0030882 1
GO:0030888 29
GO:0030889 6
GO:0030890 22
GO:0030891 5
GO:0030893 6
GO:0030895 1
GO:0030896 2
GO:0030897 4
GO:0030898 24
GO:0030900 41
GO:0030901 20
GO:0030902 10
GO:0030903 4
GO:0030904 14
GO:0030908 11
GO:0030910 7
GO:0030911 2
GO:0030913 18
GO:0030914 14
GO:0030915 7
GO:0030916 6
GO:0030917 8
GO:0030934 3
GO:0030942 2
GO:0030947 15
GO:0030948 8
GO:0030949 4
GO:0030950 15
GO:0030951 1
GO:0030952 16
GO:0030953 2
GO:0030955 9
GO:0030956 3
GO:0030964 25
GO:0030968 32
GO:0030970 3
GO:0030971 18
GO:0030975 2
GO:0030976 28
GO:0030977 1
GO:0030978 2
GO:0030979 2
GO:0030981 3
GO:0030983 14
GO:0030984 3
GO:0030990 2
GO:0030991 12
GO:0030992 20
GO:0031000 6
GO:0031001 2
GO:0031005 5
GO:0031010 12
GO:0031011 18
GO:0031012 266
GO:0031013 3
GO:0031016 21
GO:0031017 9
GO:0031018 13
GO:0031023 96
GO:0031032 79
GO:0031033 22
GO:0031034 19
GO:0031038 3
GO:0031045 17
GO:0031047 54
GO:0031050 8
GO:0031053 6
GO:0031054 14
GO:0031055 11
GO:0031056 77
GO:0031057 33
GO:0031058 36
GO:0031060 35
GO:0031061 14
GO:0031062 21
GO:0031063 11
GO:0031064 1
GO:0031065 8
GO:0031069 15
GO:0031071 7
GO:0031072 24
GO:0031074 1
GO:0031076 6
GO:0031077 3
GO:0031078 8
GO:0031080 11
GO:0031082 15
GO:0031083 11
GO:0031084 3
GO:0031085 1
GO:0031088 14
GO:0031090 2466
GO:0031091 3
GO:0031093 1
GO:0031094 9
GO:0031095 7
GO:0031098 54
GO:0031099 84
GO:0031100 46
GO:0031101 2
GO:0031102 20
GO:0031103 14
GO:0031104 3
GO:0031105 8
GO:0031109 13
GO:0031110 61
GO:0031111 49
GO:0031112 11
GO:0031113 21
GO:0031114 39
GO:0031115 10
GO:0031116 11
GO:0031118 1
GO:0031119 3
GO:0031122 35
GO:0031123 61
GO:0031124 39
GO:0031125 3
GO:0031127 9
GO:0031128 10
GO:0031133 1
GO:0031143 6
GO:0031145 39
GO:0031146 21
GO:0031149 1
GO:0031152 2
GO:0031154 7
GO:0031155 6
GO:0031156 6
GO:0031157 3
GO:0031158 1
GO:0031161 1
GO:0031163 21
GO:0031164 3
GO:0031167 10
GO:0031175 134
GO:0031176 2
GO:0031177 11
GO:0031179 1
GO:0031201 23
GO:0031204 7
GO:0031205 3
GO:0031208 1
GO:0031209 4
GO:0031210 17
GO:0031211 7
GO:0031213 3
GO:0031214 46
GO:0031221 2
GO:0031222 1
GO:0031223 5
GO:0031224 5035
GO:0031225 81
GO:0031226 774
GO:0031227 74
GO:0031228 18
GO:0031229 8
GO:0031231 15
GO:0031232 8
GO:0031233 2
GO:0031234 16
GO:0031235 19
GO:0031247 1
GO:0031248 87
GO:0031251 2
GO:0031252 39
GO:0031253 246
GO:0031254 1
GO:0031256 126
GO:0031258 2
GO:0031261 1
GO:0031262 1
GO:0031263 1
GO:0031264 6
GO:0031265 5
GO:0031267 103
GO:0031272 5
GO:0031274 5
GO:0031279 58
GO:0031280 18
GO:0031281 34
GO:0031282 5
GO:0031284 5
GO:0031288 4
GO:0031290 32
GO:0031293 6
GO:0031294 7
GO:0031295 7
GO:0031297 62
GO:0031298 1
GO:0031300 155
GO:0031301 139
GO:0031302 3
GO:0031303 1
GO:0031304 11
GO:0031305 11
GO:0031306 17
GO:0031307 16
GO:0031312 17
GO:0031313 2
GO:0031314 3
GO:0031315 2
GO:0031320 1
GO:0031323 3891
GO:0031324 1282
GO:0031325 1630
GO:0031326 2826
GO:0031327 789
GO:0031328 936
GO:0031329 292
GO:0031330 80
GO:0031331 166
GO:0031332 9
GO:0031333 101
GO:0031334 84
GO:0031335 1
GO:0031338 11
GO:0031339 6
GO:0031340 3
GO:0031341 10
GO:0031342 1
GO:0031343 10
GO:0031344 365
GO:0031345 110
GO:0031346 181
GO:0031347 276
GO:0031348 74
GO:0031349 153
GO:0031362 1
GO:0031365 20
GO:0031369 4
GO:0031371 6
GO:0031386 4
GO:0031392 4
GO:0031393 1
GO:0031394 3
GO:0031396 161
GO:0031397 59
GO:0031398 100
GO:0031399 821
GO:0031400 274
GO:0031401 522
GO:0031402 5
GO:0031404 5
GO:0031405 2
GO:0031406 164
GO:0031407 4
GO:0031408 4
GO:0031409 1
GO:0031410 702
GO:0031413 1
GO:0031414 6
GO:0031415 2
GO:0031417 4
GO:0031418 32
GO:0031419 29
GO:0031420 14
GO:0031424 13
GO:0031427 5
GO:0031428 2
GO:0031429 1
GO:0031430 45
GO:0031432 2
GO:0031433 9
GO:0031434 4
GO:0031435 8
GO:0031436 3
GO:0031440 16
GO:0031441 1
GO:0031442 13
GO:0031445 1
GO:0031453 1
GO:0031455 8
GO:0031456 8
GO:0031460 2
GO:0031461 94
GO:0031462 3
GO:0031463 21
GO:0031464 8
GO:0031465 3
GO:0031466 2
GO:0031467 5
GO:0031468 3
GO:0031475 2
GO:0031476 2
GO:0031477 7
GO:0031489 4
GO:0031490 27
GO:0031491 7
GO:0031492 1
GO:0031493 2
GO:0031497 19
GO:0031501 3
GO:0031503 7
GO:0031505 3
GO:0031507 6
GO:0031508 5
GO:0031510 1
GO:0031512 10
GO:0031513 84
GO:0031514 71
GO:0031515 1
GO:0031519 37
GO:0031522 1
GO:0031523 9
GO:0031526 49
GO:0031527 5
GO:0031528 22
GO:0031529 19
GO:0031532 60
GO:0031536 2
GO:0031543 21
GO:0031544 5
GO:0031545 16
GO:0031547 6
GO:0031554 3
GO:0031555 3
GO:0031559 2
GO:0031564 3
GO:0031565 2
GO:0031570 117
GO:0031571 11
GO:0031572 32
GO:0031573 9
GO:0031577 29
GO:0031579 9
GO:0031581 17
GO:0031584 4
GO:0031585 9
GO:0031587 5
GO:0031588 7
GO:0031589 118
GO:0031590 2
GO:0031591 2
GO:0031592 2
GO:0031593 19
GO:0031594 71
GO:0031597 2
GO:0031616 3
GO:0031618 2
GO:0031619 1
GO:0031620 2
GO:0031622 2
GO:0031623 24
GO:0031624 4
GO:0031625 76
GO:0031626 2
GO:0031629 3
GO:0031630 2
GO:0031632 1
GO:0031635 1
GO:0031638 67
GO:0031639 10
GO:0031640 4
GO:0031641 21
GO:0031642 8
GO:0031643 9
GO:0031644 39
GO:0031645 12
GO:0031646 10
GO:0031647 142
GO:0031648 19
GO:0031650 9
GO:0031651 7
GO:0031652 2
GO:0031657 12
GO:0031658 2
GO:0031659 10
GO:0031660 2
GO:0031663 10
GO:0031664 15
GO:0031665 4
GO:0031666 8
GO:0031667 224
GO:0031668 130
GO:0031669 91
GO:0031670 3
GO:0031672 29
GO:0031673 8
GO:0031674 18
GO:0031681 5
GO:0031682 1
GO:0031683 6
GO:0031685 3
GO:0031687 3
GO:0031690 16
GO:0031692 2
GO:0031694 2
GO:0031695 2
GO:0031696 3
GO:0031697 6
GO:0031698 3
GO:0031699 1
GO:0031701 3
GO:0031702 2
GO:0031711 2
GO:0031713 1
GO:0031714 1
GO:0031715 1
GO:0031727 1
GO:0031748 2
GO:0031749 1
GO:0031752 2
GO:0031753 2
GO:0031755 2
GO:0031762 1
GO:0031862 1
GO:0031870 1
GO:0031871 5
GO:0031877 2
GO:0031883 1
GO:0031893 2
GO:0031894 2
GO:0031901 86
GO:0031902 80
GO:0031903 45
GO:0031904 2
GO:0031907 26
GO:0031914 2
GO:0031915 3
GO:0031929 25
GO:0031931 9
GO:0031932 9
GO:0031933 7
GO:0031935 9
GO:0031936 2
GO:0031937 7
GO:0031941 19
GO:0031943 8
GO:0031944 5
GO:0031945 2
GO:0031946 7
GO:0031947 5
GO:0031948 2
GO:0031952 8
GO:0031953 3
GO:0031954 4
GO:0031957 6
GO:0031958 3
GO:0031960 111
GO:0031965 220
GO:0031966 432
GO:0031967 153
GO:0031968 141
GO:0031969 4
GO:0031970 50
GO:0031974 477
GO:0031975 153
GO:0031976 3
GO:0031977 2
GO:0031978 1
GO:0031982 2076
GO:0031983 13
GO:0031984 50
GO:0031985 40
GO:0031987 12
GO:0031988 1961
GO:0031990 2
GO:0031996 3
GO:0031998 10
GO:0031999 1
GO:0032000 6
GO:0032006 53
GO:0032007 18
GO:0032008 23
GO:0032009 2
GO:0032012 18
GO:0032019 1
GO:0032020 1
GO:0032021 4
GO:0032024 24
GO:0032025 12
GO:0032026 7
GO:0032027 20
GO:0032028 1
GO:0032029 3
GO:0032031 1
GO:0032033 5
GO:0032036 7
GO:0032037 1
GO:0032039 11
GO:0032040 19
GO:0032041 8
GO:0032042 16
GO:0032044 3
GO:0032045 3
GO:0032048 5
GO:0032049 4
GO:0032052 4
GO:0032053 4
GO:0032055 5
GO:0032057 5
GO:0032059 1
GO:0032060 1
GO:0032066 4
GO:0032069 29
GO:0032070 2
GO:0032071 1
GO:0032074 5
GO:0032075 23
GO:0032077 1
GO:0032088 43
GO:0032091 29
GO:0032092 46
GO:0032093 5
GO:0032094 12
GO:0032095 9
GO:0032096 3
GO:0032097 5
GO:0032098 12
GO:0032099 3
GO:0032100 5
GO:0032101 378
GO:0032102 140
GO:0032103 133
GO:0032104 41
GO:0032105 8
GO:0032106 24
GO:0032107 41
GO:0032108 8
GO:0032109 24
GO:0032113 1
GO:0032114 1
GO:0032116 1
GO:0032119 1
GO:0032129 9
GO:0032135 6
GO:0032137 4
GO:0032138 3
GO:0032142 2
GO:0032143 2
GO:0032144 1
GO:0032145 1
GO:0032147 149
GO:0032148 8
GO:0032153 9
GO:0032154 33
GO:0032155 33
GO:0032156 1
GO:0032182 53
GO:0032183 8
GO:0032184 2
GO:0032185 1
GO:0032196 292
GO:0032197 67
GO:0032199 18
GO:0032200 50
GO:0032201 7
GO:0032202 2
GO:0032203 2
GO:0032204 18
GO:0032205 3
GO:0032206 13
GO:0032210 6
GO:0032212 6
GO:0032217 3
GO:0032218 3
GO:0032222 10
GO:0032223 2
GO:0032224 7
GO:0032225 6
GO:0032226 1
GO:0032228 23
GO:0032229 3
GO:0032230 9
GO:0032231 58
GO:0032232 12
GO:0032233 34
GO:0032237 4
GO:0032239 10
GO:0032240 3
GO:0032241 2
GO:0032242 1
GO:0032252 5
GO:0032259 193
GO:0032261 12
GO:0032262 4
GO:0032263 1
GO:0032264 8
GO:0032266 23
GO:0032268 1200
GO:0032269 433
GO:0032270 669
GO:0032271 128
GO:0032272 65
GO:0032273 54
GO:0032274 3
GO:0032275 3
GO:0032279 5
GO:0032281 24
GO:0032286 5
GO:0032287 1
GO:0032288 10
GO:0032289 2
GO:0032290 1
GO:0032291 7
GO:0032292 24
GO:0032296 8
GO:0032298 1
GO:0032299 4
GO:0032300 11
GO:0032301 3
GO:0032302 2
GO:0032303 18
GO:0032304 2
GO:0032305 14
GO:0032306 11
GO:0032307 2
GO:0032308 9
GO:0032309 5
GO:0032312 27
GO:0032313 56
GO:0032314 24
GO:0032315 8
GO:0032316 4
GO:0032317 11
GO:0032318 245
GO:0032319 123
GO:0032320 178
GO:0032321 80
GO:0032324 14
GO:0032328 4
GO:0032329 5
GO:0032330 22
GO:0032331 11
GO:0032332 8
GO:0032341 2
GO:0032342 2
GO:0032344 7
GO:0032345 5
GO:0032346 2
GO:0032347 7
GO:0032348 5
GO:0032349 2
GO:0032350 25
GO:0032351 10
GO:0032352 8
GO:0032353 10
GO:0032354 7
GO:0032355 62
GO:0032356 2
GO:0032357 2
GO:0032364 3
GO:0032365 18
GO:0032366 6
GO:0032367 6
GO:0032368 62
GO:0032369 8
GO:0032370 42
GO:0032371 26
GO:0032372 3
GO:0032373 16
GO:0032374 26
GO:0032375 3
GO:0032376 16
GO:0032377 6
GO:0032379 1
GO:0032380 6
GO:0032382 1
GO:0032383 6
GO:0032385 1
GO:0032386 316
GO:0032387 96
GO:0032388 151
GO:0032389 5
GO:0032391 32
GO:0032392 63
GO:0032400 19
GO:0032401 17
GO:0032402 17
GO:0032403 402
GO:0032404 2
GO:0032405 2
GO:0032407 2
GO:0032409 92
GO:0032410 15
GO:0032411 48
GO:0032412 81
GO:0032413 12
GO:0032414 41
GO:0032415 4
GO:0032417 4
GO:0032418 8
GO:0032420 42
GO:0032421 16
GO:0032422 2
GO:0032426 11
GO:0032428 2
GO:0032429 5
GO:0032430 1
GO:0032431 1
GO:0032432 39
GO:0032433 16
GO:0032434 98
GO:0032435 46
GO:0032436 45
GO:0032437 3
GO:0032438 9
GO:0032439 6
GO:0032440 3
GO:0032444 1
GO:0032446 524
GO:0032447 3
GO:0032448 1
GO:0032449 1
GO:0032450 9
GO:0032451 27
GO:0032452 23
GO:0032453 5
GO:0032454 5
GO:0032456 19
GO:0032459 15
GO:0032460 9
GO:0032461 3
GO:0032462 7
GO:0032463 7
GO:0032465 33
GO:0032466 2
GO:0032467 15
GO:0032468 2
GO:0032469 19
GO:0032471 5
GO:0032472 3
GO:0032473 4
GO:0032474 10
GO:0032479 48
GO:0032480 10
GO:0032481 37
GO:0032482 2
GO:0032483 5
GO:0032484 2
GO:0032486 11
GO:0032489 1
GO:0032490 15
GO:0032493 6
GO:0032495 8
GO:0032496 124
GO:0032497 6
GO:0032501 2443
GO:0032502 4027
GO:0032504 8
GO:0032505 4
GO:0032506 25
GO:0032507 141
GO:0032508 61
GO:0032509 7
GO:0032510 3
GO:0032511 1
GO:0032512 3
GO:0032513 1
GO:0032514 2
GO:0032515 9
GO:0032516 4
GO:0032525 3
GO:0032526 60
GO:0032527 2
GO:0032528 4
GO:0032530 3
GO:0032532 1
GO:0032534 2
GO:0032535 193
GO:0032536 2
GO:0032541 2
GO:0032542 1
GO:0032543 8
GO:0032544 1
GO:0032549 2992
GO:0032550 2982
GO:0032551 2
GO:0032552 13
GO:0032553 3042
GO:0032554 12
GO:0032555 3013
GO:0032556 1
GO:0032557 3
GO:0032558 5
GO:0032559 2565
GO:0032560 7
GO:0032561 540
GO:0032564 4
GO:0032567 7
GO:0032570 16
GO:0032574 1
GO:0032575 1
GO:0032579 8
GO:0032580 83
GO:0032584 3
GO:0032585 2
GO:0032587 72
GO:0032588 17
GO:0032589 41
GO:0032590 8
GO:0032591 4
GO:0032592 31
GO:0032593 14
GO:0032594 3
GO:0032596 3
GO:0032602 1
GO:0032606 6
GO:0032608 5
GO:0032611 2
GO:0032612 2
GO:0032613 4
GO:0032615 4
GO:0032618 1
GO:0032623 1
GO:0032635 2
GO:0032642 25
GO:0032647 14
GO:0032648 33
GO:0032649 18
GO:0032651 12
GO:0032652 12
GO:0032653 9
GO:0032655 22
GO:0032660 1
GO:0032663 10
GO:0032667 3
GO:0032673 2
GO:0032674 1
GO:0032675 38
GO:0032677 22
GO:0032680 33
GO:0032682 6
GO:0032688 2
GO:0032689 3
GO:0032691 10
GO:0032692 10
GO:0032693 3
GO:0032695 6
GO:0032700 1
GO:0032707 3
GO:0032713 1
GO:0032715 16
GO:0032717 9
GO:0032720 24
GO:0032722 19
GO:0032727 14
GO:0032728 23
GO:0032729 15
GO:0032731 1
GO:0032732 1
GO:0032733 6
GO:0032735 14
GO:0032743 10
GO:0032753 1
GO:0032754 1
GO:0032755 21
GO:0032757 13
GO:0032760 12
GO:0032763 6
GO:0032764 6
GO:0032767 1
GO:0032768 25
GO:0032769 4
GO:0032770 12
GO:0032774 1974
GO:0032776 2
GO:0032777 3
GO:0032780 3
GO:0032781 60
GO:0032782 6
GO:0032783 1
GO:0032784 54
GO:0032785 16
GO:0032786 31
GO:0032787 506
GO:0032790 5
GO:0032791 1
GO:0032793 7
GO:0032794 8
GO:0032795 2
GO:0032797 11
GO:0032798 2
GO:0032799 2
GO:0032800 5
GO:0032801 12
GO:0032802 1
GO:0032803 1
GO:0032804 1
GO:0032806 12
GO:0032807 4
GO:0032808 3
GO:0032809 14
GO:0032810 1
GO:0032811 3
GO:0032813 15
GO:0032814 7
GO:0032816 6
GO:0032817 3
GO:0032819 2
GO:0032823 2
GO:0032825 2
GO:0032829 1
GO:0032831 1
GO:0032835 7
GO:0032836 10
GO:0032838 16
GO:0032839 16
GO:0032841 3
GO:0032843 1
GO:0032844 236
GO:0032845 60
GO:0032846 90
GO:0032847 7
GO:0032848 2
GO:0032849 5
GO:0032851 51
GO:0032852 8
GO:0032853 4
GO:0032854 9
GO:0032855 41
GO:0032856 26
GO:0032859 7
GO:0032861 1
GO:0032862 18
GO:0032863 13
GO:0032864 2
GO:0032868 97
GO:0032869 63
GO:0032870 174
GO:0032872 140
GO:0032873 33
GO:0032874 86
GO:0032875 4
GO:0032876 4
GO:0032878 15
GO:0032879 1318
GO:0032880 531
GO:0032881 24
GO:0032885 18
GO:0032886 127
GO:0032890 30
GO:0032891 3
GO:0032892 24
GO:0032897 9
GO:0032898 1
GO:0032902 1
GO:0032908 2
GO:0032909 3
GO:0032911 1
GO:0032914 1
GO:0032915 1
GO:0032922 23
GO:0032923 4
GO:0032924 6
GO:0032925 11
GO:0032926 6
GO:0032927 5
GO:0032928 10
GO:0032929 2
GO:0032930 6
GO:0032933 6
GO:0032934 34
GO:0032937 1
GO:0032940 273
GO:0032941 33
GO:0032943 30
GO:0032944 60
GO:0032945 15
GO:0032946 38
GO:0032947 37
GO:0032948 1
GO:0032949 1
GO:0032950 1
GO:0032951 1
GO:0032952 1
GO:0032953 1
GO:0032954 2
GO:0032955 1
GO:0032956 209
GO:0032957 8
GO:0032958 6
GO:0032959 4
GO:0032963 48
GO:0032964 2
GO:0032965 18
GO:0032967 18
GO:0032968 20
GO:0032970 226
GO:0032971 1
GO:0032976 1
GO:0032978 1
GO:0032981 10
GO:0032982 9
GO:0032983 16
GO:0032984 64
GO:0032986 14
GO:0032988 5
GO:0032989 549
GO:0032990 366
GO:0032991 4141
GO:0032992 2
GO:0032993 54
GO:0032994 15
GO:0032995 1
GO:0032996 2
GO:0033002 17
GO:0033003 9
GO:0033004 5
GO:0033005 1
GO:0033006 7
GO:0033007 5
GO:0033008 1
GO:0033010 2
GO:0033011 1
GO:0033013 64
GO:0033014 42
GO:0033015 2
GO:0033017 17
GO:0033018 9
GO:0033025 1
GO:0033028 2
GO:0033032 10
GO:0033033 5
GO:0033034 2
GO:0033036 1360
GO:0033037 7
GO:0033040 3
GO:0033043 661
GO:0033044 202
GO:0033045 48
GO:0033046 27
GO:0033047 48
GO:0033048 27
GO:0033057 48
GO:0033058 11
GO:0033059 6
GO:0033061 5
GO:0033063 1
GO:0033065 3
GO:0033076 2
GO:0033077 25
GO:0033079 2
GO:0033080 2
GO:0033081 11
GO:0033083 7
GO:0033084 7
GO:0033085 2
GO:0033087 2
GO:0033088 2
GO:0033089 7
GO:0033091 5
GO:0033092 5
GO:0033093 5
GO:0033106 1
GO:0033108 14
GO:0033116 37
GO:0033118 1
GO:0033119 25
GO:0033120 12
GO:0033121 11
GO:0033122 1
GO:0033123 9
GO:0033124 10
GO:0033126 9
GO:0033127 7
GO:0033128 4
GO:0033129 3
GO:0033130 5
GO:0033131 6
GO:0033132 3
GO:0033133 3
GO:0033135 58
GO:0033136 3
GO:0033137 12
GO:0033138 46
GO:0033142 1
GO:0033143 35
GO:0033144 15
GO:0033145 5
GO:0033146 15
GO:0033147 7
GO:0033148 4
GO:0033151 15
GO:0033152 8
GO:0033153 5
GO:0033157 221
GO:0033158 14
GO:0033159 4
GO:0033160 8
GO:0033162 4
GO:0033164 2
GO:0033168 1
GO:0033169 5
GO:0033170 1
GO:0033173 4
GO:0033176 9
GO:0033177 30
GO:0033178 22
GO:0033179 14
GO:0033180 7
GO:0033181 4
GO:0033182 5
GO:0033183 5
GO:0033185 2
GO:0033186 4
GO:0033189 3
GO:0033192 4
GO:0033194 6
GO:0033197 3
GO:0033198 18
GO:0033202 22
GO:0033206 6
GO:0033207 5
GO:0033209 10
GO:0033210 3
GO:0033211 4
GO:0033212 1
GO:0033216 3
GO:0033218 211
GO:0033227 4
GO:0033233 10
GO:0033234 2
GO:0033235 7
GO:0033238 184
GO:0033239 51
GO:0033240 109
GO:0033256 4
GO:0033257 3
GO:0033260 1
GO:0033262 12
GO:0033265 3
GO:0033267 150
GO:0033268 26
GO:0033269 2
GO:0033270 25
GO:0033273 42
GO:0033274 2
GO:0033275 10
GO:0033276 15
GO:0033277 2
GO:0033280 16
GO:0033281 3
GO:0033290 16
GO:0033292 8
GO:0033293 27
GO:0033298 3
GO:0033299 3
GO:0033300 9
GO:0033301 4
GO:0033306 1
GO:0033313 1
GO:0033314 2
GO:0033319 2
GO:0033320 2
GO:0033326 1
GO:0033327 9
GO:0033328 1
GO:0033333 3
GO:0033334 2
GO:0033339 3
GO:0033341 1
GO:0033342 1
GO:0033344 15
GO:0033356 1
GO:0033358 1
GO:0033363 16
GO:0033364 2
GO:0033365 266
GO:0033383 9
GO:0033384 9
GO:0033385 2
GO:0033386 2
GO:0033387 3
GO:0033391 8
GO:0033483 3
GO:0033490 1
GO:0033499 1
GO:0033500 111
GO:0033503 2
GO:0033504 7
GO:0033512 8
GO:0033514 2
GO:0033522 10
GO:0033523 4
GO:0033539 6
GO:0033540 4
GO:0033549 12
GO:0033553 3
GO:0033554 1111
GO:0033555 52
GO:0033557 2
GO:0033558 23
GO:0033559 75
GO:0033561 6
GO:0033563 17
GO:0033564 8
GO:0033566 2
GO:0033572 7
GO:0033573 1
GO:0033574 16
GO:0033577 1
GO:0033578 1
GO:0033588 4
GO:0033590 1
GO:0033591 3
GO:0033593 1
GO:0033596 3
GO:0033597 1
GO:0033598 5
GO:0033599 4
GO:0033600 2
GO:0033602 1
GO:0033603 2
GO:0033604 3
GO:0033605 3
GO:0033608 1
GO:0033609 2
GO:0033611 2
GO:0033612 4
GO:0033613 23
GO:0033615 1
GO:0033617 2
GO:0033619 31
GO:0033622 2
GO:0033623 16
GO:0033624 7
GO:0033625 7
GO:0033627 8
GO:0033628 23
GO:0033629 2
GO:0033630 15
GO:0033631 2
GO:0033632 6
GO:0033634 6
GO:0033643 53
GO:0033644 23
GO:0033646 35
GO:0033647 23
GO:0033648 23
GO:0033655 9
GO:0033668 1
GO:0033673 133
GO:0033674 294
GO:0033677 1
GO:0033683 9
GO:0033688 18
GO:0033689 6
GO:0033690 6
GO:0033691 4
GO:0033692 77
GO:0033693 2
GO:0033699 2
GO:0033700 5
GO:0033713 1
GO:0033735 1
GO:0033743 4
GO:0033744 1
GO:0033746 1
GO:0033749 1
GO:0033753 10
GO:0033762 15
GO:0033764 15
GO:0033765 2
GO:0033772 1
GO:0033778 1
GO:0033814 2
GO:0033818 1
GO:0033819 4
GO:0033829 1
GO:0033850 1
GO:0033856 1
GO:0033857 5
GO:0033858 2
GO:0033860 1
GO:0033862 1
GO:0033864 1
GO:0033865 39
GO:0033866 21
GO:0033869 2
GO:0033872 1
GO:0033875 39
GO:0033878 3
GO:0033882 2
GO:0033897 2
GO:0033919 2
GO:0033925 1
GO:0033932 2
GO:0033942 1
GO:0033962 13
GO:0033979 1
GO:0033980 2
GO:0033982 1
GO:0033983 1
GO:0033986 1
GO:0033989 1
GO:0033993 392
GO:0034012 1
GO:0034014 3
GO:0034021 1
GO:0034028 2
GO:0034030 21
GO:0034031 2
GO:0034032 39
GO:0034033 21
GO:0034034 2
GO:0034035 13
GO:0034036 5
GO:0034038 3
GO:0034039 1
GO:0034040 5
GO:0034041 3
GO:0034044 1
GO:0034045 16
GO:0034046 2
GO:0034056 1
GO:0034058 1
GO:0034059 4
GO:0034061 383
GO:0034061
 14
GO:0034062 68
GO:0034063 13
GO:0034066 3
GO:0034067 20
GO:0034077 1
GO:0034080 6
GO:0034081 3
GO:0034086 2
GO:0034088 2
GO:0034091 2
GO:0034093 2
GO:0034097 172
GO:0034098 2
GO:0034099 1
GO:0034101 1
GO:0034103 32
GO:0034104 1
GO:0034105 16
GO:0034109 123
GO:0034110 107
GO:0034111 37
GO:0034112 65
GO:0034113 6
GO:0034114 11
GO:0034115 5
GO:0034116 6
GO:0034121 33
GO:0034122 16
GO:0034123 9
GO:0034124 4
GO:0034130 1
GO:0034134 26
GO:0034135 1
GO:0034136 1
GO:0034138 27
GO:0034142 37
GO:0034143 9
GO:0034144 5
GO:0034145 4
GO:0034146 19
GO:0034150 3
GO:0034154 8
GO:0034158 1
GO:0034162 20
GO:0034166 14
GO:0034178 12
GO:0034182 2
GO:0034184 2
GO:0034185 15
GO:0034186 2
GO:0034188 1
GO:0034189 2
GO:0034198 8
GO:0034199 3
GO:0034201 3
GO:0034204 7
GO:0034205 2
GO:0034211 4
GO:0034212 6
GO:0034214 8
GO:0034219 4
GO:0034220 463
GO:0034224 7
GO:0034225 5
GO:0034227 5
GO:0034230 6
GO:0034231 6
GO:0034235 4
GO:0034237 6
GO:0034243 39
GO:0034244 15
GO:0034248 28
GO:0034249 2
GO:0034250 24
GO:0034255 2
GO:0034259 3
GO:0034260 19
GO:0034261 9
GO:0034263 1
GO:0034273 5
GO:0034274 2
GO:0034284 71
GO:0034285 9
GO:0034287 1
GO:0034293 1
GO:0034308 33
GO:0034310 7
GO:0034311 15
GO:0034312 9
GO:0034314 5
GO:0034315 6
GO:0034316 3
GO:0034329 140
GO:0034330 174
GO:0034331 17
GO:0034332 52
GO:0034333 34
GO:0034334 7
GO:0034338 4
GO:0034340 5
GO:0034341 23
GO:0034344 6
GO:0034346 1
GO:0034349 4
GO:0034350 9
GO:0034351 9
GO:0034353 1
GO:0034354 7
GO:0034356 3
GO:0034357 6
GO:0034358 15
GO:0034361 3
GO:0034362 8
GO:0034364 4
GO:0034367 8
GO:0034368 8
GO:0034369 8
GO:0034374 3
GO:0034375 8
GO:0034377 4
GO:0034378 1
GO:0034379 2
GO:0034380 1
GO:0034381 10
GO:0034382 1
GO:0034383 7
GO:0034384 4
GO:0034385 3
GO:0034389 4
GO:0034391 7
GO:0034392 5
GO:0034393 1
GO:0034394 31
GO:0034395 2
GO:0034399 9
GO:0034401 1
GO:0034402 1
GO:0034405 22
GO:0034414 2
GO:0034416 2
GO:0034417 1
GO:0034418 6
GO:0034423 2
GO:0034427 2
GO:0034433 2
GO:0034434 2
GO:0034435 2
GO:0034436 5
GO:0034437 5
GO:0034440 57
GO:0034442 2
GO:0034443 2
GO:0034446 29
GO:0034447 2
GO:0034450 6
GO:0034451 18
GO:0034452 3
GO:0034453 33
GO:0034454 5
GO:0034455 1
GO:0034464 10
GO:0034465 1
GO:0034466 7
GO:0034470 275
GO:0034471 5
GO:0034472 2
GO:0034474 1
GO:0034477 1
GO:0034480 1
GO:0034481 11
GO:0034483 12
GO:0034485 1
GO:0034497 3
GO:0034498 2
GO:0034499 1
GO:0034501 3
GO:0034502 16
GO:0034504 86
GO:0034505 9
GO:0034508 4
GO:0034512 1
GO:0034513 1
GO:0034518 11
GO:0034545 1
GO:0034551 4
GO:0034552 1
GO:0034553 1
GO:0034584 4
GO:0034587 25
GO:0034590 1
GO:0034593 20
GO:0034594 4
GO:0034595 13
GO:0034596 4
GO:0034597 1
GO:0034599 85
GO:0034605 25
GO:0034606 1
GO:0034608 1
GO:0034612 51
GO:0034613 483
GO:0034614 55
GO:0034616 8
GO:0034617 2
GO:0034618 1
GO:0034620 7
GO:0034622 427
GO:0034627 7
GO:0034629 3
GO:0034634 1
GO:0034635 2
GO:0034637 96
GO:0034641 5169
GO:0034643 2
GO:0034644 51
GO:0034645 2633
GO:0034647 2
GO:0034648 3
GO:0034649 1
GO:0034650 2
GO:0034651 2
GO:0034654 2412
GO:0034655 626
GO:0034660 396
GO:0034661 15
GO:0034663 4
GO:0034669 1
GO:0034673 2
GO:0034676 2
GO:0034678 1
GO:0034679 1
GO:0034694 8
GO:0034695 5
GO:0034696 3
GO:0034698 10
GO:0034699 1
GO:0034701 3
GO:0034702 243
GO:0034703 135
GO:0034704 49
GO:0034705 62
GO:0034706 7
GO:0034707 26
GO:0034708 90
GO:0034709 11
GO:0034713 1
GO:0034715 5
GO:0034719 18
GO:0034720 5
GO:0034721 2
GO:0034722 2
GO:0034723 6
GO:0034724 21
GO:0034727 2
GO:0034728 70
GO:0034739 8
GO:0034750 7
GO:0034754 69
GO:0034755 5
GO:0034756 1
GO:0034758 1
GO:0034759 1
GO:0034761 1
GO:0034762 108
GO:0034763 20
GO:0034764 53
GO:0034765 98
GO:0034766 19
GO:0034767 48
GO:0034770 5
GO:0034771 1
GO:0034773 2
GO:0034774 10
GO:0034775 2
GO:0034776 6
GO:0034899 3
GO:0034959 5
GO:0034967 1
GO:0034968 100
GO:0034969 11
GO:0034970 1
GO:0034971 1
GO:0034972 3
GO:0034975 2
GO:0034976 95
GO:0034979 17
GO:0034982 4
GO:0034983 5
GO:0034986 2
GO:0034987 7
GO:0034988 7
GO:0034991 1
GO:0034993 23
GO:0035001 5
GO:0035002 2
GO:0035003 14
GO:0035004 11
GO:0035005 5
GO:0035006 17
GO:0035007 12
GO:0035010 13
GO:0035011 11
GO:0035014 2
GO:0035017 9
GO:0035019 32
GO:0035020 22
GO:0035021 13
GO:0035023 26
GO:0035024 15
GO:0035025 7
GO:0035026 3
GO:0035032 1
GO:0035033 1
GO:0035035 8
GO:0035036 7
GO:0035037 1
GO:0035039 1
GO:0035046 2
GO:0035048 1
GO:0035050 11
GO:0035051 24
GO:0035053 1
GO:0035058 11
GO:0035059 1
GO:0035060 3
GO:0035063 1
GO:0035064 44
GO:0035065 22
GO:0035066 7
GO:0035067 9
GO:0035068 4
GO:0035071 15
GO:0035072 1
GO:0035073 1
GO:0035074 2
GO:0035075 7
GO:0035076 3
GO:0035078 1
GO:0035081 1
GO:0035082 21
GO:0035087 1
GO:0035088 74
GO:0035089 31
GO:0035090 14
GO:0035091 172
GO:0035092 1
GO:0035093 5
GO:0035094 22
GO:0035095 6
GO:0035096 2
GO:0035097 75
GO:0035098 14
GO:0035099 10
GO:0035101 3
GO:0035102 7
GO:0035106 1
GO:0035107 172
GO:0035108 69
GO:0035112 20
GO:0035113 58
GO:0035114 87
GO:0035115 15
GO:0035116 17
GO:0035118 2
GO:0035120 80
GO:0035126 7
GO:0035136 18
GO:0035137 22
GO:0035138 2
GO:0035145 10
GO:0035146 4
GO:0035147 4
GO:0035148 100
GO:0035149 4
GO:0035150 67
GO:0035151 15
GO:0035152 30
GO:0035153 4
GO:0035155 8
GO:0035157 7
GO:0035158 2
GO:0035159 31
GO:0035160 15
GO:0035161 10
GO:0035162 17
GO:0035163 6
GO:0035164 2
GO:0035165 6
GO:0035166 6
GO:0035167 4
GO:0035168 6
GO:0035169 2
GO:0035170 4
GO:0035171 4
GO:0035172 16
GO:0035173 10
GO:0035174 5
GO:0035175 1
GO:0035176 33
GO:0035180 1
GO:0035182 8
GO:0035183 12
GO:0035184 3
GO:0035186 4
GO:0035188 4
GO:0035190 1
GO:0035191 1
GO:0035193 1
GO:0035194 9
GO:0035195 6
GO:0035196 3
GO:0035197 6
GO:0035198 8
GO:0035202 3
GO:0035203 9
GO:0035204 8
GO:0035206 15
GO:0035207 1
GO:0035209 7
GO:0035210 2
GO:0035211 1
GO:0035212 3
GO:0035214 8
GO:0035215 1
GO:0035217 1
GO:0035218 4
GO:0035220 25
GO:0035221 2
GO:0035222 40
GO:0035223 4
GO:0035224 2
GO:0035225 7
GO:0035226 2
GO:0035227 2
GO:0035229 2
GO:0035233 2
GO:0035234 8
GO:0035235 36
GO:0035238 2
GO:0035239 265
GO:0035240 2
GO:0035241 2
GO:0035242 6
GO:0035243 3
GO:0035246 10
GO:0035247 8
GO:0035249 42
GO:0035250 23
GO:0035251 17
GO:0035252 7
GO:0035253 6
GO:0035254 15
GO:0035255 9
GO:0035256 3
GO:0035257 51
GO:0035258 35
GO:0035259 4
GO:0035260 1
GO:0035261 7
GO:0035262 8
GO:0035263 1
GO:0035264 56
GO:0035265 41
GO:0035266 1
GO:0035267 21
GO:0035268 8
GO:0035269 8
GO:0035277 15
GO:0035278 4
GO:0035279 4
GO:0035280 2
GO:0035282 68
GO:0035284 1
GO:0035285 8
GO:0035287 4
GO:0035288 2
GO:0035289 3
GO:0035290 1
GO:0035291 1
GO:0035292 2
GO:0035293 5
GO:0035295 223
GO:0035296 3
GO:0035297 1
GO:0035298 3
GO:0035299 1
GO:0035301 2
GO:0035303 107
GO:0035304 14
GO:0035305 71
GO:0035306 21
GO:0035307 13
GO:0035308 2
GO:0035309 4
GO:0035310 5
GO:0035312 4
GO:0035313 4
GO:0035315 30
GO:0035316 28
GO:0035317 27
GO:0035320 1
GO:0035321 2
GO:0035324 10
GO:0035325 1
GO:0035326 26
GO:0035327 13
GO:0035328 1
GO:0035329 50
GO:0035330 8
GO:0035331 2
GO:0035332 1
GO:0035335 77
GO:0035336 10
GO:0035337 16
GO:0035338 7
GO:0035339 2
GO:0035349 4
GO:0035350 1
GO:0035354 1
GO:0035355 2
GO:0035356 3
GO:0035357 1
GO:0035358 3
GO:0035360 2
GO:0035363 1
GO:0035368 1
GO:0035370 3
GO:0035371 16
GO:0035372 7
GO:0035373 1
GO:0035374 1
GO:0035375 6
GO:0035376 4
GO:0035381 3
GO:0035382 4
GO:0035383 57
GO:0035384 28
GO:0035385 7
GO:0035400 1
GO:0035401 1
GO:0035402 1
GO:0035404 2
GO:0035405 3
GO:0035406 1
GO:0035407 1
GO:0035409 1
GO:0035412 21
GO:0035413 9
GO:0035414 7
GO:0035418 13
GO:0035419 5
GO:0035426 6
GO:0035434 4
GO:0035435 5
GO:0035437 7
GO:0035443 2
GO:0035444 1
GO:0035445 1
GO:0035446 1
GO:0035455 5
GO:0035456 7
GO:0035457 1
GO:0035458 7
GO:0035459 5
GO:0035461 6
GO:0035469 3
GO:0035470 1
GO:0035476 1
GO:0035477 1
GO:0035479 1
GO:0035493 6
GO:0035494 2
GO:0035496 2
GO:0035497 2
GO:0035502 5
GO:0035507 10
GO:0035509 5
GO:0035510 12
GO:0035511 2
GO:0035513 1
GO:0035514 1
GO:0035515 1
GO:0035517 3
GO:0035518 4
GO:0035519 4
GO:0035520 12
GO:0035521 5
GO:0035522 5
GO:0035523 2
GO:0035524 3
GO:0035526 8
GO:0035529 1
GO:0035538 3
GO:0035539 1
GO:0035542 2
GO:0035544 2
GO:0035545 1
GO:0035551 1
GO:0035552 1
GO:0035553 1
GO:0035556 1168
GO:0035561 6
GO:0035562 3
GO:0035563 1
GO:0035564 5
GO:0035565 1
GO:0035567 19
GO:0035568 1
GO:0035570 1
GO:0035572 1
GO:0035573 1
GO:0035574 1
GO:0035575 1
GO:0035581 5
GO:0035583 5
GO:0035584 10
GO:0035585 1
GO:0035586 8
GO:0035587 5
GO:0035588 1
GO:0035590 4
GO:0035591 27
GO:0035594 1
GO:0035595 1
GO:0035601 33
GO:0035608 9
GO:0035609 2
GO:0035610 6
GO:0035611 3
GO:0035612 2
GO:0035613 2
GO:0035615 2
GO:0035620 3
GO:0035621 3
GO:0035622 2
GO:0035624 4
GO:0035625 4
GO:0035626 1
GO:0035627 5
GO:0035631 12
GO:0035634 5
GO:0035637 21
GO:0035639 2970
GO:0035640 14
GO:0035641 9
GO:0035642 1
GO:0035644 1
GO:0035646 6
GO:0035659 1
GO:0035666 18
GO:0035671 2
GO:0035672 3
GO:0035673 2
GO:0035681 5
GO:0035682 5
GO:0035686 1
GO:0035690 41
GO:0035694 3
GO:0035695 2
GO:0035710 14
GO:0035720 1
GO:0035721 16
GO:0035722 2
GO:0035723 2
GO:0035725 45
GO:0035726 1
GO:0035727 1
GO:0035728 4
GO:0035729 4
GO:0035731 3
GO:0035735 8
GO:0035737 1
GO:0035738 1
GO:0035747 1
GO:0035748 6
GO:0035749 2
GO:0035751 5
GO:0035752 1
GO:0035754 1
GO:0035755 1
GO:0035767 5
GO:0035770 123
GO:0035773 4
GO:0035774 9
GO:0035775 1
GO:0035776 1
GO:0035777 1
GO:0035778 1
GO:0035779 1
GO:0035786 3
GO:0035791 1
GO:0035794 5
GO:0035795 1
GO:0035799 6
GO:0035800 1
GO:0035803 1
GO:0035806 1
GO:0035809 18
GO:0035810 17
GO:0035811 1
GO:0035813 14
GO:0035815 10
GO:0035821 48
GO:0035822 6
GO:0035825 17
GO:0035826 4
GO:0035827 4
GO:0035828 1
GO:0035829 1
GO:0035838 1
GO:0035841 1
GO:0035844 1
GO:0035845 7
GO:0035848 3
GO:0035850 7
GO:0035855 6
GO:0035859 1
GO:0035860 1
GO:0035861 57
GO:0035864 10
GO:0035865 5
GO:0035869 15
GO:0035871 11
GO:0035872 9
GO:0035873 2
GO:0035874 2
GO:0035877 3
GO:0035878 2
GO:0035879 1
GO:0035880 1
GO:0035881 1
GO:0035883 6
GO:0035884 1
GO:0035886 1
GO:0035887 1
GO:0035899 1
GO:0035900 2
GO:0035902 4
GO:0035904 5
GO:0035909 19
GO:0035912 2
GO:0035914 35
GO:0035922 1
GO:0035924 15
GO:0035925 3
GO:0035927 3
GO:0035928 3
GO:0035929 1
GO:0035947 2
GO:0035948 1
GO:0035962 1
GO:0035963 1
GO:0035964 2
GO:0035965 3
GO:0035966 48
GO:0035967 10
GO:0035970 3
GO:0035971 3
GO:0035973 6
GO:0035983 7
GO:0035984 7
GO:0035987 5
GO:0035988 7
GO:0035989 1
GO:0035990 2
GO:0035993 1
GO:0035994 13
GO:0035995 9
GO:0035998 4
GO:0035999 17
GO:0036002 13
GO:0036003 12
GO:0036004 1
GO:0036005 4
GO:0036006 4
GO:0036009 1
GO:0036010 6
GO:0036011 8
GO:0036015 2
GO:0036016 2
GO:0036020 1
GO:0036021 1
GO:0036033 1
GO:0036035 2
GO:0036037 3
GO:0036038 15
GO:0036041 2
GO:0036042 1
GO:0036048 1
GO:0036054 3
GO:0036055 3
GO:0036056 16
GO:0036057 16
GO:0036058 1
GO:0036060 1
GO:0036062 3
GO:0036064 80
GO:0036065 12
GO:0036066 7
GO:0036068 1
GO:0036070 1
GO:0036071 2
GO:0036075 24
GO:0036079 1
GO:0036080 1
GO:0036084 1
GO:0036089 4
GO:0036090 1
GO:0036091 5
GO:0036092 8
GO:0036093 3
GO:0036094 3932
GO:0036099 1
GO:0036100 1
GO:0036101 1
GO:0036102 1
GO:0036105 1
GO:0036109 1
GO:0036111 1
GO:0036112 1
GO:0036115 1
GO:0036119 2
GO:0036120 1
GO:0036123 2
GO:0036124 2
GO:0036125 2
GO:0036126 22
GO:0036128 1
GO:0036131 1
GO:0036132 4
GO:0036137 2
GO:0036138 1
GO:0036139 1
GO:0036140 1
GO:0036148 2
GO:0036149 2
GO:0036150 3
GO:0036151 8
GO:0036152 6
GO:0036155 1
GO:0036158 5
GO:0036159 6
GO:0036170 1
GO:0036179 6
GO:0036180 1
GO:0036195 4
GO:0036211 2020
GO:0036213 1
GO:0036230 10
GO:0036233 6
GO:0036245 2
GO:0036250 1
GO:0036251 5
GO:0036257 1
GO:0036260 13
GO:0036265 3
GO:0036268 3
GO:0036273 1
GO:0036289 2
GO:0036292 2
GO:0036293 155
GO:0036294 54
GO:0036295 2
GO:0036296 8
GO:0036297 3
GO:0036302 4
GO:0036306 1
GO:0036309 9
GO:0036310 8
GO:0036312 9
GO:0036314 25
GO:0036315 13
GO:0036317 1
GO:0036323 2
GO:0036324 6
GO:0036326 2
GO:0036327 2
GO:0036332 2
GO:0036334 1
GO:0036335 4
GO:0036336 6
GO:0036337 1
GO:0036338 4
GO:0036342 30
GO:0036353 2
GO:0036355 2
GO:0036361 7
GO:0036371 8
GO:0036374 9
GO:0036378 2
GO:0036379 21
GO:0036382 1
GO:0036396 3
GO:0036398 1
GO:0036399 1
GO:0036404 1
GO:0036422 1
GO:0036438 2
GO:0036439 2
GO:0036440 3
GO:0036442 25
GO:0036444 1
GO:0036445 8
GO:0036449 2
GO:0036451 2
GO:0036452 10
GO:0036454 1
GO:0036459 94
GO:0036462 4
GO:0036464 120
GO:0036465 1
GO:0036468 1
GO:0036473 1
GO:0036479 3
GO:0038001 1
GO:0038003 1
GO:0038007 7
GO:0038018 1
GO:0038023 914
GO:0038024 81
GO:0038025 2
GO:0038026 1
GO:0038028 3
GO:0038030 5
GO:0038031 3
GO:0038032 34
GO:0038033 1
GO:0038034 15
GO:0038037 7
GO:0038038 4
GO:0038039 3
GO:0038042 4
GO:0038048 1
GO:0038049 2
GO:0038061 8
GO:0038062 4
GO:0038063 4
GO:0038064 4
GO:0038065 4
GO:0038066 3
GO:0038083 4
GO:0038084 3
GO:0038089 1
GO:0038092 2
GO:0038093 41
GO:0038094 19
GO:0038095 28
GO:0038096 19
GO:0038108 3
GO:0038109 1
GO:0038123 15
GO:0038124 15
GO:0038127 81
GO:0038128 1
GO:0038161 2
GO:0038163 1
GO:0038165 2
GO:0038166 3
GO:0038169 4
GO:0038170 4
GO:0038171 2
GO:0038178 1
GO:0038179 82
GO:0038180 14
GO:0038181 3
GO:0038183 2
GO:0038185 2
GO:0038186 1
GO:0038187 11
GO:0038201 16
GO:0038203 1
GO:0039003 2
GO:0039005 1
GO:0039008 2
GO:0039013 1
GO:0039014 1
GO:0039017 4
GO:0039020 3
GO:0039022 1
GO:0039023 2
GO:0039502 3
GO:0039503 3
GO:0039506 5
GO:0039507 2
GO:0039516 3
GO:0039517 1
GO:0039519 2
GO:0039520 2
GO:0039526 3
GO:0039528 8
GO:0039529 5
GO:0039531 9
GO:0039532 3
GO:0039533 3
GO:0039534 3
GO:0039535 9
GO:0039536 3
GO:0039548 2
GO:0039579 2
GO:0039586 1
GO:0039595 2
GO:0039648 3
GO:0039651 2
GO:0039653 2
GO:0039656 5
GO:0039657 5
GO:0039660 8
GO:0039689 6
GO:0039694 6
GO:0039702 6
GO:0039703 6
GO:0039712 2
GO:0039713 3
GO:0039714 3
GO:0040001 17
GO:0040002 4
GO:0040003 10
GO:0040007 402
GO:0040008 465
GO:0040009 3
GO:0040011 746
GO:0040012 470
GO:0040013 160
GO:0040014 63
GO:0040015 11
GO:0040016 8
GO:0040017 199
GO:0040018 30
GO:0040019 16
GO:0040020 24
GO:0040021 1
GO:0040022 1
GO:0040023 43
GO:0040024 3
GO:0040025 1
GO:0040026 3
GO:0040028 4
GO:0040029 109
GO:0040030 1
GO:0040031 1
GO:0040033 4
GO:0040034 12
GO:0040035 4
GO:0040036 22
GO:0040037 11
GO:0040038 3
GO:0040040 7
GO:0042023 1
GO:0042025 20
GO:0042026 8
GO:0042030 1
GO:0042035 42
GO:0042036 14
GO:0042043 11
GO:0042044 28
GO:0042045 11
GO:0042048 36
GO:0042051 28
GO:0042052 11
GO:0042053 6
GO:0042054 103
GO:0042056 8
GO:0042058 48
GO:0042059 26
GO:0042060 57
GO:0042062 15
GO:0042063 2
GO:0042065 1
GO:0042066 1
GO:0042067 38
GO:0042069 6
GO:0042073 38
GO:0042074 24
GO:0042078 7
GO:0042083 2
GO:0042084 1
GO:0042088 7
GO:0042089 2
GO:0042092 3
GO:0042093 11
GO:0042094 2
GO:0042098 10
GO:0042100 15
GO:0042102 21
GO:0042104 4
GO:0042107 2
GO:0042108 26
GO:0042110 92
GO:0042113 83
GO:0042116 12
GO:0042117 3
GO:0042118 6
GO:0042119 10
GO:0042120 1
GO:0042121 1
GO:0042126 7
GO:0042127 794
GO:0042128 3
GO:0042129 38
GO:0042130 12
GO:0042132 1
GO:0042133 35
GO:0042134 3
GO:0042135 16
GO:0042136 17
GO:0042137 3
GO:0042138 1
GO:0042144 1
GO:0042147 46
GO:0042149 24
GO:0042151 5
GO:0042157 30
GO:0042158 4
GO:0042159 4
GO:0042162 12
GO:0042165 19
GO:0042166 13
GO:0042167 2
GO:0042168 19
GO:0042169 21
GO:0042170 4
GO:0042171 13
GO:0042173 1
GO:0042175 2
GO:0042176 212
GO:0042177 71
GO:0042178 15
GO:0042180 65
GO:0042181 37
GO:0042182 8
GO:0042203 1
GO:0042214 2
GO:0042219 15
GO:0042220 20
GO:0042221 1428
GO:0042243 1
GO:0042244 2
GO:0042245 3
GO:0042246 26
GO:0042247 10
GO:0042249 4
GO:0042254 37
GO:0042255 9
GO:0042256 6
GO:0042262 1
GO:0042263 5
GO:0042264 2
GO:0042265 1
GO:0042267 6
GO:0042268 3
GO:0042269 4
GO:0042272 1
GO:0042273 6
GO:0042274 16
GO:0042275 1
GO:0042276 1
GO:0042277 171
GO:0042278 511
GO:0042282 1
GO:0042284 1
GO:0042285 7
GO:0042286 1
GO:0042296 1
GO:0042297 4
GO:0042301 9
GO:0042302 1
GO:0042303 7
GO:0042304 23
GO:0042306 129
GO:0042307 51
GO:0042308 62
GO:0042309 3
GO:0042310 15
GO:0042311 10
GO:0042312 34
GO:0042320 1
GO:0042321 1
GO:0042322 1
GO:0042325 800
GO:0042326 237
GO:0042327 473
GO:0042328 1
GO:0042330 155
GO:0042331 4
GO:0042332 3
GO:0042335 23
GO:0042337 1
GO:0042338 1
GO:0042339 8
GO:0042340 3
GO:0042343 1
GO:0042344 1
GO:0042345 19
GO:0042346 2
GO:0042347 14
GO:0042350 2
GO:0042351 2
GO:0042357 12
GO:0042359 9
GO:0042360 1
GO:0042362 5
GO:0042363 1
GO:0042364 42
GO:0042365 2
GO:0042368 2
GO:0042369 1
GO:0042371 1
GO:0042373 4
GO:0042374 2
GO:0042376 2
GO:0042379 1
GO:0042381 1
GO:0042382 7
GO:0042383 105
GO:0042384 166
GO:0042386 8
GO:0042387 8
GO:0042389 1
GO:0042391 212
GO:0042392 3
GO:0042393 96
GO:0042395 2
GO:0042398 75
GO:0042399 2
GO:0042400 2
GO:0042401 22
GO:0042402 21
GO:0042403 11
GO:0042405 12
GO:0042406 3
GO:0042407 1
GO:0042409 2
GO:0042412 1
GO:0042413 1
GO:0042414 3
GO:0042415 13
GO:0042416 6
GO:0042417 34
GO:0042418 1
GO:0042420 4
GO:0042421 10
GO:0042423 15
GO:0042424 5
GO:0042427 3
GO:0042428 14
GO:0042430 38
GO:0042435 7
GO:0042436 13
GO:0042438 7
GO:0042439 51
GO:0042440 64
GO:0042441 1
GO:0042443 1
GO:0042445 130
GO:0042446 35
GO:0042447 12
GO:0042448 6
GO:0042450 5
GO:0042451 118
GO:0042454 338
GO:0042455 158
GO:0042461 77
GO:0042462 74
GO:0042464 1
GO:0042470 87
GO:0042471 2
GO:0042472 48
GO:0042473 3
GO:0042474 12
GO:0042475 44
GO:0042476 58
GO:0042478 12
GO:0042479 2
GO:0042480 7
GO:0042481 16
GO:0042482 3
GO:0042483 7
GO:0042487 4
GO:0042490 28
GO:0042491 17
GO:0042492 3
GO:0042493 273
GO:0042494 5
GO:0042495 1
GO:0042496 3
GO:0042498 2
GO:0042500 4
GO:0042501 4
GO:0042503 1
GO:0042509 11
GO:0042510 4
GO:0042511 3
GO:0042512 1
GO:0042516 8
GO:0042517 5
GO:0042518 3
GO:0042522 2
GO:0042523 1
GO:0042524 1
GO:0042531 7
GO:0042532 4
GO:0042534 12
GO:0042535 5
GO:0042536 7
GO:0042537 29
GO:0042538 18
GO:0042539 4
GO:0042541 2
GO:0042542 58
GO:0042545 1
GO:0042546 18
GO:0042551 30
GO:0042552 64
GO:0042554 8
GO:0042555 7
GO:0042558 47
GO:0042559 20
GO:0042560 2
GO:0042562 76
GO:0042564 1
GO:0042567 1
GO:0042572 23
GO:0042573 8
GO:0042574 8
GO:0042575 18
GO:0042577 1
GO:0042578 375
GO:0042578
 6
GO:0042579 156
GO:0042581 1
GO:0042582 2
GO:0042584 18
GO:0042585 1
GO:0042586 2
GO:0042587 5
GO:0042589 11
GO:0042590 11
GO:0042592 835
GO:0042593 111
GO:0042594 114
GO:0042596 30
GO:0042597 42
GO:0042599 3
GO:0042600 1
GO:0042602 3
GO:0042605 14
GO:0042608 2
GO:0042609 3
GO:0042618 1
GO:0042619 1
GO:0042622 6
GO:0042623 402
GO:0042625 95
GO:0042626 190
GO:0042628 2
GO:0042629 3
GO:0042631 10
GO:0042632 47
GO:0042634 3
GO:0042635 1
GO:0042636 1
GO:0042641 57
GO:0042642 3
GO:0042645 41
GO:0042646 1
GO:0042651 6
GO:0042659 17
GO:0042660 3
GO:0042661 1
GO:0042663 1
GO:0042665 1
GO:0042666 1
GO:0042670 3
GO:0042673 2
GO:0042675 4
GO:0042676 13
GO:0042686 5
GO:0042688 6
GO:0042689 6
GO:0042690 2
GO:0042692 85
GO:0042693 6
GO:0042694 8
GO:0042698 1
GO:0042701 1
GO:0042706 30
GO:0042709 1
GO:0042710 2
GO:0042711 13
GO:0042713 6
GO:0042719 1
GO:0042720 1
GO:0042723 24
GO:0042724 13
GO:0042726 8
GO:0042727 6
GO:0042730 7
GO:0042731 2
GO:0042732 6
GO:0042733 51
GO:0042734 60
GO:0042737 5
GO:0042738 5
GO:0042742 121
GO:0042743 36
GO:0042744 29
GO:0042745 3
GO:0042747 2
GO:0042748 5
GO:0042749 7
GO:0042750 3
GO:0042752 64
GO:0042753 7
GO:0042754 11
GO:0042755 10
GO:0042756 1
GO:0042758 2
GO:0042759 7
GO:0042760 6
GO:0042761 5
GO:0042762 3
GO:0042765 5
GO:0042766 2
GO:0042769 4
GO:0042770 64
GO:0042771 23
GO:0042772 9
GO:0042773 23
GO:0042775 1
GO:0042776 1
GO:0042777 8
GO:0042779 3
GO:0042780 8
GO:0042781 1
GO:0042783 1
GO:0042787 87
GO:0042788 2
GO:0042789 9
GO:0042791 3
GO:0042795 4
GO:0042796 3
GO:0042797 3
GO:0042799 4
GO:0042800 66
GO:0042802 678
GO:0042802
 1
GO:0042803 466
GO:0042805 26
GO:0042806 13
GO:0042809 3
GO:0042813 29
GO:0042816 4
GO:0042819 4
GO:0042822 6
GO:0042823 6
GO:0042826 25
GO:0042826
 2
GO:0042827 1
GO:0042832 12
GO:0042834 4
GO:0042844 4
GO:0042845 3
GO:0042851 7
GO:0042853 7
GO:0042866 4
GO:0042879 2
GO:0042886 64
GO:0042887 11
GO:0042891 4
GO:0042895 6
GO:0042903 1
GO:0042904 4
GO:0042905 4
GO:0042908 5
GO:0042910 15
GO:0042921 3
GO:0042923 5
GO:0042924 1
GO:0042927 2
GO:0042931 1
GO:0042936 4
GO:0042937 2
GO:0042938 4
GO:0042939 3
GO:0042940 4
GO:0042941 3
GO:0042942 3
GO:0042943 3
GO:0042944 3
GO:0042945 3
GO:0042946 4
GO:0042947 4
GO:0042948 2
GO:0042949 2
GO:0042950 2
GO:0042951 2
GO:0042952 3
GO:0042953 21
GO:0042954 3
GO:0042974 7
GO:0042975 3
GO:0042976 1
GO:0042977 1
GO:0042979 1
GO:0042981 829
GO:0042982 16
GO:0042984 3
GO:0042985 2
GO:0042986 1
GO:0042987 12
GO:0042988 2
GO:0042989 1
GO:0042990 68
GO:0042992 43
GO:0042993 21
GO:0042994 14
GO:0042995 1306
GO:0042996 6
GO:0042997 4
GO:0042998 1
GO:0043001 47
GO:0043005 677
GO:0043006 1
GO:0043008 4
GO:0043009 191
GO:0043010 32
GO:0043011 10
GO:0043012 1
GO:0043014 9
GO:0043015 7
GO:0043020 4
GO:0043021 69
GO:0043022 38
GO:0043023 4
GO:0043024 9
GO:0043025 286
GO:0043027 20
GO:0043028 27
GO:0043029 10
GO:0043030 12
GO:0043031 2
GO:0043032 8
GO:0043033 1
GO:0043034 27
GO:0043035 1
GO:0043038 94
GO:0043039 94
GO:0043043 29
GO:0043044 36
GO:0043045 1
GO:0043046 25
GO:0043047 2
GO:0043048 1
GO:0043049 1
GO:0043050 2
GO:0043051 9
GO:0043052 3
GO:0043053 2
GO:0043056 9
GO:0043060 1
GO:0043062 202
GO:0043063 10
GO:0043065 348
GO:0043066 466
GO:0043067 844
GO:0043068 353
GO:0043069 482
GO:0043073 11
GO:0043083 5
GO:0043084 4
GO:0043085 811
GO:0043086 380
GO:0043087 330
GO:0043088 16
GO:0043089 5
GO:0043090 15
GO:0043092 11
GO:0043093 2
GO:0043094 41
GO:0043095 1
GO:0043096 2
GO:0043097 6
GO:0043100 1
GO:0043101 17
GO:0043102 11
GO:0043103 1
GO:0043105 1
GO:0043112 51
GO:0043113 42
GO:0043114 21
GO:0043116 13
GO:0043117 4
GO:0043121 2
GO:0043122 131
GO:0043123 89
GO:0043124 37
GO:0043125 5
GO:0043129 3
GO:0043130 45
GO:0043132 1
GO:0043137 1
GO:0043138 17
GO:0043139 15
GO:0043140 16
GO:0043141 4
GO:0043142 4
GO:0043144 1
GO:0043149 6
GO:0043152 3
GO:0043153 11
GO:0043154 49
GO:0043158 2
GO:0043159 1
GO:0043161 166
GO:0043162 15
GO:0043163 1
GO:0043165 1
GO:0043167 8112
GO:0043168 3870
GO:0043168
 1
GO:0043169 5381
GO:0043170 6760
GO:0043171 23
GO:0043173 21
GO:0043174 16
GO:0043175 14
GO:0043176 3
GO:0043177 163
GO:0043177
 1
GO:0043178 77
GO:0043179 3
GO:0043181 2
GO:0043184 1
GO:0043186 37
GO:0043189 22
GO:0043190 21
GO:0043194 22
GO:0043195 46
GO:0043196 7
GO:0043197 93
GO:0043198 41
GO:0043200 61
GO:0043201 2
GO:0043202 54
GO:0043204 73
GO:0043205 13
GO:0043206 8
GO:0043207 407
GO:0043208 9
GO:0043209 16
GO:0043213 1
GO:0043215 1
GO:0043217 10
GO:0043219 3
GO:0043220 13
GO:0043225 5
GO:0043226 9197
GO:0043227 7825
GO:0043228 2346
GO:0043229 8352
GO:0043230 1537
GO:0043231 7032
GO:0043232 2346
GO:0043233 436
GO:0043234 3397
GO:0043234
 3
GO:0043235 230
GO:0043236 15
GO:0043237 7
GO:0043240 8
GO:0043241 59
GO:0043242 63
GO:0043243 11
GO:0043244 86
GO:0043248 10
GO:0043249 9
GO:0043250 1
GO:0043251 1
GO:0043252 6
GO:0043254 217
GO:0043255 37
GO:0043256 18
GO:0043257 7
GO:0043259 10
GO:0043260 1
GO:0043262 4
GO:0043266 32
GO:0043267 8
GO:0043268 17
GO:0043269 219
GO:0043270 120
GO:0043271 42
GO:0043274 8
GO:0043276 4
GO:0043277 15
GO:0043278 16
GO:0043279 71
GO:0043280 66
GO:0043281 122
GO:0043282 3
GO:0043288 5
GO:0043289 5
GO:0043292 26
GO:0043293 4
GO:0043295 3
GO:0043296 7
GO:0043297 3
GO:0043299 6
GO:0043300 10
GO:0043301 5
GO:0043302 2
GO:0043303 2
GO:0043304 6
GO:0043305 4
GO:0043306 1
GO:0043307 3
GO:0043308 3
GO:0043312 3
GO:0043313 3
GO:0043314 1
GO:0043316 1
GO:0043320 1
GO:0043321 1
GO:0043323 1
GO:0043324 1
GO:0043325 10
GO:0043327 9
GO:0043330 10
GO:0043331 14
GO:0043335 4
GO:0043353 4
GO:0043362 1
GO:0043367 13
GO:0043368 6
GO:0043369 3
GO:0043370 8
GO:0043371 6
GO:0043372 4
GO:0043374 3
GO:0043375 2
GO:0043380 6
GO:0043383 2
GO:0043388 19
GO:0043392 19
GO:0043393 92
GO:0043394 7
GO:0043395 3
GO:0043397 2
GO:0043398 2
GO:0043401 3
GO:0043403 4
GO:0043405 184
GO:0043406 123
GO:0043407 60
GO:0043408 402
GO:0043409 107
GO:0043410 247
GO:0043412 2170
GO:0043413 291
GO:0043414 193
GO:0043415 4
GO:0043416 4
GO:0043419 2
GO:0043420 8
GO:0043422 3
GO:0043424 1
GO:0043425 15
GO:0043426 6
GO:0043433 85
GO:0043434 159
GO:0043435 1
GO:0043436 1166
GO:0043449 1
GO:0043450 1
GO:0043455 19
GO:0043457 13
GO:0043461 2
GO:0043462 63
GO:0043467 53
GO:0043470 28
GO:0043471 28
GO:0043473 60
GO:0043474 1
GO:0043476 6
GO:0043482 6
GO:0043484 80
GO:0043485 8
GO:0043486 17
GO:0043487 29
GO:0043488 27
GO:0043489 8
GO:0043490 1
GO:0043491 17
GO:0043492 191
GO:0043495 7
GO:0043496 17
GO:0043497 7
GO:0043500 9
GO:0043501 1
GO:0043502 44
GO:0043504 2
GO:0043506 64
GO:0043507 52
GO:0043508 10
GO:0043515 3
GO:0043516 27
GO:0043517 13
GO:0043518 12
GO:0043522 4
GO:0043523 140
GO:0043524 68
GO:0043525 48
GO:0043527 1
GO:0043531 31
GO:0043532 3
GO:0043533 5
GO:0043534 15
GO:0043535 28
GO:0043536 6
GO:0043537 11
GO:0043539 13
GO:0043540 2
GO:0043542 37
GO:0043543 124
GO:0043545 14
GO:0043546 22
GO:0043547 264
GO:0043548 14
GO:0043549 481
GO:0043550 26
GO:0043551 21
GO:0043552 15
GO:0043553 4
GO:0043555 11
GO:0043558 11
GO:0043559 7
GO:0043560 12
GO:0043562 5
GO:0043564 3
GO:0043565 572
GO:0043566 204
GO:0043567 15
GO:0043568 11
GO:0043569 4
GO:0043570 4
GO:0043574 12
GO:0043576 10
GO:0043578 23
GO:0043583 7
GO:0043584 1
GO:0043586 8
GO:0043588 38
GO:0043589 2
GO:0043590 2
GO:0043596 4
GO:0043602 1
GO:0043603 208
GO:0043604 72
GO:0043605 2
GO:0043606 6
GO:0043610 1
GO:0043615 7
GO:0043616 8
GO:0043618 28
GO:0043619 12
GO:0043620 29
GO:0043621 33
GO:0043623 231
GO:0043624 44
GO:0043625 1
GO:0043627 97
GO:0043628 13
GO:0043631 22
GO:0043632 313
GO:0043633 4
GO:0043634 3
GO:0043639 2
GO:0043640 2
GO:0043641 1
GO:0043642 1
GO:0043647 32
GO:0043648 144
GO:0043649 11
GO:0043650 39
GO:0043651 4
GO:0043652 9
GO:0043653 9
GO:0043654 7
GO:0043655 2
GO:0043666 25
GO:0043679 17
GO:0043682 4
GO:0043686 2
GO:0043687 72
GO:0043691 8
GO:0043696 3
GO:0043697 3
GO:0043704 3
GO:0043733 1
GO:0043734 2
GO:0043750 2
GO:0043754 2
GO:0043812 3
GO:0043813 2
GO:0043815 2
GO:0043843 1
GO:0043855 6
GO:0043874 2
GO:0043879 2
GO:0043890 1
GO:0043900 186
GO:0043901 57
GO:0043902 80
GO:0043903 74
GO:0043906 1
GO:0043916 1
GO:0043921 17
GO:0043922 7
GO:0043923 12
GO:0043928 14
GO:0043931 28
GO:0043933 1564
GO:0043934 12
GO:0043935 1
GO:0043937 3
GO:0043938 1
GO:0043946 2
GO:0043947 2
GO:0043948 2
GO:0043949 15
GO:0043950 8
GO:0043951 6
GO:0043952 4
GO:0043953 3
GO:0043954 44
GO:0043956 1
GO:0043966 33
GO:0043967 46
GO:0043968 18
GO:0043969 6
GO:0043970 2
GO:0043981 16
GO:0043982 16
GO:0043983 4
GO:0043984 16
GO:0043985 6
GO:0043987 1
GO:0043995 6
GO:0043996 6
GO:0044000 4
GO:0044003 24
GO:0044004 2
GO:0044007 1
GO:0044010 2
GO:0044011 1
GO:0044020 5
GO:0044026 2
GO:0044027 2
GO:0044028 1
GO:0044029 1
GO:0044030 12
GO:0044033 6
GO:0044034 6
GO:0044036 42
GO:0044038 31
GO:0044042 65
GO:0044057 262
GO:0044058 8
GO:0044060 14
GO:0044062 20
GO:0044065 9
GO:0044068 9
GO:0044070 70
GO:0044085 97
GO:0044087 476
GO:0044088 7
GO:0044089 202
GO:0044091 3
GO:0044092 499
GO:0044093 946
GO:0044097 1
GO:0044106 102
GO:0044107 2
GO:0044108 2
GO:0044110 9
GO:0044111 6
GO:0044115 5
GO:0044116 9
GO:0044117 9
GO:0044119 1
GO:0044121 1
GO:0044126 9
GO:0044130 9
GO:0044144 9
GO:0044146 9
GO:0044154 2
GO:0044178 3
GO:0044179 3
GO:0044182 2
GO:0044194 1
GO:0044205 25
GO:0044206 4
GO:0044208 8
GO:0044209 4
GO:0044210 5
GO:0044211 1
GO:0044212 335
GO:0044213 1
GO:0044214 2
GO:0044217 58
GO:0044218 28
GO:0044220 2
GO:0044224 6
GO:0044232 7
GO:0044233 3
GO:0044236 52
GO:0044237 8947
GO:0044238 8716
GO:0044238
 1
GO:0044241 2
GO:0044242 111
GO:0044243 41
GO:0044245 6
GO:0044246 31
GO:0044247 28
GO:0044248 1520
GO:0044248
 11
GO:0044249 3957
GO:0044252 7
GO:0044253 20
GO:0044254 1
GO:0044255 759
GO:0044257 17
GO:0044259 51
GO:0044260 6309
GO:0044262 240
GO:0044264 126
GO:0044265 570
GO:0044266 1
GO:0044267 2568
GO:0044268 2
GO:0044270 683
GO:0044271 2614
GO:0044272 180
GO:0044273 32
GO:0044275 45
GO:0044279 28
GO:0044281 2542
GO:0044282 279
GO:0044283 529
GO:0044291 45
GO:0044292 6
GO:0044294 3
GO:0044295 20
GO:0044297 306
GO:0044298 14
GO:0044300 6
GO:0044301 4
GO:0044306 36
GO:0044308 8
GO:0044309 100
GO:0044313 2
GO:0044314 3
GO:0044315 3
GO:0044319 9
GO:0044320 1
GO:0044321 2
GO:0044322 1
GO:0044323 1
GO:0044325 38
GO:0044327 1
GO:0044328 1
GO:0044329 1
GO:0044330 1
GO:0044331 38
GO:0044332 10
GO:0044335 5
GO:0044336 9
GO:0044337 8
GO:0044340 5
GO:0044344 8
GO:0044346 2
GO:0044349 11
GO:0044351 2
GO:0044352 3
GO:0044354 3
GO:0044355 17
GO:0044359 5
GO:0044362 4
GO:0044364 4
GO:0044375 2
GO:0044380 17
GO:0044387 4
GO:0044389 76
GO:0044390 4
GO:0044391 124
GO:0044393 1
GO:0044396 3
GO:0044398 1
GO:0044403 299
GO:0044406 11
GO:0044409 50
GO:0044413 9
GO:0044414 5
GO:0044415 7
GO:0044419 333
GO:0044420 174
GO:0044421 2155
GO:0044421
 36
GO:0044422 6324
GO:0044423 23
GO:0044423
 2
GO:0044424 12901
GO:0044425 5810
GO:0044425
 376
GO:0044427 544
GO:0044428 2111
GO:0044429 723
GO:0044430 1291
GO:0044431 731
GO:0044432 916
GO:0044433 438
GO:0044434 17
GO:0044435 17
GO:0044436 6
GO:0044437 361
GO:0044438 75
GO:0044439 75
GO:0044440 321
GO:0044441 268
GO:0044444 6783
GO:0044445 137
GO:0044446 6082
GO:0044447 71
GO:0044448 125
GO:0044449 204
GO:0044450 130
GO:0044451 617
GO:0044452 28
GO:0044453 8
GO:0044454 209
GO:0044455 103
GO:0044456 593
GO:0044458 9
GO:0044459 1856
GO:0044461 1
GO:0044462 97
GO:0044463 804
GO:0044464 14487
GO:0044464
 783
GO:0044501 4
GO:0044521 1
GO:0044522 1
GO:0044524 1
GO:0044530 5
GO:0044531 3
GO:0044532 3
GO:0044533 2
GO:0044539 5
GO:0044540 1
GO:0044545 1
GO:0044547 46
GO:0044548 2
GO:0044550 15
GO:0044553 2
GO:0044554 2
GO:0044555 2
GO:0044557 2
GO:0044565 2
GO:0044594 1
GO:0044599 1
GO:0044610 1
GO:0044615 5
GO:0044620 4
GO:0044650 7
GO:0044655 1
GO:0044656 1
GO:0044665 28
GO:0044666 1
GO:0044671 1
GO:0044687 1
GO:0044699 10847
GO:0044699
 1
GO:0044700 369
GO:0044702 723
GO:0044703 121
GO:0044704 2
GO:0044705 58
GO:0044706 105
GO:0044707 2390
GO:0044707
 1
GO:0044708 377
GO:0044710 4643
GO:0044711 1410
GO:0044712 1087
GO:0044715 1
GO:0044715
 1
GO:0044716 1
GO:0044717 1
GO:0044721 1
GO:0044723 731
GO:0044724 118
GO:0044727 1
GO:0044728 55
GO:0044729 4
GO:0044732 1
GO:0044736 3
GO:0044743 15
GO:0044763 9041
GO:0044763
 43
GO:0044764 329
GO:0044765 2427
GO:0044766 34
GO:0044767 3784
GO:0044767
 36
GO:0044769 25
GO:0044770 136
GO:0044772 131
GO:0044773 30
GO:0044774 77
GO:0044780 2
GO:0044781 3
GO:0044782 180
GO:0044783 12
GO:0044784 14
GO:0044786 2
GO:0044788 2
GO:0044794 2
GO:0044798 67
GO:0044801 67
GO:0044802 409
GO:0044803 11
GO:0044804 3
GO:0044805 2
GO:0044815 42
GO:0044818 12
GO:0044819 12
GO:0044822 808
GO:0044827 2
GO:0044829 2
GO:0044837 1
GO:0044839 72
GO:0044843 50
GO:0044848 1
GO:0044853 46
GO:0044854 3
GO:0044857 3
GO:0044860 1
GO:0044861 1
GO:0044872 21
GO:0044877 826
GO:0044877
 5
GO:0045003 2
GO:0045005 63
GO:0045006 4
GO:0045008 1
GO:0045010 6
GO:0045013 1
GO:0045014 1
GO:0045017 131
GO:0045019 4
GO:0045022 24
GO:0045025 1
GO:0045026 5
GO:0045035 4
GO:0045039 2
GO:0045041 1
GO:0045046 3
GO:0045047 27
GO:0045048 7
GO:0045053 3
GO:0045054 3
GO:0045055 16
GO:0045056 15
GO:0045058 9
GO:0045059 4
GO:0045060 2
GO:0045061 7
GO:0045064 2
GO:0045066 1
GO:0045069 20
GO:0045070 8
GO:0045071 12
GO:0045072 4
GO:0045073 2
GO:0045074 3
GO:0045075 11
GO:0045076 3
GO:0045078 4
GO:0045080 2
GO:0045081 1
GO:0045082 2
GO:0045083 3
GO:0045084 6
GO:0045086 3
GO:0045087 283
GO:0045088 176
GO:0045089 119
GO:0045091 1
GO:0045092 1
GO:0045095
 3
GO:0045098
 1
GO:0045103 22
GO:0045104 22
GO:0045109 6
GO:0045110 4
GO:0045111 42
GO:0045111
 3
GO:0045112 1
GO:0045116 10
GO:0045117 1
GO:0045118 2
GO:0045120 15
GO:0045121 166
GO:0045123 1
GO:0045124 23
GO:0045127 1
GO:0045128 1
GO:0045130 3
GO:0045132 10
GO:0045134 3
GO:0045136 7
GO:0045137 4
GO:0045138 7
GO:0045143 3
GO:0045145 2
GO:0045148 3
GO:0045149 3
GO:0045150 2
GO:0045151 1
GO:0045156
 2
GO:0045159 5
GO:0045161 8
GO:0045162 6
GO:0045163 1
GO:0045165 122
GO:0045167 1
GO:0045168 47
GO:0045169 28
GO:0045170 17
GO:0045171 37
GO:0045172 13
GO:0045174 4
GO:0045175 2
GO:0045176 20
GO:0045177 111
GO:0045178 9
GO:0045179 25
GO:0045180 11
GO:0045181 3
GO:0045182 17
GO:0045183 2
GO:0045184 1096
GO:0045185 151
GO:0045186 14
GO:0045187 5
GO:0045190 16
GO:0045191 19
GO:0045196 6
GO:0045197 54
GO:0045198 26
GO:0045199 11
GO:0045200 6
GO:0045202 284
GO:0045202
 15
GO:0045204 1
GO:0045208 1
GO:0045209 1
GO:0045211 266
GO:0045212 3
GO:0045213 6
GO:0045214 40
GO:0045216 151
GO:0045217 10
GO:0045218 9
GO:0045226 24
GO:0045227 15
GO:0045228 1
GO:0045229 68
GO:0045230 15
GO:0045231 1
GO:0045232 1
GO:0045239 10
GO:0045240 4
GO:0045244 1
GO:0045252 2
GO:0045254 7
GO:0045257 4
GO:0045259 13
GO:0045261 14
GO:0045263 16
GO:0045271 25
GO:0045272 2
GO:0045275 3
GO:0045277 3
GO:0045281 5
GO:0045283 4
GO:0045292 5
GO:0045293 3
GO:0045294 7
GO:0045295 14
GO:0045296 51
GO:0045297
 2
GO:0045298 2
GO:0045299 1
GO:0045303 1
GO:0045309 5
GO:0045314 9
GO:0045315 2
GO:0045316 7
GO:0045317 25
GO:0045321 190
GO:0045322 2
GO:0045323 1
GO:0045324 2
GO:0045329 2
GO:0045332 7
GO:0045333 37
GO:0045334 3
GO:0045335 42
GO:0045335
 1
GO:0045337 9
GO:0045338 9
GO:0045340 5
GO:0045346 5
GO:0045347 2
GO:0045348 3
GO:0045354 2
GO:0045356 2
GO:0045357 4
GO:0045359 4
GO:0045408 12
GO:0045409 6
GO:0045410 6
GO:0045414 5
GO:0045415 4
GO:0045416 1
GO:0045428 23
GO:0045429 17
GO:0045433 7
GO:0045437 2
GO:0045444 60
GO:0045445 15
GO:0045446 10
GO:0045448 5
GO:0045451 6
GO:0045453 18
GO:0045454 87
GO:0045455 4
GO:0045456 1
GO:0045463 8
GO:0045464 3
GO:0045465 8
GO:0045466 8
GO:0045467 15
GO:0045468 11
GO:0045471 64
GO:0045472 4
GO:0045475 24
GO:0045477 2
GO:0045478 18
GO:0045491 2
GO:0045493 2
GO:0045494 45
GO:0045495 4
GO:0045498 2
GO:0045499 5
GO:0045500 3
GO:0045502 8
GO:0045502
 1
GO:0045505 1
GO:0045509 2
GO:0045540 10
GO:0045541 2
GO:0045542 5
GO:0045545 8
GO:0045570 30
GO:0045571 22
GO:0045572 3
GO:0045576 2
GO:0045577 9
GO:0045578 1
GO:0045579 7
GO:0045580 38
GO:0045581 13
GO:0045582 23
GO:0045583 1
GO:0045585 1
GO:0045586 4
GO:0045588 4
GO:0045589 5
GO:0045590 4
GO:0045591 1
GO:0045595 938
GO:0045596 422
GO:0045597 418
GO:0045598 43
GO:0045599 18
GO:0045600 20
GO:0045601 10
GO:0045602 3
GO:0045603 7
GO:0045604 13
GO:0045605 6
GO:0045606 4
GO:0045607 2
GO:0045608 2
GO:0045610 33
GO:0045611 10
GO:0045613 9
GO:0045614 8
GO:0045616 9
GO:0045617 3
GO:0045618 3
GO:0045619 45
GO:0045620 14
GO:0045621 26
GO:0045622 6
GO:0045623 6
GO:0045624 2
GO:0045625 2
GO:0045627 2
GO:0045628 5
GO:0045629 5
GO:0045631 2
GO:0045632 2
GO:0045634 3
GO:0045636 3
GO:0045637 103
GO:0045638 43
GO:0045639 39
GO:0045646 23
GO:0045647 5
GO:0045648 10
GO:0045649 7
GO:0045650 1
GO:0045651 6
GO:0045652 8
GO:0045653 6
GO:0045654 1
GO:0045655 4
GO:0045656 2
GO:0045657 2
GO:0045658 1
GO:0045660 1
GO:0045661 18
GO:0045662 9
GO:0045663 11
GO:0045664 366
GO:0045665 142
GO:0045666 165
GO:0045667 89
GO:0045668 32
GO:0045669 40
GO:0045670 34
GO:0045671 10
GO:0045672 10
GO:0045676 8
GO:0045678 1
GO:0045682 19
GO:0045683 7
GO:0045684 7
GO:0045685 32
GO:0045686 21
GO:0045687 18
GO:0045703 1
GO:0045704 2
GO:0045705 2
GO:0045713 1
GO:0045714 3
GO:0045716 2
GO:0045717 9
GO:0045719 1
GO:0045721 7
GO:0045722 5
GO:0045723 7
GO:0045724 2
GO:0045725 4
GO:0045727 43
GO:0045730 2
GO:0045732 116
GO:0045735
 1
GO:0045736 21
GO:0045737 19
GO:0045738 7
GO:0045739 65
GO:0045740 29
GO:0045741 9
GO:0045742 13
GO:0045743 4
GO:0045744 52
GO:0045745 18
GO:0045746 31
GO:0045747 30
GO:0045760 19
GO:0045761 53
GO:0045762 29
GO:0045763 50
GO:0045764 104
GO:0045765 100
GO:0045766 33
GO:0045769 1
GO:0045773 31
GO:0045776 16
GO:0045777 15
GO:0045778 52
GO:0045779 1
GO:0045780 12
GO:0045785 153
GO:0045786 358
GO:0045787 173
GO:0045792 19
GO:0045793 25
GO:0045794 2
GO:0045796 1
GO:0045799 1
GO:0045804 2
GO:0045806 16
GO:0045807 51
GO:0045814 23
GO:0045815 8
GO:0045819 2
GO:0045820 2
GO:0045821 12
GO:0045822 8
GO:0045823 17
GO:0045824 23
GO:0045828 1
GO:0045829 8
GO:0045830 7
GO:0045833 48
GO:0045834 69
GO:0045835 3
GO:0045836 15
GO:0045837 8
GO:0045838 25
GO:0045839 32
GO:0045840 24
GO:0045841 27
GO:0045842 11
GO:0045843 26
GO:0045844 24
GO:0045850 2
GO:0045851 16
GO:0045852 3
GO:0045856 1
GO:0045859 453
GO:0045860 279
GO:0045861 137
GO:0045862 188
GO:0045869 1
GO:0045872 1
GO:0045875 2
GO:0045876 2
GO:0045879 24
GO:0045880 22
GO:0045881 1
GO:0045886 16
GO:0045887 7
GO:0045892 644
GO:0045893 743
GO:0045896 4
GO:0045897 1
GO:0045898 2
GO:0045900 1
GO:0045901 2
GO:0045905 2
GO:0045906 2
GO:0045907 16
GO:0045908 2
GO:0045909 19
GO:0045910 23
GO:0045911 14
GO:0045912 23
GO:0045913 36
GO:0045915 1
GO:0045916 1
GO:0045919 3
GO:0045920 26
GO:0045921 47
GO:0045922 11
GO:0045923 15
GO:0045924 11
GO:0045925 1
GO:0045926 177
GO:0045927 156
GO:0045929 1
GO:0045930 194
GO:0045931 69
GO:0045932 4
GO:0045933 10
GO:0045934 773
GO:0045935 953
GO:0045936 339
GO:0045937 560
GO:0045938 2
GO:0045939 19
GO:0045940 9
GO:0045943 9
GO:0045944 509
GO:0045945 7
GO:0045947 18
GO:0045948 4
GO:0045950 2
GO:0045954 4
GO:0045955 17
GO:0045956 16
GO:0045964 1
GO:0045969 1
GO:0045974 4
GO:0045977 2
GO:0045978 6
GO:0045979 10
GO:0045980 38
GO:0045981 73
GO:0045986 4
GO:0045987 6
GO:0045989 4
GO:0045990 5
GO:0045991 3
GO:0045992 14
GO:0045993 1
GO:0045995 77
GO:0046006 7
GO:0046007 3
GO:0046011 3
GO:0046015 4
GO:0046016 2
GO:0046021 3
GO:0046030 6
GO:0046031 12
GO:0046032 1
GO:0046033 24
GO:0046034 279
GO:0046036 16
GO:0046037 14
GO:0046038 2
GO:0046039 134
GO:0046040 32
GO:0046041 1
GO:0046044 1
GO:0046049 31
GO:0046051 14
GO:0046054 1
GO:0046056 5
GO:0046057 1
GO:0046058 22
GO:0046060 11
GO:0046061 8
GO:0046066 6
GO:0046067 1
GO:0046068 49
GO:0046069 5
GO:0046070 8
GO:0046072 2
GO:0046073 2
GO:0046075 4
GO:0046078 7
GO:0046079 1
GO:0046080 7
GO:0046083 3
GO:0046084 2
GO:0046085 12
GO:0046086 1
GO:0046087 1
GO:0046098 1
GO:0046099 1
GO:0046100 1
GO:0046101 1
GO:0046102 2
GO:0046103 1
GO:0046104 1
GO:0046107 1
GO:0046108 1
GO:0046110 20
GO:0046112 26
GO:0046113 23
GO:0046116 4
GO:0046121 2
GO:0046125 1
GO:0046127 1
GO:0046128 507
GO:0046129 118
GO:0046130 337
GO:0046131 48
GO:0046132 46
GO:0046133 1
GO:0046134 49
GO:0046135 10
GO:0046137 4
GO:0046144 3
GO:0046145 3
GO:0046146 6
GO:0046148 38
GO:0046149 2
GO:0046152 1
GO:0046158 1
GO:0046160 3
GO:0046164 53
GO:0046165 95
GO:0046167 2
GO:0046168 4
GO:0046173 26
GO:0046174 20
GO:0046176 2
GO:0046177 1
GO:0046183 1
GO:0046184 6
GO:0046185 6
GO:0046189 27
GO:0046203 3
GO:0046208 4
GO:0046209 23
GO:0046210 1
GO:0046218 12
GO:0046219 5
GO:0046226 2
GO:0046232 1
GO:0046247 1
GO:0046271 7
GO:0046274 5
GO:0046278 3
GO:0046283 2
GO:0046292 1
GO:0046294 1
GO:0046316 1
GO:0046320 16
GO:0046321 8
GO:0046322 4
GO:0046323 2
GO:0046324 23
GO:0046325 2
GO:0046326 13
GO:0046327 1
GO:0046328 133
GO:0046329 30
GO:0046330 86
GO:0046331 36
GO:0046331
 1
GO:0046332 35
GO:0046333 3
GO:0046337 9
GO:0046339 9
GO:0046340 1
GO:0046341 16
GO:0046343 1
GO:0046344 2
GO:0046348 30
GO:0046349 13
GO:0046351 11
GO:0046352 4
GO:0046355 3
GO:0046356 1
GO:0046359 1
GO:0046360 1
GO:0046361 1
GO:0046364 56
GO:0046365 20
GO:0046368 2
GO:0046370 2
GO:0046373 3
GO:0046377 3
GO:0046378 4
GO:0046379 24
GO:0046383 5
GO:0046385 11
GO:0046386 15
GO:0046390 219
GO:0046391 4
GO:0046394 382
GO:0046395 215
GO:0046398 6
GO:0046400 2
GO:0046401 1
GO:0046402 3
GO:0046403 2
GO:0046404 8
GO:0046406 1
GO:0046415 17
GO:0046416 10
GO:0046417 12
GO:0046425 32
GO:0046426 7
GO:0046427 18
GO:0046434 439
GO:0046436 3
GO:0046437 4
GO:0046439 2
GO:0046440 10
GO:0046443 3
GO:0046444 3
GO:0046448 2
GO:0046449 15
GO:0046451 17
GO:0046452 2
GO:0046456 17
GO:0046457 9
GO:0046459 13
GO:0046460 20
GO:0046461 8
GO:0046463 20
GO:0046464 8
GO:0046465 1
GO:0046466 32
GO:0046467 74
GO:0046470 27
GO:0046471 9
GO:0046473 7
GO:0046474 118
GO:0046475 1
GO:0046476 4
GO:0046477 11
GO:0046479 23
GO:0046483 4995
GO:0046485 7
GO:0046486 236
GO:0046487 16
GO:0046488 114
GO:0046490 7
GO:0046491 1
GO:0046493 4
GO:0046494 1
GO:0046495 1
GO:0046496 71
GO:0046497 5
GO:0046499 2
GO:0046500 12
GO:0046501 14
GO:0046502 1
GO:0046503 9
GO:0046504 3
GO:0046511 3
GO:0046512 6
GO:0046513 14
GO:0046514 20
GO:0046519 12
GO:0046520 6
GO:0046522 1
GO:0046523 1
GO:0046525 1
GO:0046526 1
GO:0046527 17
GO:0046529 11
GO:0046530 44
GO:0046532 24
GO:0046533 11
GO:0046534 3
GO:0046536 1
GO:0046537 1
GO:0046538 2
GO:0046540 4
GO:0046541 1
GO:0046543 4
GO:0046544 2
GO:0046545 3
GO:0046547 1
GO:0046548 10
GO:0046549 7
GO:0046552 30
GO:0046556 1
GO:0046570 1
GO:0046578 103
GO:0046579 17
GO:0046580 54
GO:0046581 8
GO:0046582 6
GO:0046589 1
GO:0046592 4
GO:0046595 1
GO:0046596 13
GO:0046597 5
GO:0046598 2
GO:0046599 10
GO:0046600 2
GO:0046601 2
GO:0046602 2
GO:0046604 1
GO:0046605 23
GO:0046606 3
GO:0046607 4
GO:0046618 8
GO:0046620 82
GO:0046621 43
GO:0046622 24
GO:0046624 4
GO:0046625 16
GO:0046626 35
GO:0046627 23
GO:0046628 7
GO:0046629 3
GO:0046631 20
GO:0046632 19
GO:0046634 21
GO:0046635 12
GO:0046636 9
GO:0046637 14
GO:0046638 10
GO:0046639 8
GO:0046640 7
GO:0046641 2
GO:0046642 1
GO:0046643 4
GO:0046645 4
GO:0046649 157
GO:0046651 29
GO:0046653 33
GO:0046654 8
GO:0046655 11
GO:0046656 3
GO:0046658 8
GO:0046661 5
GO:0046662 4
GO:0046663 3
GO:0046664 7
GO:0046666 12
GO:0046667 7
GO:0046668 6
GO:0046669 4
GO:0046671 6
GO:0046673 4
GO:0046676 26
GO:0046677 71
GO:0046680 1
GO:0046683 90
GO:0046684 3
GO:0046685 21
GO:0046686 24
GO:0046687 5
GO:0046688 14
GO:0046689 9
GO:0046691 1
GO:0046692 2
GO:0046693 2
GO:0046696 5
GO:0046697 9
GO:0046700 682
GO:0046707 1
GO:0046709 1
GO:0046710 2
GO:0046711 1
GO:0046712 1
GO:0046713 1
GO:0046715 1
GO:0046716 18
GO:0046717 21
GO:0046718 50
GO:0046724 2
GO:0046739 4
GO:0046740 4
GO:0046745 2
GO:0046755 11
GO:0046777 136
GO:0046782 32
GO:0046784 4
GO:0046785 3
GO:0046790 2
GO:0046794 34
GO:0046813 6
GO:0046820 1
GO:0046822 158
GO:0046823 67
GO:0046824 64
GO:0046825 22
GO:0046826 3
GO:0046827 11
GO:0046831 8
GO:0046832 2
GO:0046833 2
GO:0046834 23
GO:0046835 21
GO:0046838 8
GO:0046839 20
GO:0046843 14
GO:0046844 3
GO:0046845 3
GO:0046847 22
GO:0046849 24
GO:0046850 27
GO:0046851 1
GO:0046852 12
GO:0046854 21
GO:0046855 8
GO:0046856 20
GO:0046870 4
GO:0046871 1
GO:0046872 4980
GO:0046872
 337
GO:0046873 461
GO:0046873
 29
GO:0046874 8
GO:0046875 10
GO:0046877 1
GO:0046879 45
GO:0046883 114
GO:0046885 16
GO:0046886 6
GO:0046887 40
GO:0046888 31
GO:0046889 44
GO:0046890 89
GO:0046898 2
GO:0046899 1
GO:0046900 1
GO:0046901 1
GO:0046902 14
GO:0046903 337
GO:0046906 253
GO:0046907 1017
GO:0046912 14
GO:0046914 1741
GO:0046914
 108
GO:0046915 41
GO:0046915
 2
GO:0046916 47
GO:0046919 3
GO:0046920 3
GO:0046922 3
GO:0046923 2
GO:0046928 36
GO:0046929 9
GO:0046930 55
GO:0046931 7
GO:0046933 19
GO:0046934 3
GO:0046935 2
GO:0046937 1
GO:0046938 1
GO:0046939 22
GO:0046940 5
GO:0046942 205
GO:0046943 141
GO:0046943
 33
GO:0046949 10
GO:0046950 4
GO:0046951 3
GO:0046952 1
GO:0046957 2
GO:0046958 7
GO:0046959 5
GO:0046961 21
GO:0046963 2
GO:0046964 2
GO:0046965 5
GO:0046966 12
GO:0046969 9
GO:0046970 7
GO:0046972 6
GO:0046974 5
GO:0046975 50
GO:0046976 3
GO:0046982 155
GO:0046983 580
GO:0046983
 6
GO:0046984 2
GO:0046986 2
GO:0046996 1
GO:0047006 1
GO:0047012 1
GO:0047015 1
GO:0047017 1
GO:0047021 1
GO:0047022 1
GO:0047035 5
GO:0047044 1
GO:0047045 1
GO:0047057 3
GO:0047115 1
GO:0047117 1
GO:0047127 2
GO:0047130 6
GO:0047131 6
GO:0047134 7
GO:0047150 1
GO:0047159 1
GO:0047173 1
GO:0047179 1
GO:0047184 4
GO:0047191 1
GO:0047192 2
GO:0047200 1
GO:0047220 1
GO:0047223 2
GO:0047225 3
GO:0047237 2
GO:0047238 9
GO:0047256 4
GO:0047267
 2
GO:0047280 1
GO:0047293 1
GO:0047298 1
GO:0047304 1
GO:0047305 1
GO:0047315 1
GO:0047322 2
GO:0047323 1
GO:0047325 3
GO:0047330 1
GO:0047341 3
GO:0047369
 2
GO:0047372 7
GO:0047374 1
GO:0047389 1
GO:0047395 1
GO:0047429 9
GO:0047442 3
GO:0047451 1
GO:0047453 1
GO:0047464 2
GO:0047470 1
GO:0047472 1
GO:0047475 1
GO:0047480 2
GO:0047484 2
GO:0047485 35
GO:0047496 15
GO:0047497 2
GO:0047498 5
GO:0047499 6
GO:0047522 1
GO:0047522
 3
GO:0047545
 2
GO:0047547 1
GO:0047555 10
GO:0047560 1
GO:0047569
 1
GO:0047598 5
GO:0047613 1
GO:0047617 4
GO:0047619 1
GO:0047620 1
GO:0047621
 1
GO:0047623 4
GO:0047631 7
GO:0047635 3
GO:0047656 3
GO:0047661 7
GO:0047676 2
GO:0047677 3
GO:0047693 1
GO:0047696 3
GO:0047714 2
GO:0047726 1
GO:0047734
 2
GO:0047747 1
GO:0047749 3
GO:0047750 3
GO:0047751 2
GO:0047756 9
GO:0047760 4
GO:0047801 2
GO:0047804 1
GO:0047808 1
GO:0047817 2
GO:0047831 3
GO:0047837
 1
GO:0047840 1
GO:0047850 2
GO:0047862
 1
GO:0047874 2
GO:0047879 2
GO:0047894 1
GO:0047895 3
GO:0047915 2
GO:0047936 5
GO:0047938 1
GO:0047952 2
GO:0047961 4
GO:0047961
 1
GO:0047962 4
GO:0047964 2
GO:0047971 2
GO:0047971
 1
GO:0047980
 1
GO:0047987 3
GO:0047988 1
GO:0047992
 3
GO:0048002 35
GO:0048002
 1
GO:0048003 1
GO:0048007 1
GO:0048008 24
GO:0048009 17
GO:0048010 22
GO:0048011 75
GO:0048012 3
GO:0048013 22
GO:0048014 3
GO:0048015 55
GO:0048016 22
GO:0048017 55
GO:0048018 2
GO:0048020 1
GO:0048021 6
GO:0048022 5
GO:0048023 1
GO:0048024 60
GO:0048025 21
GO:0048026 9
GO:0048027 8
GO:0048029 76
GO:0048029
 1
GO:0048033 1
GO:0048034 1
GO:0048036 5
GO:0048037 548
GO:0048038 41
GO:0048038
 1
GO:0048039 5
GO:0048040 2
GO:0048041 19
GO:0048046 4
GO:0048047 2
GO:0048048 25
GO:0048050 2
GO:0048052 4
GO:0048057 3
GO:0048058 2
GO:0048060 1
GO:0048065 1
GO:0048066 18
GO:0048067 3
GO:0048069 7
GO:0048070 12
GO:0048071 1
GO:0048072 5
GO:0048073 2
GO:0048074 1
GO:0048075 1
GO:0048079 2
GO:0048082 2
GO:0048085 2
GO:0048086 1
GO:0048087 8
GO:0048094 1
GO:0048096 5
GO:0048098 2
GO:0048099 3
GO:0048100 8
GO:0048101 1
GO:0048102 17
GO:0048103 23
GO:0048104 12
GO:0048105 11
GO:0048106 1
GO:0048132 3
GO:0048134 28
GO:0048135 28
GO:0048138 15
GO:0048139 15
GO:0048140 3
GO:0048145 58
GO:0048146 25
GO:0048147 31
GO:0048148 8
GO:0048149 28
GO:0048149
 3
GO:0048150 2
GO:0048156 4
GO:0048167 89
GO:0048168 45
GO:0048169 30
GO:0048170 14
GO:0048172 12
GO:0048179 2
GO:0048185 4
GO:0048188 12
GO:0048190 16
GO:0048193 185
GO:0048194 13
GO:0048199 2
GO:0048200 3
GO:0048205 3
GO:0048208 13
GO:0048210 2
GO:0048211 4
GO:0048227 5
GO:0048229 4
GO:0048232 247
GO:0048237 1
GO:0048239 1
GO:0048240 4
GO:0048243 2
GO:0048244 1
GO:0048245 1
GO:0048246 6
GO:0048247 1
GO:0048250 1
GO:0048251 10
GO:0048255 8
GO:0048256 5
GO:0048259 41
GO:0048260 27
GO:0048261 9
GO:0048263 4
GO:0048264 2
GO:0048265 15
GO:0048266 12
GO:0048268 12
GO:0048269 2
GO:0048270 1
GO:0048273 3
GO:0048278 31
GO:0048278
 1
GO:0048280 6
GO:0048284 64
GO:0048285 324
GO:0048286 26
GO:0048291 2
GO:0048293 7
GO:0048294 7
GO:0048296 3
GO:0048297 1
GO:0048298 2
GO:0048302 3
GO:0048304 2
GO:0048305 2
GO:0048306 24
GO:0048308 3
GO:0048311 14
GO:0048312 11
GO:0048313 1
GO:0048318 2
GO:0048320 4
GO:0048332 2
GO:0048333 5
GO:0048337 1
GO:0048339 3
GO:0048340 2
GO:0048341 2
GO:0048364 1
GO:0048365 23
GO:0048368 1
GO:0048370 1
GO:0048382 1
GO:0048384 4
GO:0048385 3
GO:0048387 2
GO:0048388 3
GO:0048389 1
GO:0048406 2
GO:0048407 1
GO:0048408 1
GO:0048468 557
GO:0048469 85
GO:0048471 489
GO:0048471
 6
GO:0048477 83
GO:0048478 3
GO:0048483 2
GO:0048484 8
GO:0048485 18
GO:0048486 1
GO:0048487 7
GO:0048488 27
GO:0048489 66
GO:0048490 17
GO:0048491 1
GO:0048495 9
GO:0048496 13
GO:0048499 2
GO:0048500 6
GO:0048505 4
GO:0048511 215
GO:0048511
 2
GO:0048512 46
GO:0048513 1028
GO:0048514 78
GO:0048515 4
GO:0048518 3198
GO:0048519 2908
GO:0048520 44
GO:0048521 36
GO:0048522 2745
GO:0048523 2658
GO:0048524 35
GO:0048525 24
GO:0048526 1
GO:0048531 8
GO:0048532 12
GO:0048534 116
GO:0048535 5
GO:0048536 20
GO:0048537 7
GO:0048538 21
GO:0048539 5
GO:0048541 7
GO:0048542 6
GO:0048545 207
GO:0048546 58
GO:0048548 3
GO:0048549 2
GO:0048550 1
GO:0048551 4
GO:0048552 9
GO:0048553 1
GO:0048554 9
GO:0048557 7
GO:0048560 2
GO:0048562 92
GO:0048563 37
GO:0048565 64
GO:0048566 6
GO:0048567 1
GO:0048568 65
GO:0048569 15
GO:0048570 8
GO:0048573 1
GO:0048580 17
GO:0048581 8
GO:0048582 3
GO:0048583 2107
GO:0048584 1060
GO:0048585 810
GO:0048588 59
GO:0048589 188
GO:0048592 95
GO:0048593 17
GO:0048596 19
GO:0048597 2
GO:0048598 357
GO:0048598
 4
GO:0048599 9
GO:0048601 4
GO:0048608 175
GO:0048609 418
GO:0048609
 1
GO:0048611 2
GO:0048615 2
GO:0048617 4
GO:0048619 1
GO:0048625 1
GO:0048627 1
GO:0048630 1
GO:0048631 2
GO:0048633 2
GO:0048634 72
GO:0048635 29
GO:0048636 24
GO:0048638 251
GO:0048639 104
GO:0048640 101
GO:0048641 29
GO:0048642 7
GO:0048643 6
GO:0048644 2
GO:0048645 8
GO:0048646 752
GO:0048646
 2
GO:0048659 1
GO:0048660 52
GO:0048661 21
GO:0048662 32
GO:0048663 54
GO:0048664 5
GO:0048665 12
GO:0048666 151
GO:0048667 22
GO:0048668 3
GO:0048670 8
GO:0048671 6
GO:0048672 6
GO:0048674 3
GO:0048675 52
GO:0048678 32
GO:0048679 20
GO:0048680 17
GO:0048681 1
GO:0048682 3
GO:0048686 1
GO:0048688 1
GO:0048690 1
GO:0048692 1
GO:0048696 2
GO:0048698 2
GO:0048699 8
GO:0048701 16
GO:0048702 3
GO:0048703 8
GO:0048704 55
GO:0048705 77
GO:0048706 17
GO:0048708 9
GO:0048709 21
GO:0048710 16
GO:0048711 7
GO:0048712 9
GO:0048713 22
GO:0048714 4
GO:0048715 17
GO:0048729 358
GO:0048730 3
GO:0048731 549
GO:0048732 180
GO:0048736 25
GO:0048737 4
GO:0048738 32
GO:0048739 13
GO:0048741 21
GO:0048742 4
GO:0048743 2
GO:0048745 29
GO:0048747 54
GO:0048749 33
GO:0048752 6
GO:0048753 11
GO:0048754 133
GO:0048757 4
GO:0048762 8
GO:0048763 5
GO:0048769 14
GO:0048770 85
GO:0048770
 2
GO:0048771 46
GO:0048771
 1
GO:0048773 1
GO:0048786 24
GO:0048787 1
GO:0048788 1
GO:0048789 3
GO:0048790 19
GO:0048791 3
GO:0048793 15
GO:0048794 1
GO:0048799 6
GO:0048800 27
GO:0048801 1
GO:0048803 7
GO:0048805 7
GO:0048806 26
GO:0048807 3
GO:0048808 7
GO:0048812 277
GO:0048813 79
GO:0048814 62
GO:0048820 1
GO:0048821 20
GO:0048823 1
GO:0048831 1
GO:0048837 1
GO:0048839 32
GO:0048840 2
GO:0048841 29
GO:0048842 8
GO:0048843 12
GO:0048844 53
GO:0048845 5
GO:0048846 21
GO:0048850 1
GO:0048852 2
GO:0048853 18
GO:0048854 18
GO:0048856 2260
GO:0048856
 27
GO:0048857 27
GO:0048858 352
GO:0048859 40
GO:0048861 2
GO:0048863 48
GO:0048864 13
GO:0048865 8
GO:0048867 10
GO:0048869 2101
GO:0048869
 36
GO:0048870 564
GO:0048870
 2
GO:0048871 35
GO:0048872 53
GO:0048873 17
GO:0048874 3
GO:0048875 4
GO:0048877 1
GO:0048878 550
GO:0048894 1
GO:0048935 6
GO:0048936 4
GO:0050023 1
GO:0050031 2
GO:0050032 3
GO:0050038 1
GO:0050046 1
GO:0050051 2
GO:0050062 1
GO:0050071 1
GO:0050072 3
GO:0050080 1
GO:0050104 2
GO:0050105 1
GO:0050111 1
GO:0050113 1
GO:0050115 3
GO:0050129 2
GO:0050135
 2
GO:0050136 55
GO:0050136
 2
GO:0050145 5
GO:0050152
 1
GO:0050163 2
GO:0050178 3
GO:0050188 2
GO:0050194 1
GO:0050197 2
GO:0050201 3
GO:0050220 1
GO:0050221 2
GO:0050225 1
GO:0050232
 1
GO:0050252 2
GO:0050253 1
GO:0050262 1
GO:0050263 2
GO:0050265 9
GO:0050277 1
GO:0050290 1
GO:0050291 2
GO:0050294 2
GO:0050302 4
GO:0050308 6
GO:0050308
 1
GO:0050309 1
GO:0050311 1
GO:0050321 6
GO:0050346
 2
GO:0050347 2
GO:0050348 2
GO:0050348
 1
GO:0050353 1
GO:0050354 1
GO:0050355 1
GO:0050356 1
GO:0050373 1
GO:0050379 2
GO:0050380 1
GO:0050405 2
GO:0050415 1
GO:0050427 5
GO:0050428 1
GO:0050431 14
GO:0050432 2
GO:0050433 13
GO:0050434 25
GO:0050435 23
GO:0050439 2
GO:0050459 2
GO:0050473 1
GO:0050479 1
GO:0050482 5
GO:0050486 2
GO:0050508 2
GO:0050509 2
GO:0050510 8
GO:0050511 2
GO:0050512 1
GO:0050513 1
GO:0050515 1
GO:0050528 1
GO:0050545 1
GO:0050560 2
GO:0050567 7
GO:0050570 1
GO:0050571
 1
GO:0050577 1
GO:0050593 1
GO:0050610 3
GO:0050610
 1
GO:0050613 2
GO:0050614 3
GO:0050650 5
GO:0050651 3
GO:0050652 1
GO:0050653 2
GO:0050654 5
GO:0050655 3
GO:0050656 8
GO:0050657 125
GO:0050658 125
GO:0050659 13
GO:0050660 174
GO:0050661 102
GO:0050662 384
GO:0050662
 2
GO:0050663 8
GO:0050664 10
GO:0050665 3
GO:0050667 5
GO:0050670 60
GO:0050671 38
GO:0050672 15
GO:0050673 45
GO:0050678 163
GO:0050679 81
GO:0050680 90
GO:0050681 19
GO:0050682 1
GO:0050684 81
GO:0050685 22
GO:0050686 22
GO:0050687 9
GO:0050688 36
GO:0050690 10
GO:0050691 13
GO:0050694 4
GO:0050698 1
GO:0050699 14
GO:0050699
 1
GO:0050701 1
GO:0050702 1
GO:0050704 1
GO:0050706 1
GO:0050707 46
GO:0050708 180
GO:0050709 50
GO:0050710 17
GO:0050714 83
GO:0050715 25
GO:0050716 1
GO:0050718 1
GO:0050727 120
GO:0050728 52
GO:0050729 31
GO:0050730 66
GO:0050731 45
GO:0050732 20
GO:0050733 5
GO:0050746 2
GO:0050748 2
GO:0050750 11
GO:0050764 19
GO:0050765 3
GO:0050766 6
GO:0050767 448
GO:0050768 177
GO:0050769 220
GO:0050770 139
GO:0050771 49
GO:0050772 55
GO:0050773 101
GO:0050774 19
GO:0050775 13
GO:0050776 314
GO:0050777 48
GO:0050778 224
GO:0050779 5
GO:0050780 5
GO:0050783 1
GO:0050787 4
GO:0050789 7457
GO:0050790 1288
GO:0050792 62
GO:0050793 1485
GO:0050794 7052
GO:0050795 119
GO:0050796 88
GO:0050797 1
GO:0050801 369
GO:0050803 9
GO:0050804 216
GO:0050805 52
GO:0050806 74
GO:0050807 120
GO:0050808 158
GO:0050809 2
GO:0050810 35
GO:0050811 8
GO:0050812 1
GO:0050815 1
GO:0050816 1
GO:0050817 150
GO:0050818 50
GO:0050819 26
GO:0050820 5
GO:0050821 84
GO:0050826 7
GO:0050829 29
GO:0050830 28
GO:0050832 27
GO:0050833 3
GO:0050839 125
GO:0050840 25
GO:0050847 5
GO:0050848 19
GO:0050849 5
GO:0050850 10
GO:0050851 36
GO:0050852 24
GO:0050853 15
GO:0050854 15
GO:0050855 2
GO:0050856 14
GO:0050857 2
GO:0050858 11
GO:0050860 11
GO:0050862 1
GO:0050863 74
GO:0050864 48
GO:0050865 149
GO:0050866 52
GO:0050867 91
GO:0050868 26
GO:0050869 15
GO:0050870 46
GO:0050871 35
GO:0050872 11
GO:0050873 20
GO:0050877 568
GO:0050878 219
GO:0050879 15
GO:0050880 49
GO:0050881 15
GO:0050882 11
GO:0050884 9
GO:0050885 35
GO:0050886 14
GO:0050890 194
GO:0050890
 4
GO:0050891 12
GO:0050892 9
GO:0050893 5
GO:0050894 2
GO:0050896 3137
GO:0050896
 93
GO:0050897 4
GO:0050900 59
GO:0050901 15
GO:0050902 1
GO:0050904 1
GO:0050905 59
GO:0050905
 1
GO:0050906 54
GO:0050907 13
GO:0050908 16
GO:0050909 19
GO:0050910 10
GO:0050911 2
GO:0050912 9
GO:0050913 4
GO:0050915 5
GO:0050916 4
GO:0050917 1
GO:0050918 18
GO:0050919 34
GO:0050920 73
GO:0050921 39
GO:0050922 28
GO:0050923 14
GO:0050924 7
GO:0050925 5
GO:0050926 5
GO:0050927 3
GO:0050928 2
GO:0050929 7
GO:0050930 2
GO:0050931 17
GO:0050932 5
GO:0050942 5
GO:0050951 13
GO:0050953 133
GO:0050953
 2
GO:0050954 147
GO:0050954
 3
GO:0050955 3
GO:0050957 10
GO:0050960 2
GO:0050961 6
GO:0050962 16
GO:0050965 6
GO:0050966 9
GO:0050968 4
GO:0050973 2
GO:0050974 26
GO:0050975 4
GO:0050982 66
GO:0050983 3
GO:0050992 4
GO:0050993 4
GO:0050994 26
GO:0050995 7
GO:0050996 12
GO:0050997 33
GO:0050998 4
GO:0050999 19
GO:0051000 11
GO:0051002 3
GO:0051003 3
GO:0051004 5
GO:0051005 3
GO:0051006 2
GO:0051010 22
GO:0051010
 2
GO:0051011 3
GO:0051012 1
GO:0051013 6
GO:0051014 5
GO:0051015 88
GO:0051016 7
GO:0051017 47
GO:0051018 17
GO:0051019 12
GO:0051020 110
GO:0051020
 1
GO:0051021 1
GO:0051022 1
GO:0051023 7
GO:0051024 2
GO:0051026 5
GO:0051028 106
GO:0051029 6
GO:0051030 5
GO:0051031 2
GO:0051032 1
GO:0051033 1
GO:0051036 7
GO:0051043 8
GO:0051044 8
GO:0051046 350
GO:0051047 165
GO:0051048 84
GO:0051049 884
GO:0051050 445
GO:0051051 226
GO:0051052 236
GO:0051053 57
GO:0051054 124
GO:0051055 32
GO:0051056 171
GO:0051057 23
GO:0051058 59
GO:0051059 6
GO:0051063 2
GO:0051066 4
GO:0051071 3
GO:0051072 3
GO:0051081 13
GO:0051082 35
GO:0051084 18
GO:0051085 4
GO:0051086 2
GO:0051087 18
GO:0051088 4
GO:0051089 3
GO:0051090 190
GO:0051091 101
GO:0051092 44
GO:0051093 581
GO:0051094 570
GO:0051095 7
GO:0051096 6
GO:0051097 1
GO:0051098 137
GO:0051099 59
GO:0051100 51
GO:0051101 44
GO:0051102 2
GO:0051103 8
GO:0051105 7
GO:0051106 7
GO:0051116 1
GO:0051117 28
GO:0051119 35
GO:0051121 2
GO:0051122 2
GO:0051123 4
GO:0051124 21
GO:0051125 7
GO:0051126 3
GO:0051127 3
GO:0051128 1487
GO:0051129 450
GO:0051130 582
GO:0051131 6
GO:0051136 2
GO:0051138 2
GO:0051145 10
GO:0051146 37
GO:0051147 79
GO:0051148 33
GO:0051149 39
GO:0051150 11
GO:0051151 11
GO:0051152 1
GO:0051153 45
GO:0051154 12
GO:0051155 27
GO:0051156 27
GO:0051160 2
GO:0051164 2
GO:0051167 2
GO:0051168 81
GO:0051169 187
GO:0051170 76
GO:0051171 2910
GO:0051172 816
GO:0051173 1058
GO:0051174 987
GO:0051176 1
GO:0051177 1
GO:0051179 3682
GO:0051179
 2
GO:0051180 30
GO:0051181 19
GO:0051182 8
GO:0051183 30
GO:0051183
 1
GO:0051184 39
GO:0051185 7
GO:0051186 340
GO:0051187 12
GO:0051188 221
GO:0051189 14
GO:0051192 2
GO:0051192
 2
GO:0051193 1
GO:0051196 1
GO:0051204 2
GO:0051205 13
GO:0051209 29
GO:0051213 94
GO:0051213
 7
GO:0051216 58
GO:0051219 20
GO:0051220 24
GO:0051222 197
GO:0051223 408
GO:0051224 141
GO:0051225 46
GO:0051231 14
GO:0051233 18
GO:0051234 3321
GO:0051234
 60
GO:0051235 192
GO:0051236 125
GO:0051238 2
GO:0051239 1587
GO:0051240 690
GO:0051241 613
GO:0051246 1318
GO:0051247 722
GO:0051248 470
GO:0051249 109
GO:0051250 34
GO:0051251 76
GO:0051252 2496
GO:0051253 695
GO:0051254 775
GO:0051255 2
GO:0051256 1
GO:0051257 1
GO:0051258 69
GO:0051259 319
GO:0051260 199
GO:0051261 26
GO:0051262 80
GO:0051267 3
GO:0051270 450
GO:0051271 136
GO:0051272 190
GO:0051273 8
GO:0051274 1
GO:0051275 7
GO:0051276 280
GO:0051279 31
GO:0051280 2
GO:0051281 11
GO:0051282 30
GO:0051283 29
GO:0051284 1
GO:0051286 7
GO:0051287 109
GO:0051289 43
GO:0051290 14
GO:0051291 77
GO:0051292 7
GO:0051293 24
GO:0051294 21
GO:0051295 2
GO:0051297 84
GO:0051298 32
GO:0051299 7
GO:0051301 161
GO:0051301
 12
GO:0051302 161
GO:0051303 10
GO:0051304 5
GO:0051305 2
GO:0051306 1
GO:0051310 8
GO:0051311 1
GO:0051315 1
GO:0051316 1
GO:0051321 41
GO:0051321
 5
GO:0051336 731
GO:0051338 533
GO:0051339 63
GO:0051340 62
GO:0051341 46
GO:0051342 3
GO:0051343 1
GO:0051344 2
GO:0051345 476
GO:0051346 188
GO:0051347 338
GO:0051348 158
GO:0051349 36
GO:0051350 21
GO:0051351 51
GO:0051352 22
GO:0051353 18
GO:0051354 11
GO:0051371 19
GO:0051377 3
GO:0051378 3
GO:0051379 4
GO:0051380 5
GO:0051382 5
GO:0051383 5
GO:0051384 101
GO:0051385 19
GO:0051386 4
GO:0051387 3
GO:0051389 1
GO:0051390 1
GO:0051393 25
GO:0051400 4
GO:0051402 30
GO:0051403 53
GO:0051409 18
GO:0051410 1
GO:0051412 10
GO:0051414 11
GO:0051424 2
GO:0051425 1
GO:0051427 52
GO:0051434 1
GO:0051435 2
GO:0051436 19
GO:0051437 22
GO:0051438 58
GO:0051439 25
GO:0051443 47
GO:0051444 22
GO:0051445 33
GO:0051446 19
GO:0051447 11
GO:0051450 5
GO:0051451 7
GO:0051452 15
GO:0051453 24
GO:0051454 3
GO:0051455 1
GO:0051457 38
GO:0051458 1
GO:0051459 4
GO:0051460 2
GO:0051462 2
GO:0051463 2
GO:0051466 2
GO:0051480 117
GO:0051481 1
GO:0051482 8
GO:0051488 12
GO:0051489 53
GO:0051490 7
GO:0051491 28
GO:0051492 50
GO:0051493 315
GO:0051494 109
GO:0051495 109
GO:0051496 31
GO:0051497 7
GO:0051503 10
GO:0051525 2
GO:0051532 15
GO:0051533 7
GO:0051534 8
GO:0051536 172
GO:0051537 65
GO:0051538 9
GO:0051539 94
GO:0051540 158
GO:0051540
 14
GO:0051541 2
GO:0051542 1
GO:0051552 3
GO:0051560 12
GO:0051561 8
GO:0051562 1
GO:0051567 4
GO:0051568 83
GO:0051569 21
GO:0051570 13
GO:0051571 9
GO:0051572 6
GO:0051573 5
GO:0051574 8
GO:0051575 2
GO:0051580 6
GO:0051581 4
GO:0051583 1
GO:0051584 2
GO:0051588 44
GO:0051589 15
GO:0051590 8
GO:0051591 67
GO:0051592 71
GO:0051593 15
GO:0051594 1
GO:0051595 4
GO:0051596 1
GO:0051597 19
GO:0051598 1
GO:0051599 5
GO:0051602 29
GO:0051603 352
GO:0051604 12
GO:0051606 196
GO:0051606
 1
GO:0051607 62
GO:0051608 1
GO:0051610 3
GO:0051611 4
GO:0051612 4
GO:0051638 3
GO:0051639 4
GO:0051640 145
GO:0051641 621
GO:0051642 10
GO:0051643 3
GO:0051645 3
GO:0051646 19
GO:0051647 59
GO:0051648 42
GO:0051649 1308
GO:0051649
 3
GO:0051650 96
GO:0051651 149
GO:0051653 1
GO:0051654 3
GO:0051656 185
GO:0051657 5
GO:0051661 2
GO:0051665 2
GO:0051668 18
GO:0051674 9
GO:0051683 4
GO:0051684 3
GO:0051685 1
GO:0051693 39
GO:0051694 1
GO:0051695 3
GO:0051701 82
GO:0051702 23
GO:0051703 34
GO:0051704 824
GO:0051704
 25
GO:0051705 110
GO:0051705
 2
GO:0051707 292
GO:0051707
 1
GO:0051708 1
GO:0051709 3
GO:0051712 3
GO:0051715 3
GO:0051716 1634
GO:0051716
 2
GO:0051717 2
GO:0051721 19
GO:0051722 1
GO:0051723 3
GO:0051724 1
GO:0051725 3
GO:0051726 653
GO:0051728 4
GO:0051729 4
GO:0051731 9
GO:0051732 1
GO:0051733 8
GO:0051734 8
GO:0051736 1
GO:0051745 2
GO:0051747 1
GO:0051748 5
GO:0051758 1
GO:0051764 10
GO:0051765 4
GO:0051766 9
GO:0051769 5
GO:0051770 3
GO:0051771 2
GO:0051775 5
GO:0051780 3
GO:0051781 76
GO:0051782 44
GO:0051783 100
GO:0051784 35
GO:0051785 39
GO:0051786 4
GO:0051787 3
GO:0051788 5
GO:0051790 4
GO:0051791 4
GO:0051792 1
GO:0051793 1
GO:0051797 2
GO:0051798 1
GO:0051799 1
GO:0051800 2
GO:0051801 2
GO:0051805 6
GO:0051806 50
GO:0051807 6
GO:0051810 1
GO:0051814 4
GO:0051817 44
GO:0051818 3
GO:0051821 1
GO:0051823 10
GO:0051828 50
GO:0051832 9
GO:0051833 5
GO:0051834 7
GO:0051835 5
GO:0051851 23
GO:0051852 1
GO:0051861 20
GO:0051864 13
GO:0051865 51
GO:0051866 1
GO:0051871 1
GO:0051873 1
GO:0051875 20
GO:0051877 1
GO:0051879 10
GO:0051880 4
GO:0051881 18
GO:0051883 3
GO:0051890 6
GO:0051892 2
GO:0051893 36
GO:0051894 12
GO:0051895 11
GO:0051896 79
GO:0051897 50
GO:0051898 25
GO:0051899 87
GO:0051900 15
GO:0051901 3
GO:0051902 3
GO:0051903 2
GO:0051903
 1
GO:0051904 18
GO:0051905 18
GO:0051917 6
GO:0051918 1
GO:0051919 6
GO:0051920 10
GO:0051920
 5
GO:0051923 17
GO:0051924 101
GO:0051926 19
GO:0051928 66
GO:0051930 13
GO:0051931 13
GO:0051932 1
GO:0051934 1
GO:0051937 8
GO:0051938 5
GO:0051939 2
GO:0051940 2
GO:0051952 27
GO:0051953 3
GO:0051954 11
GO:0051955 10
GO:0051956 1
GO:0051957 8
GO:0051958 1
GO:0051959 1
GO:0051960 528
GO:0051961 215
GO:0051962 256
GO:0051963 72
GO:0051964 30
GO:0051965 26
GO:0051966 50
GO:0051967 13
GO:0051968 14
GO:0051969 5
GO:0051970 4
GO:0051971 1
GO:0051972 2
GO:0051973 1
GO:0051974 1
GO:0051983 59
GO:0051984 14
GO:0051985 29
GO:0051988 10
GO:0051989 1
GO:0051990 1
GO:0051991 2
GO:0051992 1
GO:0051996 1
GO:0051998 4
GO:0051998
 2
GO:0051999 1
GO:0052026 2
GO:0052027 4
GO:0052029 3
GO:0052031 8
GO:0052037 5
GO:0052040 3
GO:0052041 1
GO:0052042 2
GO:0052055 5
GO:0052056 4
GO:0052097 1
GO:0052106 1
GO:0052126 53
GO:0052129 2
GO:0052148 3
GO:0052150 3
GO:0052151 2
GO:0052167 5
GO:0052170 5
GO:0052173 13
GO:0052192 51
GO:0052192
 2
GO:0052200 13
GO:0052203 3
GO:0052204 4
GO:0052205 5
GO:0052248 3
GO:0052250 4
GO:0052255 8
GO:0052261 5
GO:0052306 5
GO:0052309 5
GO:0052312 19
GO:0052314 2
GO:0052330 2
GO:0052331 2
GO:0052381 1
GO:0052386 1
GO:0052405 2
GO:0052422 3
GO:0052428 3
GO:0052433 3
GO:0052472 17
GO:0052482 1
GO:0052490 1
GO:0052493 3
GO:0052501 2
GO:0052542 1
GO:0052543 1
GO:0052544 1
GO:0052545 1
GO:0052547 176
GO:0052548 165
GO:0052550 1
GO:0052552 8
GO:0052553 8
GO:0052555 3
GO:0052556 3
GO:0052561 5
GO:0052562 5
GO:0052564 12
GO:0052567 1
GO:0052572 12
GO:0052573 2
GO:0052587
 1
GO:0052590 4
GO:0052591 4
GO:0052597 2
GO:0052598 2
GO:0052599 2
GO:0052600 2
GO:0052621 1
GO:0052629 3
GO:0052636 8
GO:0052642 2
GO:0052646 24
GO:0052650 1
GO:0052652 52
GO:0052654 2
GO:0052655 2
GO:0052656 2
GO:0052657 4
GO:0052658 3
GO:0052659 2
GO:0052689 135
GO:0052689
 18
GO:0052695 4
GO:0052696 3
GO:0052697 3
GO:0052698 2
GO:0052699 2
GO:0052701 2
GO:0052703 2
GO:0052704 2
GO:0052708 2
GO:0052716 5
GO:0052717 1
GO:0052723 7
GO:0052724 7
GO:0052725 3
GO:0052726 3
GO:0052737 3
GO:0052738 3
GO:0052739 9
GO:0052740 9
GO:0052742 19
GO:0052743 4
GO:0052744 9
GO:0052745 17
GO:0052746 1
GO:0052794 1
GO:0052795 1
GO:0052796
 1
GO:0052803 23
GO:0052805 8
GO:0052810 3
GO:0052813 3
GO:0052821 1
GO:0052822 1
GO:0052826 1
GO:0052832 3
GO:0052833 3
GO:0052834 3
GO:0052840 1
GO:0052841 1
GO:0052842 1
GO:0052843 1
GO:0052844 1
GO:0052845 1
GO:0052846 1
GO:0052847 1
GO:0052848 1
GO:0052851 3
GO:0052856 2
GO:0052863 2
GO:0052865 2
GO:0052866 22
GO:0052866
 1
GO:0052869 2
GO:0052870 2
GO:0052871 2
GO:0052890 1
GO:0052894 3
GO:0052895 3
GO:0052899 1
GO:0052901 5
GO:0052902 2
GO:0052903 2
GO:0052904 2
GO:0052906 1
GO:0052906
 1
GO:0052907
 1
GO:0052908 1
GO:0052909 1
GO:0052912 1
GO:0052917 2
GO:0052918 1
GO:0052923 1
GO:0052925 1
GO:0052926 1
GO:0052927 3
GO:0052928 3
GO:0052929 3
GO:0055001 78
GO:0055002 61
GO:0055002
 4
GO:0055003 17
GO:0055005 1
GO:0055006 28
GO:0055007 13
GO:0055008 25
GO:0055009 1
GO:0055010 7
GO:0055011 1
GO:0055012 2
GO:0055013 23
GO:0055014 2
GO:0055015 3
GO:0055016 2
GO:0055018 1
GO:0055020 1
GO:0055021 25
GO:0055022 7
GO:0055023 13
GO:0055024 35
GO:0055025 18
GO:0055026 15
GO:0055029 44
GO:0055035 5
GO:0055037 67
GO:0055037
 3
GO:0055038 35
GO:0055046
 2
GO:0055056 2
GO:0055057 8
GO:0055059 7
GO:0055060 2
GO:0055062 10
GO:0055064 5
GO:0055065 283
GO:0055067 54
GO:0055069 11
GO:0055070 13
GO:0055071 3
GO:0055072 66
GO:0055074 190
GO:0055075 2
GO:0055076 91
GO:0055077 12
GO:0055078 4
GO:0055080 337
GO:0055081 34
GO:0055082 298
GO:0055083 15
GO:0055084 2
GO:0055085 805
GO:0055086 888
GO:0055087 2
GO:0055087
 2
GO:0055088 88
GO:0055089 10
GO:0055090 20
GO:0055091 7
GO:0055092 48
GO:0055093 8
GO:0055094 10
GO:0055095 1
GO:0055096 1
GO:0055098 5
GO:0055099 4
GO:0055102 1
GO:0055102
 2
GO:0055103 8
GO:0055104 1
GO:0055105 1
GO:0055106 7
GO:0055108 1
GO:0055113 3
GO:0055114 364
GO:0055114
 22
GO:0055115 2
GO:0055117 24
GO:0055119 4
GO:0055120 10
GO:0055120
 3
GO:0055123 3
GO:0055129 11
GO:0055131 1
GO:0060001 3
GO:0060002 1
GO:0060003 1
GO:0060004 9
GO:0060005 1
GO:0060008 1
GO:0060009 8
GO:0060011 2
GO:0060012 7
GO:0060013 4
GO:0060017 3
GO:0060018 1
GO:0060019 9
GO:0060020 2
GO:0060021 44
GO:0060022 2
GO:0060024 9
GO:0060025 6
GO:0060026 14
GO:0060027 6
GO:0060028 2
GO:0060029 1
GO:0060033 7
GO:0060036 2
GO:0060037 19
GO:0060038 6
GO:0060039 4
GO:0060041 51
GO:0060041
 2
GO:0060042 13
GO:0060043 16
GO:0060044 2
GO:0060045 11
GO:0060046 7
GO:0060047 10
GO:0060048 29
GO:0060049 7
GO:0060050 3
GO:0060051 3
GO:0060052 6
GO:0060053 4
GO:0060054 4
GO:0060055 4
GO:0060056 2
GO:0060058 4
GO:0060059 10
GO:0060060 1
GO:0060060
 1
GO:0060061 4
GO:0060062 1
GO:0060065 4
GO:0060066 1
GO:0060067 1
GO:0060068 3
GO:0060070 66
GO:0060071 13
GO:0060072 5
GO:0060073 1
GO:0060074 5
GO:0060076 14
GO:0060077 7
GO:0060078 57
GO:0060079 49
GO:0060080 17
GO:0060081 20
GO:0060084 3
GO:0060086 1
GO:0060087 2
GO:0060088 14
GO:0060089 1252
GO:0060089
 182
GO:0060090 82
GO:0060091 7
GO:0060096 2
GO:0060099 1
GO:0060100 1
GO:0060112 1
GO:0060113 27
GO:0060113
 1
GO:0060117 5
GO:0060119 11
GO:0060119
 1
GO:0060120 6
GO:0060122 36
GO:0060123 4
GO:0060124 2
GO:0060125 2
GO:0060126 2
GO:0060128 2
GO:0060129 4
GO:0060134 7
GO:0060135 13
GO:0060136 5
GO:0060137 1
GO:0060139 2
GO:0060142 7
GO:0060143 6
GO:0060147 4
GO:0060148 3
GO:0060151 2
GO:0060152 2
GO:0060154 1
GO:0060155 2
GO:0060157 4
GO:0060159 6
GO:0060161 5
GO:0060164 1
GO:0060170 42
GO:0060171 11
GO:0060173 17
GO:0060173
 1
GO:0060174 7
GO:0060176 3
GO:0060177 7
GO:0060178 2
GO:0060179 25
GO:0060180 13
GO:0060184 4
GO:0060187 10
GO:0060187
 1
GO:0060191 43
GO:0060192 7
GO:0060193 31
GO:0060197 3
GO:0060205 13
GO:0060206 1
GO:0060211 12
GO:0060213 10
GO:0060214 1
GO:0060215 4
GO:0060216 9
GO:0060217 1
GO:0060218 10
GO:0060219 7
GO:0060220 1
GO:0060221 4
GO:0060222 2
GO:0060229 9
GO:0060231 5
GO:0060232 1
GO:0060235 3
GO:0060236 4
GO:0060237 1
GO:0060242 3
GO:0060244 4
GO:0060245 1
GO:0060246 1
GO:0060248 1
GO:0060249 158
GO:0060251 13
GO:0060252 8
GO:0060253 7
GO:0060255 3741
GO:0060259 14
GO:0060260 7
GO:0060261 5
GO:0060263 12
GO:0060264 7
GO:0060265 4
GO:0060266 3
GO:0060267 5
GO:0060268 3
GO:0060271 71
GO:0060272 7
GO:0060278 1
GO:0060281 9
GO:0060282 2
GO:0060283 4
GO:0060284 528
GO:0060285 4
GO:0060287 9
GO:0060288 8
GO:0060290 3
GO:0060291 14
GO:0060292 17
GO:0060295 5
GO:0060296 5
GO:0060297 7
GO:0060298 6
GO:0060300 1
GO:0060302 1
GO:0060304 1
GO:0060305 3
GO:0060306 10
GO:0060307 8
GO:0060314 15
GO:0060315 8
GO:0060316 5
GO:0060317 9
GO:0060318 3
GO:0060322 3
GO:0060323 5
GO:0060324 3
GO:0060325 25
GO:0060326 49
GO:0060327 1
GO:0060330 5
GO:0060331 1
GO:0060333 11
GO:0060334 4
GO:0060336 1
GO:0060337 10
GO:0060338 11
GO:0060339 4
GO:0060340 3
GO:0060341 672
GO:0060342 1
GO:0060343 11
GO:0060345 2
GO:0060346 4
GO:0060347 5
GO:0060348 31
GO:0060348
 2
GO:0060349 13
GO:0060350 1
GO:0060351 15
GO:0060352 10
GO:0060353 2
GO:0060354 2
GO:0060359 44
GO:0060361 1
GO:0060363 1
GO:0060368 7
GO:0060371 2
GO:0060372 1
GO:0060374 1
GO:0060379 4
GO:0060384 11
GO:0060384
 2
GO:0060385 2
GO:0060389 8
GO:0060390 5
GO:0060391 4
GO:0060392 1
GO:0060393 19
GO:0060394 7
GO:0060395 5
GO:0060396 5
GO:0060397 5
GO:0060401 38
GO:0060402 36
GO:0060404 3
GO:0060405 1
GO:0060406 1
GO:0060411 21
GO:0060412 5
GO:0060413 8
GO:0060414 1
GO:0060415 26
GO:0060416 6
GO:0060420 25
GO:0060421 13
GO:0060422 1
GO:0060425 7
GO:0060426 1
GO:0060427 2
GO:0060428 2
GO:0060429 217
GO:0060430 1
GO:0060437 2
GO:0060438 9
GO:0060439 4
GO:0060441 14
GO:0060442 2
GO:0060444 14
GO:0060445 10
GO:0060446 9
GO:0060447 3
GO:0060448 1
GO:0060449 2
GO:0060452 2
GO:0060453 1
GO:0060455 1
GO:0060456 2
GO:0060457 5
GO:0060458 1
GO:0060459 1
GO:0060463 3
GO:0060465 3
GO:0060466 2
GO:0060467 1
GO:0060468 1
GO:0060479 13
GO:0060480 1
GO:0060484 1
GO:0060485 18
GO:0060487 13
GO:0060488 1
GO:0060489 1
GO:0060490 1
GO:0060491 99
GO:0060492 1
GO:0060501 1
GO:0060509 1
GO:0060510 2
GO:0060512 1
GO:0060513 4
GO:0060516 1
GO:0060517 1
GO:0060523 1
GO:0060528 2
GO:0060529 3
GO:0060532 1
GO:0060534 1
GO:0060535 5
GO:0060536 8
GO:0060537 104
GO:0060537
 5
GO:0060538 3
GO:0060539 3
GO:0060541 68
GO:0060542 5
GO:0060543 5
GO:0060544 15
GO:0060545 1
GO:0060546 13
GO:0060547 13
GO:0060548 517
GO:0060556 5
GO:0060558 5
GO:0060560 91
GO:0060561 20
GO:0060562 110
GO:0060563 20
GO:0060563
 2
GO:0060564 2
GO:0060571 12
GO:0060572 7
GO:0060573 7
GO:0060574 2
GO:0060576 5
GO:0060577 1
GO:0060579 2
GO:0060580 1
GO:0060581 5
GO:0060582 5
GO:0060586 8
GO:0060587 2
GO:0060588 2
GO:0060589 270
GO:0060589
 39
GO:0060590 12
GO:0060591 1
GO:0060592 1
GO:0060594 1
GO:0060596 7
GO:0060599 1
GO:0060600 4
GO:0060601 6
GO:0060602 5
GO:0060603 13
GO:0060605 1
GO:0060606 58
GO:0060612 33
GO:0060613 10
GO:0060620 2
GO:0060623 1
GO:0060627 229
GO:0060628 8
GO:0060629 1
GO:0060631 11
GO:0060632 13
GO:0060633 2
GO:0060638 4
GO:0060644 12
GO:0060648 1
GO:0060661 2
GO:0060662 1
GO:0060664 1
GO:0060665 3
GO:0060666 3
GO:0060670 3
GO:0060674 18
GO:0060676 1
GO:0060684 8
GO:0060685 3
GO:0060686 2
GO:0060687 1
GO:0060688 24
GO:0060689 1
GO:0060691 2
GO:0060693 5
GO:0060696 8
GO:0060697 4
GO:0060700 4
GO:0060701 4
GO:0060706 8
GO:0060707 4
GO:0060710 1
GO:0060711 10
GO:0060712 10
GO:0060715 3
GO:0060716 8
GO:0060717 2
GO:0060718 10
GO:0060729 1
GO:0060730 1
GO:0060731 1
GO:0060732 2
GO:0060736 7
GO:0060737 1
GO:0060738 1
GO:0060740 9
GO:0060741 2
GO:0060742 7
GO:0060743 1
GO:0060744 2
GO:0060745 1
GO:0060746 14
GO:0060748 1
GO:0060749 5
GO:0060750 1
GO:0060753 2
GO:0060754 2
GO:0060759 41
GO:0060760 8
GO:0060761 27
GO:0060762 2
GO:0060763 5
GO:0060764 4
GO:0060765 16
GO:0060766 5
GO:0060767 1
GO:0060768 11
GO:0060769 1
GO:0060770 8
GO:0060782 1
GO:0060783 1
GO:0060784 1
GO:0060785 3
GO:0060786 1
GO:0060788 19
GO:0060789 3
GO:0060795 6
GO:0060810 6
GO:0060811 6
GO:0060821 4
GO:0060823 4
GO:0060825 1
GO:0060828 122
GO:0060830 4
GO:0060831 9
GO:0060836 1
GO:0060837 4
GO:0060839 1
GO:0060840 7
GO:0060841 1
GO:0060842 2
GO:0060843 2
GO:0060850 15
GO:0060856 19
GO:0060857 17
GO:0060872 1
GO:0060875 1
GO:0060896 1
GO:0060897 1
GO:0060903 9
GO:0060907 3
GO:0060911 2
GO:0060912 1
GO:0060914 2
GO:0060916 1
GO:0060918 2
GO:0060923 1
GO:0060926 2
GO:0060928 1
GO:0060931 1
GO:0060948 4
GO:0060956 2
GO:0060957 1
GO:0060964 4
GO:0060966 4
GO:0060968 15
GO:0060969 2
GO:0060971 5
GO:0060972 7
GO:0060973 3
GO:0060974 1
GO:0060975 1
GO:0060976 3
GO:0060977 7
GO:0060978 1
GO:0060979 4
GO:0060982 4
GO:0060986 5
GO:0060992 7
GO:0060993 17
GO:0060994 1
GO:0060995 2
GO:0060996 6
GO:0060997 8
GO:0060998 24
GO:0060999 9
GO:0061000 4
GO:0061001 17
GO:0061002 3
GO:0061003 3
GO:0061004 4
GO:0061005 12
GO:0061008 1
GO:0061009 2
GO:0061010 1
GO:0061013 20
GO:0061014 17
GO:0061015 3
GO:0061024 492
GO:0061025 82
GO:0061026 2
GO:0061028 15
GO:0061029 2
GO:0061030 4
GO:0061031 3
GO:0061032 1
GO:0061035 27
GO:0061036 12
GO:0061037 12
GO:0061038 2
GO:0061041 84
GO:0061042 1
GO:0061043 1
GO:0061045 32
GO:0061046 3
GO:0061047 2
GO:0061049 1
GO:0061050 9
GO:0061051 2
GO:0061052 5
GO:0061053 10
GO:0061055 2
GO:0061057 3
GO:0061061 114
GO:0061061
 6
GO:0061062 4
GO:0061063 3
GO:0061072 5
GO:0061073 3
GO:0061074 6
GO:0061075 1
GO:0061077 25
GO:0061078 3
GO:0061081 6
GO:0061083 1
GO:0061084 1
GO:0061085 5
GO:0061086 1
GO:0061087 4
GO:0061088 6
GO:0061090 5
GO:0061091 1
GO:0061092 1
GO:0061097 21
GO:0061098 13
GO:0061099 6
GO:0061101 6
GO:0061104 1
GO:0061113 2
GO:0061117 7
GO:0061118 1
GO:0061122 1
GO:0061133 3
GO:0061134 147
GO:0061134
 4
GO:0061135 93
GO:0061135
 25
GO:0061136 117
GO:0061138 137
GO:0061140 6
GO:0061145 1
GO:0061146 5
GO:0061149 1
GO:0061151 1
GO:0061154 5
GO:0061155 1
GO:0061156 3
GO:0061157 4
GO:0061162 32
GO:0061174 1
GO:0061178 23
GO:0061179 5
GO:0061180 3
GO:0061183 2
GO:0061184 2
GO:0061189 1
GO:0061190 1
GO:0061197 1
GO:0061198 1
GO:0061205 2
GO:0061209 1
GO:0061213 7
GO:0061217 8
GO:0061218 1
GO:0061245 74
GO:0061289 2
GO:0061290 2
GO:0061298 2
GO:0061299 11
GO:0061301 1
GO:0061303 9
GO:0061304 7
GO:0061308 2
GO:0061309 2
GO:0061310 5
GO:0061311 22
GO:0061312 2
GO:0061314 13
GO:0061316 5
GO:0061318 8
GO:0061319 4
GO:0061320 2
GO:0061321 2
GO:0061324 5
GO:0061326 22
GO:0061331 7
GO:0061332 2
GO:0061333 26
GO:0061336 2
GO:0061337 14
GO:0061339 32
GO:0061341 1
GO:0061343 19
GO:0061344 1
GO:0061346 1
GO:0061347 1
GO:0061348 1
GO:0061349 1
GO:0061350 1
GO:0061351 31
GO:0061353 1
GO:0061354 1
GO:0061364 13
GO:0061365 2
GO:0061369 2
GO:0061371 5
GO:0061374 2
GO:0061377 2
GO:0061379 2
GO:0061381 2
GO:0061382 6
GO:0061383 5
GO:0061384 4
GO:0061387 75
GO:0061392 5
GO:0061393 5
GO:0061394 5
GO:0061395 5
GO:0061400 2
GO:0061401 5
GO:0061402 5
GO:0061403 5
GO:0061404 5
GO:0061405 5
GO:0061406 5
GO:0061407 5
GO:0061408 5
GO:0061409 5
GO:0061410 5
GO:0061411 5
GO:0061412 5
GO:0061416 5
GO:0061418 12
GO:0061419 4
GO:0061422 5
GO:0061428 1
GO:0061433 5
GO:0061434 5
GO:0061436 6
GO:0061441 5
GO:0061444 1
GO:0061445 1
GO:0061448 41
GO:0061452 1
GO:0061458 19
GO:0061462 10
GO:0061467 4
GO:0061469 1
GO:0061470 1
GO:0061472 1
GO:0061474 1
GO:0061502 3
GO:0061505 11
GO:0061508 5
GO:0061512 13
GO:0061515 28
GO:0061525 1
GO:0061526 2
GO:0061541 2
GO:0061542 2
GO:0061548 4
GO:0061549 2
GO:0061550 1
GO:0061551 1
GO:0061564 17
GO:0061565 4
GO:0061566 4
GO:0061567 4
GO:0061568 4
GO:0061569 4
GO:0061570 4
GO:0061571 4
GO:0061572 47
GO:0061574 2
GO:0061578 2
GO:0061588 2
GO:0061589 2
GO:0061590 2
GO:0061591 2
GO:0061597 2
GO:0061598 2
GO:0061599 4
GO:0061604 1
GO:0061605 1
GO:0061615 1
GO:0061618 4
GO:0061628 1
GO:0061630 40
GO:0061631 5
GO:0061640 71
GO:0061643 2
GO:0061645 6
GO:0061647 8
GO:0061650 5
GO:0061659 40
GO:0065001 5
GO:0065002 34
GO:0065003 885
GO:0065004 64
GO:0065005 4
GO:0065007 7642
GO:0065007
 314
GO:0065008 2061
GO:0065008
 49
GO:0065009 1484
GO:0065009
 54
GO:0065010 1535
GO:0065010
 2
GO:0070001 257
GO:0070003 17
GO:0070006 9
GO:0070008 30
GO:0070009 2
GO:0070011 686
GO:0070011
 175
GO:0070013 387
GO:0070013
 39
GO:0070016 4
GO:0070022 3
GO:0070025 7
GO:0070026 7
GO:0070034 2
GO:0070035 127
GO:0070037 1
GO:0070040 1
GO:0070041 1
GO:0070043
 2
GO:0070044 2
GO:0070050 9
GO:0070054 1
GO:0070055 1
GO:0070059 30
GO:0070060 1
GO:0070061 1
GO:0070062 1531
GO:0070063 20
GO:0070064 17
GO:0070069 9
GO:0070069
 2
GO:0070070 1
GO:0070071 3
GO:0070072 1
GO:0070076 14
GO:0070077 1
GO:0070078 1
GO:0070079 1
GO:0070083 1
GO:0070084 4
GO:0070085 307
GO:0070086 1
GO:0070087 3
GO:0070092 1
GO:0070094 1
GO:0070095 3
GO:0070097 13
GO:0070098 4
GO:0070099 9
GO:0070100 8
GO:0070101 1
GO:0070102 5
GO:0070103 3
GO:0070104 2
GO:0070105 1
GO:0070106 2
GO:0070110 2
GO:0070120 2
GO:0070121 6
GO:0070122 1
GO:0070123 1
GO:0070125 2
GO:0070126 1
GO:0070127 2
GO:0070129 6
GO:0070130 1
GO:0070131 4
GO:0070138 1
GO:0070140 1
GO:0070141 15
GO:0070144 1
GO:0070145 1
GO:0070160 128
GO:0070160
 5
GO:0070161 323
GO:0070161
 13
GO:0070163 2
GO:0070165 2
GO:0070166 6
GO:0070167 36
GO:0070168 3
GO:0070169 24
GO:0070170 5
GO:0070171 1
GO:0070172 3
GO:0070173 1
GO:0070176 1
GO:0070177 3
GO:0070178 1
GO:0070179 1
GO:0070180 1
GO:0070181 3
GO:0070182 8
GO:0070188 1
GO:0070189 9
GO:0070192 19
GO:0070193 7
GO:0070198 4
GO:0070199 6
GO:0070201 447
GO:0070202 1
GO:0070204 3
GO:0070206 35
GO:0070207 24
GO:0070208 9
GO:0070212 4
GO:0070213 5
GO:0070221 5
GO:0070224 2
GO:0070227 9
GO:0070228 24
GO:0070229 13
GO:0070230 6
GO:0070231 7
GO:0070232 11
GO:0070233 6
GO:0070234 2
GO:0070235 3
GO:0070236 3
GO:0070242 3
GO:0070243 7
GO:0070244 3
GO:0070245 1
GO:0070251 2
GO:0070252 21
GO:0070254 1
GO:0070255 2
GO:0070257 2
GO:0070259 3
GO:0070260 1
GO:0070262 3
GO:0070265 26
GO:0070266 17
GO:0070271 15
GO:0070273 12
GO:0070278 2
GO:0070283 6
GO:0070286 15
GO:0070288 1
GO:0070290 4
GO:0070293 10
GO:0070294 2
GO:0070295 8
GO:0070296 7
GO:0070297 1
GO:0070300 5
GO:0070301 35
GO:0070302 140
GO:0070303 33
GO:0070304 86
GO:0070305 10
GO:0070306 12
GO:0070307 1
GO:0070309 1
GO:0070314 2
GO:0070316 11
GO:0070317 8
GO:0070318 3
GO:0070324 1
GO:0070325 12
GO:0070325
 1
GO:0070327 5
GO:0070328 20
GO:0070330 57
GO:0070335 4
GO:0070339 5
GO:0070340 4
GO:0070358 3
GO:0070361 1
GO:0070362 1
GO:0070363 1
GO:0070365 3
GO:0070371 6
GO:0070372 81
GO:0070373 19
GO:0070374 51
GO:0070375 3
GO:0070379 2
GO:0070382 3
GO:0070389 1
GO:0070390 1
GO:0070391 5
GO:0070401 2
GO:0070402 21
GO:0070403 26
GO:0070404 1
GO:0070405 38
GO:0070407 1
GO:0070408 15
GO:0070409 15
GO:0070410 4
GO:0070411 6
GO:0070412 6
GO:0070417 7
GO:0070419 16
GO:0070423 7
GO:0070424 6
GO:0070427 1
GO:0070431 3
GO:0070435 1
GO:0070436 2
GO:0070445 2
GO:0070449 3
GO:0070451 4
GO:0070459 2
GO:0070461 25
GO:0070462 3
GO:0070469 13
GO:0070469
 30
GO:0070472 5
GO:0070473 2
GO:0070474 3
GO:0070475 5
GO:0070478 1
GO:0070481 2
GO:0070482 159
GO:0070486 94
GO:0070487 1
GO:0070489 92
GO:0070490 2
GO:0070491 32
GO:0070492 1
GO:0070493 15
GO:0070498 8
GO:0070506 4
GO:0070507 97
GO:0070507
 2
GO:0070508 4
GO:0070509 34
GO:0070513 1
GO:0070525 9
GO:0070526 9
GO:0070527 16
GO:0070528 8
GO:0070530 9
GO:0070531 6
GO:0070534 33
GO:0070535 2
GO:0070536 18
GO:0070537 1
GO:0070538 1
GO:0070542 33
GO:0070544 7
GO:0070545 3
GO:0070546 13
GO:0070547 1
GO:0070548 2
GO:0070551 3
GO:0070552 3
GO:0070555 41
GO:0070557 1
GO:0070560 2
GO:0070561 1
GO:0070562 1
GO:0070564 1
GO:0070566 30
GO:0070567 7
GO:0070568 11
GO:0070569 21
GO:0070570 20
GO:0070571 2
GO:0070572 17
GO:0070573 3
GO:0070576 1
GO:0070577 13
GO:0070579 4
GO:0070581 1
GO:0070584 14
GO:0070585 35
GO:0070587 5
GO:0070588 69
GO:0070589 31
GO:0070592 3
GO:0070593 18
GO:0070594 1
GO:0070603 70
GO:0070611 1
GO:0070612 1
GO:0070613 164
GO:0070626 6
GO:0070627 2
GO:0070628 6
GO:0070633 13
GO:0070634 1
GO:0070635 2
GO:0070636 2
GO:0070637 1
GO:0070638 1
GO:0070640 2
GO:0070643 3
GO:0070644 1
GO:0070646 104
GO:0070647 623
GO:0070649 2
GO:0070651 1
GO:0070652 7
GO:0070654 2
GO:0070661 36
GO:0070661
 1
GO:0070663 61
GO:0070664 16
GO:0070665 38
GO:0070669 5
GO:0070670 11
GO:0070672 4
GO:0070678 1
GO:0070679 13
GO:0070681 3
GO:0070682 5
GO:0070685 1
GO:0070688 8
GO:0070689 1
GO:0070695 2
GO:0070696 4
GO:0070697 1
GO:0070699 1
GO:0070700 3
GO:0070704 1
GO:0070715 1
GO:0070717 12
GO:0070723 17
GO:0070726 2
GO:0070727 491
GO:0070727
 5
GO:0070728 2
GO:0070733 2
GO:0070734 4
GO:0070735 4
GO:0070736 2
GO:0070737 2
GO:0070739 3
GO:0070740 1
GO:0070741 10
GO:0070742 9
GO:0070761 4
GO:0070765 6
GO:0070772 1
GO:0070774 3
GO:0070775 6
GO:0070776 6
GO:0070777 1
GO:0070778 1
GO:0070779 1
GO:0070781 1
GO:0070782 2
GO:0070783 1
GO:0070813 4
GO:0070813
 2
GO:0070814 4
GO:0070815 2
GO:0070816 3
GO:0070818 1
GO:0070822 11
GO:0070826 1
GO:0070827 2
GO:0070828 8
GO:0070829 2
GO:0070830 18
GO:0070831 1
GO:0070836 3
GO:0070837 8
GO:0070838 192
GO:0070840 1
GO:0070841 4
GO:0070842 4
GO:0070843 2
GO:0070844 2
GO:0070845 2
GO:0070846 1
GO:0070848 142
GO:0070849 26
GO:0070851 35
GO:0070851
 2
GO:0070852 5
GO:0070857 5
GO:0070858 2
GO:0070859 2
GO:0070861 4
GO:0070863 2
GO:0070864 1
GO:0070873 17
GO:0070874 1
GO:0070875 6
GO:0070876 3
GO:0070883 1
GO:0070884 8
GO:0070885 3
GO:0070886 3
GO:0070887 704
GO:0070888 8
GO:0070889 2
GO:0070890 8
GO:0070891 5
GO:0070892 1
GO:0070894 1
GO:0070896 1
GO:0070897 5
GO:0070904 8
GO:0070905 1
GO:0070914 4
GO:0070918 8
GO:0070922 3
GO:0070925 328
GO:0070926 1
GO:0070932 11
GO:0070933 7
GO:0070934 1
GO:0070935 4
GO:0070936 36
GO:0070937 4
GO:0070938 7
GO:0070940 2
GO:0070942 1
GO:0070943 1
GO:0070944 1
GO:0070945 1
GO:0070966 3
GO:0070969 3
GO:0070970 2
GO:0070971 8
GO:0070972 38
GO:0070973 3
GO:0070976 13
GO:0070979 24
GO:0070980 3
GO:0070981 2
GO:0070982 2
GO:0070983 5
GO:0070985 1
GO:0070986 24
GO:0070988 31
GO:0070989 4
GO:0070993 17
GO:0070995 6
GO:0070997 40
GO:0071000 2
GO:0071001 3
GO:0071004 1
GO:0071008 1
GO:0071010 1
GO:0071011 11
GO:0071013 62
GO:0071014 1
GO:0071025 7
GO:0071027 6
GO:0071028 4
GO:0071029 3
GO:0071033 1
GO:0071034 3
GO:0071035 3
GO:0071038 1
GO:0071042 2
GO:0071043 3
GO:0071044 15
GO:0071046 3
GO:0071047 2
GO:0071048 1
GO:0071071 4
GO:0071072 2
GO:0071073 2
GO:0071077 4
GO:0071103 138
GO:0071106 4
GO:0071107 2
GO:0071108 24
GO:0071109 2
GO:0071110 1
GO:0071111
 2
GO:0071139 2
GO:0071140 2
GO:0071141 2
GO:0071144 1
GO:0071156 93
GO:0071157 60
GO:0071158 33
GO:0071159 1
GO:0071163 1
GO:0071165 1
GO:0071167 1
GO:0071168 7
GO:0071169 6
GO:0071173 27
GO:0071174 27
GO:0071203 11
GO:0071203
 2
GO:0071204 5
GO:0071205 7
GO:0071207 2
GO:0071208 5
GO:0071212 1
GO:0071214 194
GO:0071216 73
GO:0071218 3
GO:0071219 58
GO:0071220 4
GO:0071221 4
GO:0071222 48
GO:0071223 5
GO:0071225 1
GO:0071226 2
GO:0071228 1
GO:0071229 97
GO:0071230 29
GO:0071233 1
GO:0071236 16
GO:0071241 68
GO:0071242 16
GO:0071243 6
GO:0071248 55
GO:0071256 3
GO:0071257 10
GO:0071260 46
GO:0071265 13
GO:0071266 2
GO:0071267 11
GO:0071276 3
GO:0071277 20
GO:0071279 1
GO:0071280 4
GO:0071281 2
GO:0071282 1
GO:0071285 5
GO:0071286 2
GO:0071287 9
GO:0071288 2
GO:0071294 8
GO:0071300 37
GO:0071310 550
GO:0071311 1
GO:0071312 23
GO:0071313 1
GO:0071314 2
GO:0071315 2
GO:0071316 9
GO:0071317 3
GO:0071318 4
GO:0071320 39
GO:0071321 10
GO:0071322 39
GO:0071324 2
GO:0071326 33
GO:0071329 2
GO:0071331 33
GO:0071332 1
GO:0071333 32
GO:0071335 1
GO:0071336 4
GO:0071338 3
GO:0071339 28
GO:0071340 9
GO:0071345 100
GO:0071346 21
GO:0071347 21
GO:0071352 3
GO:0071353 8
GO:0071354 10
GO:0071356 27
GO:0071359 5
GO:0071360 1
GO:0071361 7
GO:0071363 124
GO:0071364 22
GO:0071371 7
GO:0071372 4
GO:0071374 2
GO:0071375 88
GO:0071376 1
GO:0071377 5
GO:0071379 1
GO:0071380 1
GO:0071383 59
GO:0071384 35
GO:0071385 35
GO:0071389 6
GO:0071391 19
GO:0071392 16
GO:0071393 3
GO:0071394 3
GO:0071396 157
GO:0071397 12
GO:0071398 12
GO:0071400 2
GO:0071401 2
GO:0071402 3
GO:0071404 3
GO:0071406 5
GO:0071407 177
GO:0071415 1
GO:0071417 206
GO:0071418 3
GO:0071420 6
GO:0071421 7
GO:0071422 2
GO:0071424 3
GO:0071425 7
GO:0071426 10
GO:0071428 10
GO:0071435 3
GO:0071436 2
GO:0071437 2
GO:0071437
 1
GO:0071438 1
GO:0071439 1
GO:0071440 1
GO:0071442 1
GO:0071447 4
GO:0071449 1
GO:0071450 1
GO:0071451 1
GO:0071453 56
GO:0071454 1
GO:0071455 2
GO:0071456 50
GO:0071458 9
GO:0071459 3
GO:0071460 1
GO:0071461 2
GO:0071462 15
GO:0071464 5
GO:0071465 4
GO:0071467 28
GO:0071468 17
GO:0071469 5
GO:0071470 19
GO:0071472 10
GO:0071474 7
GO:0071475 7
GO:0071476 10
GO:0071477 2
GO:0071478 100
GO:0071479 33
GO:0071480 12
GO:0071481 3
GO:0071482 71
GO:0071483 5
GO:0071492 13
GO:0071493 18
GO:0071495 341
GO:0071496 172
GO:0071496
 3
GO:0071497 5
GO:0071498 11
GO:0071499 2
GO:0071500 5
GO:0071501 6
GO:0071503 7
GO:0071504 7
GO:0071505 1
GO:0071506 1
GO:0071514 11
GO:0071519 1
GO:0071526 24
GO:0071526
 2
GO:0071529 3
GO:0071532 3
GO:0071535 1
GO:0071539 8
GO:0071541 4
GO:0071542 16
GO:0071543 1
GO:0071544 1
GO:0071545 9
GO:0071546 21
GO:0071547 9
GO:0071548 24
GO:0071549 19
GO:0071550 1
GO:0071554 71
GO:0071555 63
GO:0071556 11
GO:0071557 2
GO:0071558 4
GO:0071558
 1
GO:0071559 24
GO:0071560 24
GO:0071564 10
GO:0071565 9
GO:0071566 1
GO:0071567 1
GO:0071568 1
GO:0071569 4
GO:0071577 9
GO:0071578 2
GO:0071586 2
GO:0071593 93
GO:0071594 2
GO:0071595 3
GO:0071598 1
GO:0071599 6
GO:0071600 3
GO:0071602 3
GO:0071603 1
GO:0071609 1
GO:0071614 3
GO:0071616 28
GO:0071617 14
GO:0071621 8
GO:0071622 13
GO:0071623 5
GO:0071624 8
GO:0071625 10
GO:0071634 5
GO:0071635 1
GO:0071636 2
GO:0071637 4
GO:0071638 4
GO:0071666 2
GO:0071670 1
GO:0071671 6
GO:0071672 6
GO:0071673 1
GO:0071674 1
GO:0071675 6
GO:0071676 6
GO:0071678 6
GO:0071679 8
GO:0071684 6
GO:0071688 19
GO:0071689 2
GO:0071694 5
GO:0071695 38
GO:0071701 1
GO:0071702 1492
GO:0071702
 92
GO:0071704 8775
GO:0071704
 432
GO:0071705 398
GO:0071705
 8
GO:0071709 47
GO:0071711 13
GO:0071712 2
GO:0071714 2
GO:0071715 10
GO:0071718 3
GO:0071723 2
GO:0071724 3
GO:0071725 1
GO:0071726 2
GO:0071727 1
GO:0071729 1
GO:0071731 5
GO:0071732 3
GO:0071734 2
GO:0071763 5
GO:0071766 14
GO:0071769 3
GO:0071770 2
GO:0071772 11
GO:0071773 11
GO:0071774 8
GO:0071782 7
GO:0071786 5
GO:0071797 3
GO:0071800 3
GO:0071801 6
GO:0071803 5
GO:0071804 64
GO:0071805 64
GO:0071806 43
GO:0071810 2
GO:0071812 2
GO:0071813 40
GO:0071814 40
GO:0071816 5
GO:0071817 4
GO:0071818 4
GO:0071819 2
GO:0071820 2
GO:0071821 5
GO:0071822 1008
GO:0071824 90
GO:0071825 12
GO:0071826 138
GO:0071827 12
GO:0071830 1
GO:0071837 1
GO:0071839 1
GO:0071840 3780
GO:0071840
 209
GO:0071847 2
GO:0071848 2
GO:0071850 3
GO:0071852 9
GO:0071855 2
GO:0071867 19
GO:0071868 12
GO:0071869 18
GO:0071870 12
GO:0071871 7
GO:0071872 6
GO:0071873 8
GO:0071874 2
GO:0071875 14
GO:0071877 11
GO:0071878 2
GO:0071879 9
GO:0071880 7
GO:0071881 3
GO:0071882 3
GO:0071883 3
GO:0071884 1
GO:0071886 2
GO:0071887 9
GO:0071889 10
GO:0071889
 1
GO:0071893 1
GO:0071894 1
GO:0071895 6
GO:0071896 12
GO:0071897 92
GO:0071900 311
GO:0071901 96
GO:0071902 182
GO:0071907 8
GO:0071910 7
GO:0071910
 1
GO:0071914 3
GO:0071918 5
GO:0071920 2
GO:0071922 2
GO:0071923 1
GO:0071926 1
GO:0071929 1
GO:0071931 1
GO:0071933 3
GO:0071936 5
GO:0071940 1
GO:0071941 30
GO:0071942 6
GO:0071944 21
GO:0071949 17
GO:0071953 2
GO:0071955 1
GO:0071973 2
GO:0071975 1
GO:0071977 1
GO:0071978 1
GO:0071985 3
GO:0071986 6
GO:0071987 2
GO:0071991 3
GO:0071992 3
GO:0071993 3
GO:0071994 3
GO:0071997 1
GO:0072001 18
GO:0072002 2
GO:0072004 2
GO:0072005 1
GO:0072006 2
GO:0072009 19
GO:0072014 4
GO:0072015 9
GO:0072017 11
GO:0072021 7
GO:0072023 1
GO:0072025 2
GO:0072028 2
GO:0072033 2
GO:0072034 3
GO:0072036 1
GO:0072039 2
GO:0072040 2
GO:0072044 13
GO:0072047 2
GO:0072049 1
GO:0072050 6
GO:0072055 5
GO:0072059 5
GO:0072070 3
GO:0072073 55
GO:0072074 6
GO:0072075 6
GO:0072078 7
GO:0072079 8
GO:0072080 19
GO:0072081 1
GO:0072088 7
GO:0072089 32
GO:0072091 67
GO:0072092 2
GO:0072095 1
GO:0072102 3
GO:0072104 2
GO:0072106 1
GO:0072107 1
GO:0072108 1
GO:0072110 1
GO:0072111 6
GO:0072112 4
GO:0072124 4
GO:0072125 2
GO:0072126 2
GO:0072131 1
GO:0072132 9
GO:0072133 1
GO:0072134 1
GO:0072135 2
GO:0072136 2
GO:0072138 1
GO:0072141 2
GO:0072143 2
GO:0072144 2
GO:0072148 8
GO:0072156 3
GO:0072160 3
GO:0072161 1
GO:0072162 1
GO:0072163 41
GO:0072164 41
GO:0072170 9
GO:0072171 1
GO:0072172 1
GO:0072173 3
GO:0072174 4
GO:0072175 30
GO:0072175
 1
GO:0072176 7
GO:0072177 6
GO:0072178 3
GO:0072180 1
GO:0072182 18
GO:0072189 1
GO:0072190 1
GO:0072192 1
GO:0072193 2
GO:0072194 5
GO:0072196 2
GO:0072197 1
GO:0072199 2
GO:0072200 1
GO:0072201 3
GO:0072202 3
GO:0072203 5
GO:0072204 2
GO:0072205 9
GO:0072207 9
GO:0072208 5
GO:0072210 2
GO:0072214 5
GO:0072215 27
GO:0072216 8
GO:0072217 3
GO:0072218 7
GO:0072219 5
GO:0072221 2
GO:0072224 2
GO:0072233 1
GO:0072234 8
GO:0072235 5
GO:0072237 1
GO:0072243 8
GO:0072273 2
GO:0072278 1
GO:0072282 3
GO:0072284 6
GO:0072285 1
GO:0072287 1
GO:0072289 2
GO:0072298 6
GO:0072300 6
GO:0072301 1
GO:0072303 1
GO:0072304 1
GO:0072305 1
GO:0072307 18
GO:0072310 9
GO:0072311 4
GO:0072319 2
GO:0072321 4
GO:0072329 79
GO:0072330 162
GO:0072331 69
GO:0072332 35
GO:0072334 1
GO:0072337 33
GO:0072338 15
GO:0072341 44
GO:0072341
 5
GO:0072345 4
GO:0072347 11
GO:0072348 17
GO:0072349 34
GO:0072349
 1
GO:0072350 46
GO:0072350
 28
GO:0072357 8
GO:0072358 10
GO:0072359 1
GO:0072364 3
GO:0072365 1
GO:0072366 1
GO:0072372 110
GO:0072372
 4
GO:0072375 1
GO:0072376 13
GO:0072376
 6
GO:0072377 1
GO:0072379 4
GO:0072383 7
GO:0072384 27
GO:0072385 3
GO:0072386 8
GO:0072387 3
GO:0072388 3
GO:0072393 8
GO:0072395 31
GO:0072396 3
GO:0072401 31
GO:0072402 3
GO:0072413 29
GO:0072422 31
GO:0072423 3
GO:0072425 2
GO:0072428 2
GO:0072429 3
GO:0072431 25
GO:0072434 2
GO:0072487 4
GO:0072488 12
GO:0072490 1
GO:0072491 1
GO:0072498 2
GO:0072499 19
GO:0072501 4
GO:0072502 2
GO:0072503 183
GO:0072505 10
GO:0072506 10
GO:0072507 204
GO:0072509 198
GO:0072509
 10
GO:0072510 1
GO:0072511 197
GO:0072512 9
GO:0072513 2
GO:0072517 3
GO:0072520 6
GO:0072521 643
GO:0072522 201
GO:0072523 380
GO:0072524 85
GO:0072525 45
GO:0072526 4
GO:0072527 114
GO:0072528 80
GO:0072529 17
GO:0072530 8
GO:0072531 2
GO:0072534 2
GO:0072539 1
GO:0072541 2
GO:0072542 2
GO:0072546
 11
GO:0072553 7
GO:0072554 2
GO:0072556 2
GO:0072560 1
GO:0072562 22
GO:0072562
 5
GO:0072572 1
GO:0072573 1
GO:0072577 1
GO:0072578 6
GO:0072579 1
GO:0072583 9
GO:0072584 2
GO:0072588 2
GO:0072592 2
GO:0072593 95
GO:0072593
 3
GO:0072594 160
GO:0072594
 1
GO:0072595 45
GO:0072599 32
GO:0072600 17
GO:0072602 4
GO:0072655 29
GO:0072657 207
GO:0072658 18
GO:0072659 108
GO:0072660 18
GO:0072661 44
GO:0072662 12
GO:0072663 12
GO:0072665 10
GO:0072666 9
GO:0072669 3
GO:0072669
 1
GO:0072672 1
GO:0072673 7
GO:0072675 3
GO:0072676 4
GO:0072677 1
GO:0072678 3
GO:0072684 1
GO:0072686 27
GO:0072686
 4
GO:0072687 1
GO:0072695 1
GO:0072698 15
GO:0072708 3
GO:0072709 3
GO:0072710 7
GO:0072711 7
GO:0072718 2
GO:0072719 2
GO:0072757 5
GO:0075015
 5
GO:0075109 3
GO:0075111 3
GO:0075112 3
GO:0075114 3
GO:0075136 14
GO:0075259 2
GO:0075260 6
GO:0075528 3
GO:0075713 44
GO:0075732 17
GO:0075733 31
GO:0080008 22
GO:0080009 5
GO:0080019 1
GO:0080025 8
GO:0080058 1
GO:0080084 7
GO:0080090 3611
GO:0080090
 31
GO:0080101 1
GO:0080111 10
GO:0080115 1
GO:0080121 4
GO:0080122 4
GO:0080125 1
GO:0080130 13
GO:0080134 729
GO:0080134
 5
GO:0080135 390
GO:0080135
 4
GO:0080144 1
GO:0080146 1
GO:0080148 1
GO:0080154 7
GO:0080163 2
GO:0080163
 1
GO:0080164 1
GO:0080167 3
GO:0080171 33
GO:0080182 13
GO:0080184 5
GO:0080186 1
GO:0085020 6
GO:0085029 13
GO:0085032 1
GO:0086001 11
GO:0086002 10
GO:0086003 1
GO:0086004 12
GO:0086005 9
GO:0086006 1
GO:0086007 1
GO:0086009 3
GO:0086010 32
GO:0086011 1
GO:0086012 6
GO:0086013 1
GO:0086014 9
GO:0086015 8
GO:0086023 1
GO:0086024 1
GO:0086036 10
GO:0086046 6
GO:0086052 1
GO:0086059 1
GO:0086063 1
GO:0086064 1
GO:0086065 10
GO:0086066 8
GO:0086069 1
GO:0086070 8
GO:0086091 13
GO:0086103 1
GO:0089711 4
GO:0089712 1
GO:0089714 2
GO:0089717 2
GO:0090002 79
GO:0090003 38
GO:0090004 19
GO:0090005 16
GO:0090009 6
GO:0090022 13
GO:0090023 8
GO:0090024 5
GO:0090025 4
GO:0090026 2
GO:0090027 2
GO:0090030 11
GO:0090031 3
GO:0090032 8
GO:0090033 1
GO:0090034 2
GO:0090035 2
GO:0090036 7
GO:0090037 5
GO:0090042 1
GO:0090043 7
GO:0090045 1
GO:0090049 8
GO:0090050 1
GO:0090051 7
GO:0090066 259
GO:0090066
 5
GO:0090068 135
GO:0090068
 2
GO:0090069 5
GO:0090071 2
GO:0090071
 3
GO:0090073 8
GO:0090074 4
GO:0090075 6
GO:0090079 7
GO:0090083 4
GO:0090084 2
GO:0090085 1
GO:0090087 121
GO:0090088 3
GO:0090089 3
GO:0090090 77
GO:0090091 4
GO:0090092 135
GO:0090095 1
GO:0090096 1
GO:0090097 3
GO:0090100 46
GO:0090101 82
GO:0090101
 5
GO:0090102 14
GO:0090103 7
GO:0090107 1
GO:0090108 1
GO:0090109 36
GO:0090116 1
GO:0090118 5
GO:0090126 1
GO:0090128 18
GO:0090129 18
GO:0090130 8
GO:0090134 2
GO:0090135 2
GO:0090136 20
GO:0090140 15
GO:0090141 10
GO:0090148 3
GO:0090149 3
GO:0090150 135
GO:0090150
 5
GO:0090151 2
GO:0090153 8
GO:0090154 8
GO:0090158 2
GO:0090160 2
GO:0090161 3
GO:0090162 33
GO:0090162
 3
GO:0090163 1
GO:0090166 2
GO:0090168 3
GO:0090169 2
GO:0090170 2
GO:0090171 2
GO:0090174 49
GO:0090175 29
GO:0090176 21
GO:0090178 6
GO:0090179 4
GO:0090181 14
GO:0090182 3
GO:0090183 41
GO:0090184 18
GO:0090185 7
GO:0090186 4
GO:0090187 1
GO:0090188 3
GO:0090189 8
GO:0090190 7
GO:0090191 1
GO:0090192 10
GO:0090193 8
GO:0090194 2
GO:0090196 6
GO:0090197 6
GO:0090199 22
GO:0090200 11
GO:0090201 11
GO:0090204 2
GO:0090205 5
GO:0090206 2
GO:0090207 23
GO:0090208 14
GO:0090209 5
GO:0090210 1
GO:0090218 15
GO:0090219 6
GO:0090224 5
GO:0090230 1
GO:0090231 9
GO:0090232 5
GO:0090234 1
GO:0090235 1
GO:0090237 10
GO:0090238 8
GO:0090239 2
GO:0090240 1
GO:0090244 12
GO:0090245 5
GO:0090249 4
GO:0090251 4
GO:0090254 4
GO:0090257 108
GO:0090257
 1
GO:0090259 6
GO:0090260 6
GO:0090261 2
GO:0090263 39
GO:0090266 8
GO:0090267 5
GO:0090276 99
GO:0090277 30
GO:0090278 28
GO:0090279 9
GO:0090280 2
GO:0090281 2
GO:0090283 3
GO:0090284 1
GO:0090285 2
GO:0090286 23
GO:0090287 127
GO:0090288 89
GO:0090292 23
GO:0090296 2
GO:0090297 1
GO:0090303 32
GO:0090304 3951
GO:0090305 231
GO:0090306 1
GO:0090307 25
GO:0090308 1
GO:0090310 1
GO:0090311 23
GO:0090312 11
GO:0090313 38
GO:0090314 32
GO:0090315 4
GO:0090316 116
GO:0090317 78
GO:0090322 20
GO:0090324 4
GO:0090325 7
GO:0090327 7
GO:0090328 4
GO:0090329 32
GO:0090330 12
GO:0090331 9
GO:0090333 1
GO:0090334 1
GO:0090335 3
GO:0090336 2
GO:0090340 1
GO:0090341 2
GO:0090342 31
GO:0090343 1
GO:0090344 17
GO:0090345 1
GO:0090346 1
GO:0090361 1
GO:0090362 1
GO:0090364 1
GO:0090364
 6
GO:0090370 1
GO:0090382 8
GO:0090383 3
GO:0090385 6
GO:0090394 5
GO:0090398 21
GO:0090399 22
GO:0090400 5
GO:0090403 3
GO:0090407 576
GO:0090409 2
GO:0090410 2
GO:0090416 1
GO:0090427 3
GO:0090435 3
GO:0090480 1
GO:0090481 1
GO:0090482 12
GO:0090484 35
GO:0090484
 1
GO:0090487 1
GO:0090493 1
GO:0090494 1
GO:0090498 3
GO:0090500 1
GO:0090501 94
GO:0090502 32
GO:0090503 14
GO:0090504 5
GO:0090521 1
GO:0090526 3
GO:0090527 2
GO:0090528 1
GO:0090529 9
GO:0090533 9
GO:0090537 2
GO:0090541 2
GO:0090543 2
GO:0090544 14
GO:0090545 9
GO:0090559 14
GO:0090568 10
GO:0090571 1
GO:0090575 52
GO:0090576 6
GO:0090595 36
GO:0090596 95
GO:0090596
 1
GO:0090598 14
GO:0090599 12
GO:0090599
 2
GO:0090600
 2
GO:0090609 1
GO:0097001 4
GO:0097006 2
GO:0097009 8
GO:0097009
 1
GO:0097011 6
GO:0097012 6
GO:0097021 1
GO:0097025 2
GO:0097027 5
GO:0097028 10
GO:0097031 8
GO:0097031
 3
GO:0097032
 1
GO:0097033 3
GO:0097033
 1
GO:0097034 2
GO:0097035 11
GO:0097037 1
GO:0097038 12
GO:0097039 3
GO:0097040 3
GO:0097041 3
GO:0097042 1
GO:0097049 1
GO:0097051 5
GO:0097052 1
GO:0097054 3
GO:0097056 9
GO:0097060 261
GO:0097060
 48
GO:0097061 14
GO:0097062 6
GO:0097066 16
GO:0097067 9
GO:0097070 10
GO:0097084 4
GO:0097084
 1
GO:0097089 3
GO:0097090 23
GO:0097091 4
GO:0097094 5
GO:0097094
 14
GO:0097100 1
GO:0097104 13
GO:0097105 21
GO:0097106 4
GO:0097107 4
GO:0097108 1
GO:0097109 5
GO:0097110 17
GO:0097111 1
GO:0097112 2
GO:0097113 3
GO:0097114 5
GO:0097115 1
GO:0097116 6
GO:0097117 4
GO:0097118 4
GO:0097119 7
GO:0097120 6
GO:0097136 2
GO:0097144 1
GO:0097150 12
GO:0097151 9
GO:0097153 9
GO:0097154 1
GO:0097155 5
GO:0097156 2
GO:0097157 7
GO:0097159 7453
GO:0097159
 2
GO:0097164 150
GO:0097174 2
GO:0097175 2
GO:0097176 1
GO:0097177 2
GO:0097177
 1
GO:0097178 7
GO:0097178
 2
GO:0097184 2
GO:0097185 2
GO:0097186 3
GO:0097187 6
GO:0097190 199
GO:0097190
 1
GO:0097191 54
GO:0097192 14
GO:0097192
 1
GO:0097193 115
GO:0097193
 2
GO:0097194 16
GO:0097195 1
GO:0097196 1
GO:0097197 4
GO:0097197
 2
GO:0097199 3
GO:0097200 3
GO:0097201 1
GO:0097202 46
GO:0097203 1
GO:0097205 4
GO:0097206 1
GO:0097208 2
GO:0097210 2
GO:0097211 2
GO:0097222 1
GO:0097223 67
GO:0097223
 8
GO:0097225 8
GO:0097225
 8
GO:0097226 1
GO:0097227 2
GO:0097228 10
GO:0097232 3
GO:0097233 3
GO:0097236 5
GO:0097237 18
GO:0097242 4
GO:0097250
 1
GO:0097264 7
GO:0097264
 2
GO:0097267 11
GO:0097271 1
GO:0097272 2
GO:0097273 2
GO:0097274 3
GO:0097275 2
GO:0097276 2
GO:0097277 2
GO:0097284 8
GO:0097285 52
GO:0097286 8
GO:0097292 1
GO:0097293 1
GO:0097296 1
GO:0097300 25
GO:0097305 187
GO:0097306 54
GO:0097309 1
GO:0097310 1
GO:0097320 5
GO:0097324 1
GO:0097339 1
GO:0097340 1
GO:0097341 1
GO:0097342 5
GO:0097343 1
GO:0097345 2
GO:0097346 32
GO:0097347 1
GO:0097352 4
GO:0097354 6
GO:0097354
 1
GO:0097359 5
GO:0097361 3
GO:0097361
 2
GO:0097362 1
GO:0097363 4
GO:0097367 3266
GO:0097367
 13
GO:0097369 1
GO:0097371 2
GO:0097372 8
GO:0097374 3
GO:0097381 4
GO:0097384 3
GO:0097386 11
GO:0097402 1
GO:0097413 2
GO:0097418 4
GO:0097421 2
GO:0097425 8
GO:0097427 3
GO:0097431 3
GO:0097433 1
GO:0097435 9
GO:0097440 10
GO:0097443 1
GO:0097449 10
GO:0097452 4
GO:0097454 1
GO:0097458 872
GO:0097458
 91
GO:0097459 5
GO:0097461 3
GO:0097468 1
GO:0097470 4
GO:0097472 27
GO:0097475 3
GO:0097476 1
GO:0097479 4
GO:0097480 66
GO:0097481 34
GO:0097484 1
GO:0097485 319
GO:0097485
 6
GO:0097487 2
GO:0097493 10
GO:0097493
 3
GO:0097502 17
GO:0097502
 3
GO:0097504 4
GO:0097504
 2
GO:0097506 4
GO:0097525 4
GO:0097526 4
GO:0097527 7
GO:0097529 24
GO:0097530 9
GO:0097531 4
GO:0097539 4
GO:0097541 2
GO:0097542 3
GO:0097546 8
GO:0097546
 1
GO:0097549 1
GO:0097576 5
GO:0097577 1
GO:0097581 28
GO:0097581
 2
GO:0097588 1
GO:0097588
 1
GO:0097598 1
GO:0097599 2
GO:0097602 1
GO:0097610 31
GO:0097610
 2
GO:0097617 8
GO:0097629 1
GO:0097635
 2
GO:0097642 7
GO:0097642
 4
GO:0097644 3
GO:0097648 5
GO:0097648
 2
GO:0097651 3
GO:0097659 1858
GO:0098501 3
GO:0098506 2
GO:0098507 1
GO:0098518 4
GO:0098519 2
GO:0098519
 1
GO:0098528 3
GO:0098531 49
GO:0098532 1
GO:0098533 30
GO:0098534 20
GO:0098535 4
GO:0098536 6
GO:0098542 168
GO:0098542
 22
GO:0098543 1
GO:0098552 129
GO:0098552
 7
GO:0098554 1
GO:0098559 1
GO:0098562 41
GO:0098562
 3
GO:0098573 29
GO:0098573
 3
GO:0098581 15
GO:0098581
 1
GO:0098586 11
GO:0098588 1639
GO:0098588
 292
GO:0098589 1155
GO:0098589
 152
GO:0098590 458
GO:0098590
 59
GO:0098596 4
GO:0098597 4
GO:0098598 4
GO:0098599 4
GO:0098599
 2
GO:0098602 298
GO:0098602
 27
GO:0098609 238
GO:0098609
 1
GO:0098636 11
GO:0098636
 3
GO:0098642 3
GO:0098651 2
GO:0098651
 2
GO:0098655 315
GO:0098656 108
GO:0098657 10
GO:0098659 10
GO:0098660 288
GO:0098661 50
GO:0098662 255
GO:0098687 86
GO:0098687
 9
GO:0098700 1
GO:0098722 10
GO:0098727 2
GO:0098728 3
GO:0098732 36
GO:0098734 2
GO:0098734
 3
GO:0098735 2
GO:0098742 149
GO:0098742
 89
GO:0098743 11
GO:0098748 2
GO:0098751 7
GO:0098751
 1
GO:0098754 7
GO:0098771 292
GO:0098771
 49
GO:0098801 16
GO:0098900 19
GO:0098901 4
GO:0098902 4
GO:0099587 10
GO:1900003 2
GO:1900004 2
GO:1900006 28
GO:1900010 2
GO:1900011 2
GO:1900015 3
GO:1900016 2
GO:1900017 1
GO:1900024 19
GO:1900025 5
GO:1900026 15
GO:1900027 10
GO:1900028 6
GO:1900029 2
GO:1900034 1
GO:1900037 5
GO:1900044 10
GO:1900045 6
GO:1900046 44
GO:1900047 20
GO:1900048 5
GO:1900062 7
GO:1900063 3
GO:1900073 2
GO:1900075 1
GO:1900076 40
GO:1900077 24
GO:1900078 6
GO:1900078
 3
GO:1900087 19
GO:1900098 2
GO:1900100 2
GO:1900101 5
GO:1900103 5
GO:1900104 1
GO:1900106 1
GO:1900107 1
GO:1900115 6
GO:1900116 6
GO:1900117 8
GO:1900118 4
GO:1900119 2
GO:1900120 3
GO:1900121 3
GO:1900125 6
GO:1900126 2
GO:1900126
 1
GO:1900127 3
GO:1900130 1
GO:1900131 1
GO:1900145 1
GO:1900150 13
GO:1900151 14
GO:1900153 12
GO:1900161 4
GO:1900163 4
GO:1900165 5
GO:1900169 2
GO:1900175 1
GO:1900180 140
GO:1900181 69
GO:1900182 51
GO:1900187 1
GO:1900189 1
GO:1900190 2
GO:1900192 2
GO:1900193 4
GO:1900194 4
GO:1900208 1
GO:1900210 1
GO:1900211 2
GO:1900212 2
GO:1900214 1
GO:1900215 1
GO:1900217 2
GO:1900218 2
GO:1900220 2
GO:1900221 1
GO:1900222 1
GO:1900224 1
GO:1900231 1
GO:1900233 1
GO:1900234 4
GO:1900235 4
GO:1900242 12
GO:1900244 5
GO:1900245 1
GO:1900246 1
GO:1900271 4
GO:1900273 1
GO:1900274 25
GO:1900275 3
GO:1900276 3
GO:1900371 96
GO:1900372 28
GO:1900373 62
GO:1900376 6
GO:1900377 5
GO:1900378 1
GO:1900402 1
GO:1900405 1
GO:1900407 37
GO:1900408 16
GO:1900409 7
GO:1900424 16
GO:1900426 16
GO:1900428 1
GO:1900430 1
GO:1900434 1
GO:1900436 1
GO:1900443 1
GO:1900445 1
GO:1900449 19
GO:1900451 3
GO:1900452 2
GO:1900483 3
GO:1900542 127
GO:1900542
 1
GO:1900543 30
GO:1900543
 5
GO:1900544 68
GO:1900544
 5
GO:1900600 1
GO:1900602 1
GO:1900619 11
GO:1900620 9
GO:1900673 1
GO:1900674 1
GO:1900736 3
GO:1900737 3
GO:1900739 3
GO:1900740 3
GO:1900744 19
GO:1900745 14
GO:1900746 7
GO:1900747 5
GO:1900750 3
GO:1900788 1
GO:1900790 1
GO:1900825 4
GO:1900827 4
GO:1900866 1
GO:1901016 13
GO:1901018 10
GO:1901019 40
GO:1901020 11
GO:1901021 21
GO:1901026 1
GO:1901028 11
GO:1901029 4
GO:1901030 7
GO:1901031 19
GO:1901032 7
GO:1901033 1
GO:1901068 157
GO:1901069 126
GO:1901070 25
GO:1901071 44
GO:1901072 25
GO:1901073 2
GO:1901077 17
GO:1901078 2
GO:1901090 2
GO:1901091 2
GO:1901093 2
GO:1901094 2
GO:1901096
 4
GO:1901099 16
GO:1901135 1131
GO:1901135
 14
GO:1901136 511
GO:1901137 492
GO:1901142 10
GO:1901143 2
GO:1901159 2
GO:1901160 15
GO:1901162 3
GO:1901163 3
GO:1901165 3
GO:1901166 1
GO:1901184 49
GO:1901185 20
GO:1901185
 7
GO:1901186 13
GO:1901187 1
GO:1901189 1
GO:1901193 2
GO:1901194 2
GO:1901201 3
GO:1901203 1
GO:1901204 2
GO:1901206 2
GO:1901207 2
GO:1901208 2
GO:1901210 2
GO:1901211 2
GO:1901213 6
GO:1901214 146
GO:1901214
 29
GO:1901215 74
GO:1901215
 5
GO:1901216 60
GO:1901216
 1
GO:1901219 7
GO:1901220 7
GO:1901222 20
GO:1901224 20
GO:1901249 3
GO:1901250 3
GO:1901255 1
GO:1901264 55
GO:1901265 3668
GO:1901269 4
GO:1901271 4
GO:1901291 2
GO:1901292 383
GO:1901293 337
GO:1901298 5
GO:1901299 4
GO:1901300 1
GO:1901301 2
GO:1901313 2
GO:1901314 5
GO:1901315 5
GO:1901337 2
GO:1901338 6
GO:1901339 10
GO:1901341 4
GO:1901342 111
GO:1901343 60
GO:1901350 1
GO:1901360 5070
GO:1901360
 196
GO:1901361 739
GO:1901362 2684
GO:1901363 5058
GO:1901363
 2356
GO:1901373 1
GO:1901374 2
GO:1901379 14
GO:1901381 11
GO:1901382 2
GO:1901385 4
GO:1901386 1
GO:1901407 1
GO:1901419 3
GO:1901420 1
GO:1901421 2
GO:1901440 1
GO:1901441 1
GO:1901474 2
GO:1901476 38
GO:1901476
 4
GO:1901490 1
GO:1901491 1
GO:1901503 4
GO:1901505 45
GO:1901505
 10
GO:1901509 1
GO:1901522 19
GO:1901523 1
GO:1901532 18
GO:1901533 10
GO:1901534 1
GO:1901538 1
GO:1901556 1
GO:1901563 5
GO:1901564 1673
GO:1901564
 153
GO:1901565 673
GO:1901566 786
GO:1901568 49
GO:1901568
 21
GO:1901569 1
GO:1901570 17
GO:1901571 10
GO:1901575 1259
GO:1901575
 408
GO:1901576 2908
GO:1901576
 1143
GO:1901580 5
GO:1901581 5
GO:1901605 323
GO:1901605
 56
GO:1901606 54
GO:1901606
 63
GO:1901607 44
GO:1901607
 138
GO:1901611 2
GO:1901612 1
GO:1901615 367
GO:1901615
 108
GO:1901616 48
GO:1901616
 15
GO:1901617 70
GO:1901617
 72
GO:1901618 39
GO:1901620 4
GO:1901621 4
GO:1901623 5
GO:1901626 2
GO:1901629 7
GO:1901630 2
GO:1901631 5
GO:1901632 1
GO:1901642 9
GO:1901652 175
GO:1901653 98
GO:1901654 82
GO:1901655 26
GO:1901656 5
GO:1901657 538
GO:1901657
 42
GO:1901658 239
GO:1901658
 112
GO:1901659 60
GO:1901659
 108
GO:1901660 4
GO:1901661 34
GO:1901661
 3
GO:1901662
 2
GO:1901663 7
GO:1901663
 25
GO:1901668 8
GO:1901673 1
GO:1901674 4
GO:1901675 4
GO:1901677 29
GO:1901677
 1
GO:1901678 9
GO:1901679 8
GO:1901681 70
GO:1901681
 88
GO:1901682 24
GO:1901682
 12
GO:1901685 7
GO:1901687 6
GO:1901687
 1
GO:1901698 418
GO:1901698
 5
GO:1901699 222
GO:1901699
 1
GO:1901700 641
GO:1901700
 62
GO:1901701 359
GO:1901701
 29
GO:1901722 7
GO:1901723 4
GO:1901724 3
GO:1901725 2
GO:1901726 1
GO:1901727 1
GO:1901731 1
GO:1901738 1
GO:1901739 6
GO:1901741 6
GO:1901796 32
GO:1901797 15
GO:1901798 16
GO:1901799 47
GO:1901800 55
GO:1901836 7
GO:1901837 4
GO:1901838 3
GO:1901844 2
GO:1901856 2
GO:1901857 1
GO:1901858 2
GO:1901860 1
GO:1901861 69
GO:1901862 27
GO:1901863 24
GO:1901879 73
GO:1901880 48
GO:1901880
 14
GO:1901881 6
GO:1901888 46
GO:1901889 11
GO:1901890 12
GO:1901891 1
GO:1901897 17
GO:1901898 2
GO:1901962 1
GO:1901963 5
GO:1901970 11
GO:1901976 21
GO:1901977 5
GO:1901978 5
GO:1901981 65
GO:1901981
 11
GO:1901983 32
GO:1901984 13
GO:1901985 13
GO:1901987 151
GO:1901988 93
GO:1901988
 1
GO:1901989 41
GO:1901990 135
GO:1901991 83
GO:1901992 37
GO:1901993 4
GO:1901994 1
GO:1901994
 3
GO:1901998 19
GO:1901998
 3
GO:1902001 12
GO:1902003 5
GO:1902004 3
GO:1902017 13
GO:1902018 1
GO:1902019 5
GO:1902022 1
GO:1902041 28
GO:1902042 7
GO:1902043 15
GO:1902068 1
GO:1902074 6
GO:1902074
 1
GO:1902083 1
GO:1902084 1
GO:1902086
 1
GO:1902098 2
GO:1902099 40
GO:1902100 27
GO:1902101 11
GO:1902105 104
GO:1902106 34
GO:1902107 54
GO:1902108 5
GO:1902109 1
GO:1902110 4
GO:1902115 48
GO:1902115
 2
GO:1902116 3
GO:1902117 21
GO:1902117
 3
GO:1902121 2
GO:1902122 2
GO:1902162 1
GO:1902164 1
GO:1902165 8
GO:1902166 7
GO:1902167 1
GO:1902170 9
GO:1902175 18
GO:1902176 10
GO:1902177 5
GO:1902186 4
GO:1902187 1
GO:1902187
 2
GO:1902202 2
GO:1902203 1
GO:1902208 1
GO:1902221 9
GO:1902222 5
GO:1902222
 4
GO:1902224 2
GO:1902224
 2
GO:1902229 14
GO:1902230 11
GO:1902231 3
GO:1902235 3
GO:1902236 3
GO:1902253 10
GO:1902254 8
GO:1902255 2
GO:1902259 1
GO:1902261 1
GO:1902262 6
GO:1902263 3
GO:1902271 2
GO:1902275 83
GO:1902275
 2
GO:1902284 21
GO:1902285 3
GO:1902287 3
GO:1902305 13
GO:1902307 12
GO:1902311 1
GO:1902337 7
GO:1902338 2
GO:1902339 5
GO:1902358 3
GO:1902369 5
GO:1902373 4
GO:1902387 2
GO:1902388 2
GO:1902389 2
GO:1902400 25
GO:1902402 29
GO:1902403 29
GO:1902408 2
GO:1902410 18
GO:1902412 2
GO:1902414 7
GO:1902414
 5
GO:1902417 2
GO:1902418 2
GO:1902430 2
GO:1902442 1
GO:1902443 1
GO:1902445 2
GO:1902455 2
GO:1902475 12
GO:1902476 32
GO:1902493 87
GO:1902494 735
GO:1902494
 142
GO:1902495 281
GO:1902498 6
GO:1902499 4
GO:1902503 1
GO:1902504 1
GO:1902510 4
GO:1902511 1
GO:1902512 1
GO:1902513 3
GO:1902523 2
GO:1902524 2
GO:1902525 2
GO:1902527 1
GO:1902528 1
GO:1902530 1
GO:1902531 830
GO:1902531
 67
GO:1902532 240
GO:1902532
 11
GO:1902533 392
GO:1902533
 93
GO:1902534 2
GO:1902547 8
GO:1902548 6
GO:1902554 43
GO:1902555
 4
GO:1902559 2
GO:1902560 3
GO:1902562 22
GO:1902563 3
GO:1902564 1
GO:1902571 2
GO:1902572 2
GO:1902576 2
GO:1902578 1727
GO:1902578
 871
GO:1902579 34
GO:1902580 352
GO:1902580
 27
GO:1902582 516
GO:1902582
 292
GO:1902583 30
GO:1902583
 1
GO:1902586 1
GO:1902586
 3
GO:1902589 1119
GO:1902589
 468
GO:1902590 11
GO:1902591 13
GO:1902592 6
GO:1902592
 5
GO:1902593 32
GO:1902593
 25
GO:1902594 4
GO:1902594
 13
GO:1902598 19
GO:1902600 17
GO:1902600
 42
GO:1902603 11
GO:1902605 1
GO:1902606 1
GO:1902608 1
GO:1902622 13
GO:1902623 5
GO:1902624 8
GO:1902644 6
GO:1902645
 6
GO:1902652
 3
GO:1902667 35
GO:1902668 18
GO:1902669 8
GO:1902679 663
GO:1902680 751
GO:1902686 3
GO:1902686
 1
GO:1902692 35
GO:1902710 1
GO:1902711 1
GO:1902725 1
GO:1902730 1
GO:1902731 1
GO:1902731
 1
GO:1902742 35
GO:1902743 27
GO:1902743
 2
GO:1902744 10
GO:1902745 10
GO:1902749 21
GO:1902749
 1
GO:1902750 9
GO:1902751 6
GO:1902751
 1
GO:1902769 2
GO:1902771 2
GO:1902803 27
GO:1902804 2
GO:1902805 8
GO:1902806 82
GO:1902807 52
GO:1902808 23
GO:1902822 5
GO:1902823 3
GO:1902824 2
GO:1902850 26
GO:1902861 3
GO:1902866 6
GO:1902868 1
GO:1902875 4
GO:1902877 1
GO:1902882 37
GO:1902882
 1
GO:1902883 16
GO:1902884 7
GO:1902897 1
GO:1902911 59
GO:1902913 3
GO:1902914 11
GO:1902915 6
GO:1902916 3
GO:1902930 26
GO:1902931 15
GO:1902932 9
GO:1902936 18
GO:1902936
 26
GO:1902947 2
GO:1902948 2
GO:1902953 2
GO:1902954 2
GO:1902955 2
GO:1902956 2
GO:1902957 1
GO:1902958 1
GO:1902959 4
GO:1902960 2
GO:1902961 2
GO:1902962 4
GO:1902963 4
GO:1902965 2
GO:1902966 2
GO:1902991 5
GO:1902992 4
GO:1902993 2
GO:1902993
 1
GO:1902996 2
GO:1902997 2
GO:1903008 12
GO:1903008
 13
GO:1903010 4
GO:1903012 3
GO:1903018 21
GO:1903019 5
GO:1903020 13
GO:1903031 2
GO:1903033 2
GO:1903034 209
GO:1903034
 11
GO:1903035 67
GO:1903035
 14
GO:1903036 71
GO:1903036
 9
GO:1903037 75
GO:1903038 25
GO:1903038
 2
GO:1903039 39
GO:1903039
 7
GO:1903044 2
GO:1903044
 1
GO:1903046 36
GO:1903046
 29
GO:1903047 404
GO:1903047
 279
GO:1903050 132
GO:1903051 49
GO:1903052 76
GO:1903053 8
GO:1903055 5
GO:1903056 1
GO:1903076 38
GO:1903077 16
GO:1903078 19
GO:1903115 12
GO:1903115
 1
GO:1903125 4
GO:1903146 2
GO:1903169 40
GO:1903170 11
GO:1903173
 1
GO:1903201 25
GO:1903202 16
GO:1903203 6
GO:1903204 3
GO:1903205 8
GO:1903206 7
GO:1903207 1
GO:1903208 1
GO:1903209 6
GO:1903214 3
GO:1903215 3
GO:1903216 3
GO:1903217 3
GO:1903223 3
GO:1903224 1
GO:1903242 3
GO:1903244 3
GO:1903251 2
GO:1903265 1
GO:1903293 33
GO:1903293
 18
GO:1903299 6
GO:1903300 1
GO:1903300
 2
GO:1903301 2
GO:1903301
 1
GO:1903305 11
GO:1903306 5
GO:1903307 3
GO:1903308 79
GO:1903309 34
GO:1903310 37
GO:1903311 80
GO:1903311
 9
GO:1903312 18
GO:1903312
 8
GO:1903313 21
GO:1903313
 8
GO:1903314 2
GO:1903320 165
GO:1903320
 5
GO:1903321 53
GO:1903321
 8
GO:1903322 88
GO:1903322
 19
GO:1903332 1
GO:1903333
 1
GO:1903335 8
GO:1903336 3
GO:1903337 2
GO:1903338 2
GO:1903350 4
GO:1903351 4
GO:1903352 1
GO:1903354 2
GO:1903355 2
GO:1903358 2
GO:1903358
 2
GO:1903361 3
GO:1903362 134
GO:1903362
 3
GO:1903363 45
GO:1903363
 8
GO:1903364 71
GO:1903364
 6
GO:1903365 1
GO:1903367 1
GO:1903371 2
GO:1903373
 2
GO:1903376 6
GO:1903377 3
GO:1903378 3
GO:1903383 1
GO:1903384 1
GO:1903385 1
GO:1903387 1
GO:1903388 1
GO:1903390 1
GO:1903391 37
GO:1903392 8
GO:1903392
 3
GO:1903393 10
GO:1903393
 3
GO:1903401 1
GO:1903409 20
GO:1903409
 1
GO:1903421 5
GO:1903421
 7
GO:1903423 4
GO:1903423
 1
GO:1903426 24
GO:1903427 5
GO:1903428 17
GO:1903429 21
GO:1903430 6
GO:1903431 8
GO:1903436 1
GO:1903436
 1
GO:1903463 2
GO:1903464 2
GO:1903487 2
GO:1903489 2
GO:1903504 4
GO:1903504
 4
GO:1903506 2423
GO:1903507 661
GO:1903508 743
GO:1903509 24
GO:1903509
 88
GO:1903510 29
GO:1903510
 47
GO:1903513 2
GO:1903514 2
GO:1903519 4
GO:1903521 4
GO:1903522 107
GO:1903522
 14
GO:1903523 9
GO:1903523
 2
GO:1903524 41
GO:1903524
 7
GO:1903530 284
GO:1903530
 29
GO:1903531 58
GO:1903531
 20
GO:1903532 105
GO:1903532
 41
GO:1903533 167
GO:1903541 10
GO:1903543 9
GO:1903543
 1
GO:1903551 3
GO:1903553 3
GO:1903555 32
GO:1903555
 1
GO:1903556 24
GO:1903557 10
GO:1903557
 2
GO:1903561 498
GO:1903561
 1035
GO:1903573 3
GO:1903578 10
GO:1903579 5
GO:1903579
 1
GO:1903580 1
GO:1903624 6
GO:1903625
 1
GO:1903626 2
GO:1903649 225
GO:1903649
 3
GO:1903650 79
GO:1903650
 1
GO:1903651 91
GO:1903651
 1
GO:1903664 6
GO:1903670 8
GO:1903671 7
GO:1903672 1
GO:1903706 158
GO:1903707 69
GO:1903708 64
GO:1903725 32
GO:1903725
 3
GO:1903726 5
GO:1903726
 1
GO:1903727 22
GO:1903729 42
GO:1903747 6
GO:1903748 3
GO:1903749 3
GO:1903750 1
GO:1903751 1
GO:1903779 2
GO:1903792 8
GO:1903792
 1
GO:1903793 28
GO:1903793
 3
GO:1903818 1
GO:1903825 13
GO:1903825
 47
GO:1903827 269
GO:1903827
 19
GO:1903828 85
GO:1903828
 15
GO:1903829 105
GO:1903829
 32
GO:1903844 76
GO:1903844
 1
GO:1903845 39
GO:1903845
 21
GO:1903846 14
GO:1903846
 2
GO:1990000 1
GO:1990001 1
GO:1990009 1
GO:1990023 1
GO:1990023
 3
GO:1990032 4
GO:1990034 2
GO:1990035
 2
GO:1990046 1
GO:1990074
 1
GO:1990075
 6
GO:1990077
 12
GO:1990080
 1
GO:1990086 1
GO:1990089 25
GO:1990090 22
GO:1990090
 3
GO:1990104 11
GO:1990104
 17
GO:1990108 1
GO:1990111
 5
GO:1990117 1
GO:1990126 3
GO:1990126
 1
GO:1990130 1
GO:1990134 1
GO:1990134
 2
GO:1990136
 1
GO:1990138 35
GO:1990138
 18
GO:1990144 1
GO:1990164 2
GO:1990166
 1
GO:1990167 1
GO:1990168
 2
GO:1990180
 1
GO:1990182 1
GO:1990204 11
GO:1990204
 62
GO:1990234 235
GO:1990234
 251
GO:1990244 2
GO:1990245 2
GO:1990246 4
GO:1990247
 2
GO:1990254 1
GO:1990255 1
GO:1990256 1
GO:1990258 1
GO:1990259
 1
GO:1990261 1
GO:1990264
 1
GO:1990266 5
GO:1990266
 3
GO:1990267 42
GO:1990267
 52
GO:1990351 37
GO:1990351
 245
GO:1990355
 1
GO:1990357
 1
GO:1990379
 2
GO:1990380 2
GO:1990381 1
GO:1990384
 2
GO:1990390
 4
GO:1990391 17
GO:1990391
 26
GO:1990399 2
GO:1990403
 2
GO:1990444 1
GO:1990452 4
GO:1990542 2
GO:1990542
 15
GO:2000001 12
GO:2000002 5
GO:2000004 1
GO:2000005 1
GO:2000006 1
GO:2000007 1
GO:2000008 6
GO:2000008
 2
GO:2000009 2
GO:2000010
 1
GO:2000015 1
GO:2000017 1
GO:2000018 3
GO:2000019 2
GO:2000020 1
GO:2000021 72
GO:2000021
 46
GO:2000026 693
GO:2000026
 348
GO:2000027 87
GO:2000027
 28
GO:2000030
 1
GO:2000035 1
GO:2000036 8
GO:2000040 2
GO:2000041 2
GO:2000043 5
GO:2000044 1
GO:2000045 75
GO:2000045
 3
GO:2000047 2
GO:2000047
 1
GO:2000049 1
GO:2000050 13
GO:2000051 7
GO:2000051
 2
GO:2000052 3
GO:2000053 5
GO:2000055 5
GO:2000056 2
GO:2000057 2
GO:2000058 38
GO:2000059 2
GO:2000060 33
GO:2000060
 3
GO:2000061 1
GO:2000062 1
GO:2000063 1
GO:2000064 7
GO:2000065 5
GO:2000066 2
GO:2000070
 1
GO:2000074 1
GO:2000078 1
GO:2000095 10
GO:2000095
 1
GO:2000096 1
GO:2000096
 2
GO:2000097 2
GO:2000098 2
GO:2000104 9
GO:2000105 13
GO:2000106 32
GO:2000107 12
GO:2000107
 1
GO:2000108 13
GO:2000109 2
GO:2000111 2
GO:2000112 2478
GO:2000112
 143
GO:2000113 669
GO:2000113
 41
GO:2000114 13
GO:2000116 129
GO:2000116
 1
GO:2000117 32
GO:2000117
 18
GO:2000121 10
GO:2000124 2
GO:2000124
 1
GO:2000134 36
GO:2000134
 16
GO:2000136 9
GO:2000137 1
GO:2000138 1
GO:2000142 9
GO:2000143 3
GO:2000144 5
GO:2000145 313
GO:2000145
 76
GO:2000146 82
GO:2000146
 41
GO:2000147 105
GO:2000147
 66
GO:2000148 5
GO:2000149 5
GO:2000150 5
GO:2000151 5
GO:2000152 1
GO:2000156 1
GO:2000158 1
GO:2000159 5
GO:2000160 5
GO:2000161 5
GO:2000162 5
GO:2000163 5
GO:2000164 5
GO:2000165 5
GO:2000166 5
GO:2000167 5
GO:2000168 5
GO:2000169 1
GO:2000171 13
GO:2000171
 21
GO:2000172 4
GO:2000172
 1
GO:2000177 47
GO:2000177
 7
GO:2000178 20
GO:2000178
 1
GO:2000179 19
GO:2000179
 1
GO:2000180 2
GO:2000181 27
GO:2000181
 31
GO:2000188 7
GO:2000189
 2
GO:2000191 20
GO:2000192
 2
GO:2000193 14
GO:2000193
 2
GO:2000194 1
GO:2000196 1
GO:2000209 14
GO:2000209
 2
GO:2000210 1
GO:2000211 2
GO:2000211
 1
GO:2000213 2
GO:2000224 2
GO:2000225 2
GO:2000241 45
GO:2000241
 21
GO:2000242 9
GO:2000242
 10
GO:2000243 13
GO:2000243
 5
GO:2000249 7
GO:2000251 3
GO:2000251
 1
GO:2000253
 2
GO:2000254 3
GO:2000255
 2
GO:2000256 1
GO:2000257 5
GO:2000257
 7
GO:2000258
 1
GO:2000266
 2
GO:2000269 8
GO:2000270 2
GO:2000271 4
GO:2000271
 2
GO:2000272 6
GO:2000272
 1
GO:2000273 18
GO:2000273
 4
GO:2000274
 5
GO:2000275 2
GO:2000277
 2
GO:2000278 10
GO:2000278
 1
GO:2000279 5
GO:2000286 6
GO:2000288 3
GO:2000291 3
GO:2000298 1
GO:2000299
 1
GO:2000300 9
GO:2000300
 5
GO:2000301 1
GO:2000301
 1
GO:2000302 2
GO:2000302
 2
GO:2000303 8
GO:2000304 8
GO:2000305
 1
GO:2000310 5
GO:2000310
 3
GO:2000311 9
GO:2000311
 2
GO:2000312
 4
GO:2000313 2
GO:2000314
 1
GO:2000322 3
GO:2000323 2
GO:2000324 1
GO:2000325 2
GO:2000327 2
GO:2000331 2
GO:2000331
 3
GO:2000332 1
GO:2000334 1
GO:2000341 5
GO:2000342 2
GO:2000343 3
GO:2000344 2
GO:2000344
 2
GO:2000345 5
GO:2000346 3
GO:2000347 2
GO:2000351 18
GO:2000352 7
GO:2000352
 4
GO:2000353 7
GO:2000356 1
GO:2000357 1
GO:2000358 1
GO:2000359
 3
GO:2000364 1
GO:2000366 1
GO:2000369 8
GO:2000369
 4
GO:2000370 1
GO:2000370
 7
GO:2000371 48
GO:2000373 48
GO:2000377 60
GO:2000377
 19
GO:2000378 7
GO:2000378
 16
GO:2000379 24
GO:2000379
 11
GO:2000380 5
GO:2000381 3
GO:2000382 2
GO:2000383 1
GO:2000384 1
GO:2000392 3
GO:2000392
 1
GO:2000393 3
GO:2000398 7
GO:2000399 2
GO:2000400 5
GO:2000401 9
GO:2000401
 1
GO:2000402 2
GO:2000403 7
GO:2000404 9
GO:2000405
 2
GO:2000406 2
GO:2000406
 5
GO:2000407 1
GO:2000409 1
GO:2000416 7
GO:2000417 7
GO:2000419 7
GO:2000420
 7
GO:2000425 1
GO:2000427
 1
GO:2000428 1
GO:2000429 1
GO:2000437 2
GO:2000438 2
GO:2000449 1
GO:2000451 1
GO:2000452 1
GO:2000454 1
GO:2000463 7
GO:2000463
 9
GO:2000465 1
GO:2000466 1
GO:2000468 4
GO:2000469 1
GO:2000469
 3
GO:2000471 1
GO:2000473 1
GO:2000474
 2
GO:2000479 8
GO:2000479
 9
GO:2000480 1
GO:2000480
 1
GO:2000481 7
GO:2000482 4
GO:2000483 1
GO:2000484 1
GO:2000484
 2
GO:2000489 3
GO:2000491 3
GO:2000505 14
GO:2000505
 1
GO:2000506 2
GO:2000507
 2
GO:2000508 2
GO:2000510 2
GO:2000514 8
GO:2000515 5
GO:2000515
 1
GO:2000516
 4
GO:2000535
 1
GO:2000539 2
GO:2000541 2
GO:2000542 1
GO:2000543 1
GO:2000543
 2
GO:2000559 2
GO:2000560 2
GO:2000564 4
GO:2000573 3
GO:2000573
 1
GO:2000574 2
GO:2000576
 2
GO:2000583 1
GO:2000584 1
GO:2000586 4
GO:2000587
 4
GO:2000592 1
GO:2000594 1
GO:2000598 5
GO:2000599 4
GO:2000599
 1
GO:2000601
 3
GO:2000609 2
GO:2000609
 3
GO:2000611 2
GO:2000612 1
GO:2000615 1
GO:2000622 4
GO:2000623
 4
GO:2000625 1
GO:2000627 1
GO:2000628 13
GO:2000628
 1
GO:2000629 6
GO:2000630 6
GO:2000637 1
GO:2000637
 2
GO:2000638 3
GO:2000639 3
GO:2000641 6
GO:2000642
 2
GO:2000643
 2
GO:2000644 1
GO:2000645
 1
GO:2000647 15
GO:2000647
 3
GO:2000648 40
GO:2000648
 4
GO:2000649 11
GO:2000649
 1
GO:2000651 8
GO:2000651
 3
GO:2000653 1
GO:2000654 1
GO:2000655 1
GO:2000656 1
GO:2000657 1
GO:2000668 5
GO:2000670 5
GO:2000671 1
GO:2000672 1
GO:2000674 1
GO:2000675 1
GO:2000677 9
GO:2000677
 2
GO:2000678 6
GO:2000679 3
GO:2000680 3
GO:2000682 2
GO:2000686 2
GO:2000688
 2
GO:2000689
 1
GO:2000690 1
GO:2000691 1
GO:2000696 1
GO:2000696
 18
GO:2000705 4
GO:2000706 4
GO:2000721 2
GO:2000725 14
GO:2000725
 2
GO:2000726 1
GO:2000726
 5
GO:2000727 7
GO:2000727
 1
GO:2000729 1
GO:2000736 47
GO:2000736
 4
GO:2000737 20
GO:2000737
 5
GO:2000738 11
GO:2000738
 3
GO:2000739 6
GO:2000740 4
GO:2000741 2
GO:2000742 1
GO:2000744 1
GO:2000752 4
GO:2000753 4
GO:2000754 4
GO:2000755 4
GO:2000756 26
GO:2000757 13
GO:2000758 7
GO:2000765 1
GO:2000769 1
GO:2000769
 1
GO:2000771 1
GO:2000772 9
GO:2000772
 8
GO:2000773 8
GO:2000774 1
GO:2000777 1
GO:2000778 2
GO:2000779 67
GO:2000780 7
GO:2000781 47
GO:2000782 1
GO:2000784
 1
GO:2000785
 3
GO:2000790 1
GO:2000791 1
GO:2000794 2
GO:2000797 4
GO:2000798 4
GO:2000807 2
GO:2000808 2
GO:2000810 2
GO:2000810
 1
GO:2000811 8
GO:2000811
 6
GO:2000812 3
GO:2000813
 3
GO:2000816 27
GO:2000819 1
GO:2000821
 3
GO:2000822 1
GO:2000826 13
GO:2000831 8
GO:2000832 3
GO:2000833 4
GO:2000834 3
GO:2000836 3
GO:2000843 3
GO:2000845 3
GO:2000846 4
GO:2000847 3
GO:2000849 4
GO:2000850 3
GO:2000852
 1
GO:2000870 1
GO:2000872 1
GO:2000878 3
GO:2000880 3
GO:2000909
 2
GO:2000969
 3
GO:2000973 9
GO:2000973
 1
GO:2000974 4
GO:2000977 2
GO:2000978 2
GO:2000980 2
GO:2000981 2
GO:2000983 3
GO:2000984
 3
GO:2000987 1
GO:2001012 1
GO:2001013 8
GO:2001013
 1
GO:2001014 11
GO:2001014
 1
GO:2001015 1
GO:2001016 1
GO:2001020 129
GO:2001020
 17
GO:2001021 24
GO:2001021
 5
GO:2001022 74
GO:2001022
 15
GO:2001023 1
GO:2001025 1
GO:2001026 9
GO:2001027 2
GO:2001028 4
GO:2001028
 3
GO:2001029 3
GO:2001030
 3
GO:2001032 48
GO:2001032
 2
GO:2001034 46
GO:2001038 1
GO:2001040 1
GO:2001044 4
GO:2001046
 3
GO:2001053 7
GO:2001054 6
GO:2001055 1
GO:2001056 49
GO:2001056
 19
GO:2001057 7
GO:2001057
 24
GO:2001070
 3
GO:2001112 1
GO:2001113
 1
GO:2001135 4
GO:2001135
 3
GO:2001137
 4
GO:2001138 5
GO:2001140 4
GO:2001140
 1
GO:2001141 187
GO:2001141
 2238
GO:2001142
 1
GO:2001148 3
GO:2001150 2
GO:2001150
 1
GO:2001151 1
GO:2001153
 1
GO:2001169 2
GO:2001170
 2
GO:2001185
 4
GO:2001204 3
GO:2001206
 3
GO:2001212 5
GO:2001214 5
GO:2001222 12
GO:2001222
 7
GO:2001223
 1
GO:2001224 4
GO:2001224
 7
GO:2001225
 2
GO:2001233 220
GO:2001234 83
GO:2001234
 26
GO:2001235 73
GO:2001235
 30
GO:2001236 90
GO:2001236
 9
GO:2001237 20
GO:2001237
 30
GO:2001238 23
GO:2001238
 15
GO:2001239 35
GO:2001239
 4
GO:2001240 6
GO:2001240
 10
GO:2001241 1
GO:2001241
 18
GO:2001242 62
GO:2001242
 6
GO:2001243 6
GO:2001243
 32
GO:2001244 3
GO:2001244
 22
GO:2001245 1
GO:2001246
 1
GO:2001248 2
GO:2001250
 2
GO:2001251 12
GO:2001251
 100
GO:2001252 1
GO:2001252
 60
GO:2001253
 1
GO:2001256 2
GO:2001256
 2
GO:2001257 26
GO:2001257
 15
GO:2001258 7
GO:2001258
 3
GO:2001259
 23
GO:2001267 3
GO:2001269
 3
GO:2001270 2
GO:2001271
 2
GO:2001273 3
GO:2001274
 1
GO:2001275
 2
GO:2001279 3
GO:2001279
 1
GO:2001280
 3
GO:2001286 1
GO:2001287
 1
GO:2001293 4
GO:2001294
 1
GO:2001295
 3
GO:2001300
 1
GO:2001311
 2
V2
 1
