# Supplementary material for: Candidate genes for shell colour polymorphism in Cepaea nemoralis
Source: PeerJ. 2017 Sep 18;5:e3715. doi: 10.7717/peerj.3715 (PMC5607911; doi:10.7717/peerj.3715)
Supplement: Data S2 — Differential_Expression_EdgeR_csv contains the results for the differential expression analysis. For every transcript, the log Fold-Change (FC), log Counts-Per-Million (CPM), P-value, False Discovery Rate (FDR) and count values for each of the eight used samples. [file peerj-05-3715-s003.zip]

Archive with 2 entries (1 files):
- Data_S2/
- Data_S2/Differential_Expression_EdgeR.csv
