# Supplementary material for: Candidate genes for shell colour polymorphism in Cepaea nemoralis
Source: PeerJ. 2017 Sep 18;5:e3715. doi: 10.7717/peerj.3715 (PMC5607911; doi:10.7717/peerj.3715)
Supplement: Data S2 — Differential_Expression_EdgeR_csv contains the results for the differential expression analysis. For every transcript, the log Fold-Change (FC), log Counts-Per-Million (CPM), P-value, False Discovery Rate (FDR) and count values for each of the eight used samples. [file peerj-05-3715-s003.zip › Data_S2/Differential_Expression_EdgeR.csv]

id logFC logCPM PValue FDR Sample_11_foot Sample_12_mantle Sample_13_foot.txt Sample_14_mantle Sample_15_foot Sample_16_mantle Sample_17_foot Sample_18_mantle
c352049_g1_i2 16.6028060851598 7.81310871711882 9.37922173948512e-26 1.58566998572083e-20 0.000914 5616.35909 0 9171.279752 4.9e-05 11378.126708 0 18602.299881
c335841_g1_i1 11.0967325112806 8.33144881455728 2.63688407714722e-23 2.22898447925332e-18 3.178041 10035.442407 8.221358 15084.842322 10.771434 12037.996453 13.509734 28754.04408
c365816_g8_i1 12.6903683471263 6.19249159873791 5.09067491979265e-22 1.82355639952177e-17 0.962366 2875.200297 0 3866.985663 0.724696 2289.414369 0 5726.650732
c366246_g2_i1 10.6107407907282 9.76805120937212 5.39315872142105e-22 1.82355639952177e-17 26.952377 45500.551815 19.369531 46852.559524 50.789146 30815.750628 28.554303 42305.98332
c358715_g1_i2 12.1500345410742 6.13810066435041 7.20249773230822e-22 2.02944778603249e-17 1.106121 3845.174044 1.044212 3632.98106 1.451276 2038.089528 0 4302.67303
c366246_g1_i1 10.795336371186 8.99016575397258 9.10971202810309e-22 2.20015162127881e-17 17.681551 40178.275894 16.52698 17936.14011 17.295396 14562.066099 10.707565 25842.474497
c355253_g1_i1 10.7266190021984 7.79152141877341 1.43401314526599e-21 2.958099198199e-17 5.571169 5345.146196 7.325476 7380.365762 9.387293 8411.778354 7.906297 26999.205306
c314691_g3_i1 12.051810520965 6.41421640497134 1.57474138385864e-21 2.958099198199e-17 0.822006 5510.338904 0.850805 2861.371737 1.748016 2273.796156 0 6848.877503
c363140_g1_i1 10.066251542862 11.4368376209765 2.32144769968477e-21 3.92468591004107e-17 190.776366 184964.995616 89.870952 103174.886052 122.902639 66314.470196 197.167843 211621.563587
c365816_g8_i2 10.0672533505931 9.01175178568285 3.30517983375941e-21 4.44770966013338e-17 28.09497 15288.230401 18.579549 21042.388754 35.080535 19011.538347 27.125489 53104.408074
c361453_g1_i1 10.0792019646195 7.98800832233341 3.34187046814897e-21 4.44770966013338e-17 15.733063 11142.119246 16.206369 11309.240631 10.462883 8416.279713 10.120888 20657.603722
c321673_g1_i1 10.8821709753363 9.9438317074085 3.42006042645502e-21 4.44770966013338e-17 22.674504 18885.650379 31.834488 44869.268739 40.197205 28841.444556 22.342898 124686.109283
c355207_g1_i2 10.0102937493247 8.19273520229764 5.71177165898618e-21 6.55557781157689e-17 7.849719 10677.397728 22.632195 19203.574015 14.245999 7420.055471 23.637586 21410.285907
c371098_g1_i1 14.0901961016084 5.30251357084421 5.81642635090401e-21 6.55557781157689e-17 0 1534.384065 0 1321.231651 0.015143 1434.21843 0 4000.330775
c346669_g2_i2 10.6111680752302 10.1996211978217 7.93273959548661e-21 8.38203013432599e-17 51.288596 59273.128221 40.749105 39811.43658 51.475598 38156.361237 16.599127 106612.889739
c357795_g1_i1 11.2575687962449 10.3065239506458 1.13851788985506e-20 1.13223594996868e-16 10.645121 54403.661006 38.265482 62069.561385 53.370882 36392.406945 11.969061 106882.341078
c366310_g1_i1 10.8389144835585 8.3735236096242 1.98098994272928e-20 1.86061178720943e-16 2.180876 15561.596009 10.230089 14866.711461 19.824957 12854.571192 9.854368 21538.562517
c366821_g1_i2 10.83092056488 9.25014081420962 2.79619862920898e-20 2.48805754027015e-16 24.647784 9092.938632 8.572849 24585.359177 20.494826 27385.449266 22.296287 67248.604884
c333267_g1_i1 10.6761520769826 11.2499195113598 3.73267231573703e-20 3.15526523521567e-16 59.964605 84332.428592 81.63585 106316.252963 146.742448 77445.561088 33.271219 244387.991776
c280576_g1_i1 10.6681617473524 11.2338687825377 4.73978431973502e-20 3.81579722220496e-16 34.440387 58441.642055 59.467568 83152.705619 165.156036 99174.584 86.420341 272649.584795
c329148_g1_i1 10.8093600685914 9.33129584063052 5.33490738461469e-20 4.09968232844422e-16 9.379558 23588.823519 16.597303 29101.080569 43.240287 26551.915407 10.396546 48756.114443
c390664_g1_i1 11.209039683427 7.34066839769051 6.45189880413243e-20 4.74248224184451e-16 0.864093 6942.9972 2.675539 5149.256302 9.188245 6241.124612 1.808643 15219.347954
c363606_g2_i1 13.5667785557581 4.78017450577464 6.90181283670384e-20 4.84966300716436e-16 0 1680.954977 0 1165.604588 0 837.976808 0 1719.515259
c336049_g1_i1 10.6893018084309 11.8926173042218 7.17142676527599e-20 4.84966300716436e-16 96.174798 153845.073412 127.166404 155648.240482 228.882261 136098.420685 42.015422 333438.205024
c361435_g3_i1 14.2075961378016 5.41972901267867 1.26063361023589e-19 8.19712459283465e-16 0 1758.365503 0 689.786805 0 2335.16163 0 3875.489915
c362576_g2_i2 12.9199399372908 6.38939931933427 1.45288270422936e-19 8.66038424911329e-16 0 1582.832889 1.63378 5721.160357 0 2456.62418 0.418773 7434.31917
c352996_g1_i1 10.820721427148 7.25063713034902 1.45962583670479e-19 8.66038424911329e-16 3.260471 5242.642164 6.920974 6491.195947 6.667979 4271.932652 1.025557 16726.248081
c368297_g1_i1 11.8527464836375 5.24397039867247 1.485556442159e-19 8.66038424911329e-16 0 1327.848262 0.68329 1398.496025 0 961.978842 1.355633 4682.558457
c367066_g1_i1 9.39736448771057 8.1376364036626 2.06238264505398e-19 1.16223511579372e-15 13.667442 7422.723814 15.776008 10071.393825 25.19985 12468.330648 51.648372 28526.04518
c368297_g2_i1 10.7584424498676 5.55788636967913 3.1118800253715e-19 1.69709890596567e-15 1.308251 1413.058486 0.69589 2015.757256 2.359588 1099.505684 1.739155 5920.562518
c314691_g4_i1 11.169088132971 6.75188933135129 3.79303473180874e-19 2.00302359277579e-15 3.703005 7469.733593 0 4215.272501 4.453606 2793.356167 2.217641 7007.269332
c344914_g1_i2 11.921794721762 5.819640669829 4.30296248866263e-19 2.13961013017141e-15 0 3519.597345 1.098027 4170.335006 0.524267 928.291007 1.311463 2062.019817
c356654_g1_i3 11.7814084117609 6.51284285677547 5.84335287786889e-19 2.82253978353792e-15 0 5073.235516 0 6081.411255 2.864781 2593.738786 2.854008 3234.982987
c365069_g1_i1 12.5219498817575 8.67311602386869 8.64586129200432e-19 3.9505043290509e-15 2.881812 20686.631872 11.042248 20732.531434 0.382096 7957.833148 1.485098 35861.482249
c360841_g1_i2 9.71218003328916 6.21364565152649 1.13229779234821e-18 5.03759287815718e-15 1.011848 3205.818372 5.243898 4626.045332 6.486652 2009.411976 9.552943 4783.97713
c334474_g1_i1 10.0188070523041 7.43919114252561 1.37573126898678e-18 5.81459699493606e-15 13.768558 6843.374639 8.103416 10023.047523 9.617204 6129.140464 3.105202 10713.927939
c334613_g1_i1 10.1105697872706 7.22889868226045 1.51661349780119e-18 6.11472310542203e-15 1.741972 3914.265324 6.358973 5690.510787 8.709244 3823.316127 18.277757 20392.66076
c305515_g1_i1 11.4663716596639 7.16967777986244 1.519078033075e-18 6.11472310542203e-15 0 4756.019346 3.380348 5982.46908 6.887691 4641.438106 1.035753 15186.507082
c365468_g2_i2 8.65423985743209 7.40932093585846 1.83137206368047e-18 7.20035869371972e-15 17.632202 5704.712816 27.851351 5835.868669 24.099612 8468.036468 28.861545 13743.0288
c341538_g1_i1 9.15423652338066 8.93684842871014 2.21716958693994e-18 8.51907101607365e-15 19.623056 15395.690227 31.147698 25093.627638 81.347205 20212.311155 78.607527 35938.225478
c323639_g1_i1 10.4173999045494 5.43965857640794 2.87704737351396e-18 1.08088751791337e-14 0.871613 1017.691204 0.961444 1583.255072 2.755744 1473.248812 1.857727 5436.570007
c334402_g1_i1 11.1226824017267 6.54601001903229 3.23363436723261e-18 1.17638968470843e-14 0.713692 1296.099955 2.831495 3338.13048 4.020158 4692.791526 1.304491 10207.188029
c357867_g4_i1 9.23159368704958 5.74539948527669 3.27041648515315e-18 1.17638968470843e-14 3.62003 1884.201968 8.341255 2477.484697 2.193446 2341.771157 6.97162 3798.545083
c336581_g1_i1 11.5622448301746 5.05171999805867 4.22481843287853e-18 1.4497891900856e-14 0 1345.351533 0 952.198108 2.105541 1620.845144 0 2698.351069
c371368_g1_i1 8.56151910058147 8.05060213017666 4.28774411188084e-18 1.4497891900856e-14 23.596913 17608.605242 47.358439 11341.59323 45.969862 8732.230595 48.538305 12924.658559
c346669_g2_i1 10.0708604693801 10.026149095416 5.33203158235857e-18 1.7675371046602e-14 59.997982 72115.902897 43.746916 41458.464571 84.285877 25780.996048 15.906155 69419.104498
c332586_g1_i1 13.3154501562215 4.52951931217592 5.63155270322402e-18 1.83092608290858e-14 0 484.240106 0 864.334065 0 1391.925987 0 1720.433373
c371055_g5_i2 11.3398434368355 4.65473931213142 5.79184187615125e-18 1.84751013446393e-14 0 1496.819109 0 1100.970313 0 1076.647768 1.79436 968.231092
c363667_g1_i2 9.20142929702762 6.26881589420378 6.09092791710467e-18 1.90693417689176e-14 3.469487 3821.18918 4.158669 2141.421082 10.474183 3520.062856 16.478229 5794.945751
c332067_g1_i1 12.0147193650093 4.76028490956131 7.57051522647172e-18 2.28551150931743e-14 0 553.169177 0 1165.048908 1.186963 1102.34737 0 2858.157093
c341303_g1_i1 9.67965792381638 6.70299752084538 7.90855564176907e-18 2.34567760334871e-14 7.084766 2291.589838 6.552519 4830.318359 8.763597 2503.823193 4.962219 13644.972017
c344769_g1_i1 11.3745884215239 4.86464703213045 1.11074648247011e-17 3.22136444567533e-14 0 1062.542037 0 1862.784955 1.827406 897.7807 0 1882.066203
c346669_g1_i1 10.5882784367665 10.1303858848199 1.12420592619775e-17 3.22136444567533e-14 44.027668 41889.267368 36.5518 85030.472526 63.153722 26152.71455 8.153916 65875.795271
c363384_g5_i1 10.7704846523351 5.04455394343723 1.14806076776976e-17 3.23489082534487e-14 0 913.716224 1.914015 1005.833214 1.103563 1028.982075 1.05168 4427.171016
c386249_g1_i1 13.0937008032477 4.30846698531407 1.78337190308642e-17 4.71094407311869e-14 0 687.383366 0 448.733109 0 1292.510968 0 1337.794701
c358610_g1_i1 11.4093443947671 4.05478846985579 2.58093182877365e-17 6.7128845667097e-14 0 433.324286 0 720.499794 0 453.219076 1.050021 2035.108764
c370473_g2_i1 11.2123904039217 9.38043055230431 2.98377962320933e-17 7.52901120386591e-14 5.09387 7315.082624 14.260941 12400.266546 29.125858 22564.878098 17.809761 117143.574515
c344172_g1_i2 11.5648250578306 7.80947169677853 3.17072880440923e-17 7.88308460486814e-14 0 13432.49973 4.549576 4901.45105 10.310976 9067.464926 0.955713 17929.959774
c369245_g1_i1 10.5189893277149 9.76182277106751 3.66404385991114e-17 8.97754468180141e-14 10.399975 8363.721326 29.944151 32264.173698 64.00222 40241.873484 33.893707 105392.694392
c345782_g1_i1 9.70910099909681 10.4513062096006 3.7404034647987e-17 9.03371557951139e-14 71.962508 71537.098757 94.179107 52161.074952 163.888134 69420.519908 26.58513 68885.080209
c335256_g2_i1 11.2623616982125 4.75369867692969 4.07768962786007e-17 9.7096107586659e-14 0 1835.084692 0 1147.098225 2.480269 950.573267 0 1132.914078
c369516_g1_i1 11.2441818997686 7.14137955012936 4.21108122576426e-17 9.88796964152996e-14 0 3186.07309 5.826497 9718.972567 4.638151 2283.857183 1.718057 15289.136342
c367449_g1_i2 10.786398619738 4.26701176503325 4.50483806745133e-17 1.03969932249038e-13 0 695.827523 0.883619 875.928211 0.541173 491.434515 0 2049.764988
c371368_g1_i3 12.6073879729447 7.87704072779937 4.73886906837543e-17 1.06821690991692e-13 0 7006.733226 7.478152 21981.700438 0.877694 4926.239813 0 10776.574819
c354857_g1_i1 10.000415387974 6.63072626293236 5.91765020467702e-17 1.3163812880304e-13 2.371422 1583.264562 5.007277 2754.570702 9.722912 4999.515199 5.223257 11757.448458
c354728_g1_i3 12.1172251381115 6.90984777515951 7.5362990544856e-17 1.65467765032395e-13 1.073064 8719.003351 0.215983 1511.959947 1e-06 2001.241628 5.673594 14840.918971
c366324_g1_i1 11.1966203886451 5.19632595644875 7.93064908301628e-17 1.7189376862473e-13 1.15698 657.161853 1.06284 1680.709144 1.036955 694.618001 0 5439.115093
c360841_g2_i1 8.60914319327954 5.01752051698895 9.08770569237448e-17 1.94479202501799e-13 4.407616 1543.918639 2.431088 1426.300103 4.85773 881.929873 9.463807 2824.388065
c337171_g1_i1 10.3429717817933 5.49733463711534 1.04108742815268e-16 2.17294225652283e-13 0 2565.619944 1.130718 917.698968 4.385304 2568.241279 2.527529 2431.225932
c264073_g1_i1 10.7434248237681 5.78821514135566 1.19724657159298e-16 2.4684012181299e-13 2.332933 690.658247 0 1741.504698 3.358286 2942.595679 2.198999 6198.749388
c358426_g6_i1 9.67368455869014 4.96998572742244 1.30705329715902e-16 2.66232583764214e-13 1.293863 1385.198424 4.228869 1003.684927 2.552984 1398.935341 0 2450.767119
c383828_g1_i1 12.9289849783041 4.14433718617369 1.61099419529206e-16 3.20421059581724e-13 0 374.238102 0 1057.173834 0 332.203279 0 2115.773064
c364653_g2_i2 12.3705687339502 3.58850133718406 1.65439635222879e-16 3.25227390814539e-13 0 282.07746 0 562.933286 0 517.548484 0 1064.627093
c367449_g1_i1 12.1348188494746 3.35416579265034 1.81394873541549e-16 3.52494024260706e-13 0 427.013289 0 357.139523 0 375.42498 0 943.155718
c363606_g4_i2 12.3120452130692 3.53030602444517 1.87142712086915e-16 3.5953092262316e-13 0 428.161192 0 302.466389 0 528.169026 0 1114.900941
c342213_g1_i2 10.4678012072924 3.97840879244225 2.00399717672217e-16 3.76444189656671e-13 1.167327 638.223619 0 724.388818 0.540598 376.469126 0 1607.263946
c362576_g2_i3 9.4667483408415 5.23141908084567 2.44356303129227e-16 4.53971047468499e-13 2.51734 1788.651783 4.790206 1739.731809 3.13888 831.379553 0.406476 3533.585803
c352658_g1_i1 10.7258459602273 10.2275280587974 2.63394772521517e-16 4.78817710021857e-13 26.857733 96430.665453 33.335233 25907.36397 83.315084 48482.911943 5.785784 57381.948711
c366357_g1_i1 9.43306109048813 6.92180231864631 2.72319988883579e-16 4.89776191070592e-13 4.731628 1789.919568 10.43628 2507.389618 10.831434 5032.483694 17.134245 18244.850127
c321917_g1_i1 10.1306258492178 4.77698301056992 3.52887090117576e-16 6.21456221140184e-13 0 1683.138636 1.505012 827.854359 2.806306 1166.322681 0 1601.538227
c361085_g5_i1 9.47854434610839 6.28907246662271 3.94839398604097e-16 6.88168437183565e-13 0 4678.076092 10.058881 3174.866705 5.30805 2651.465135 12.708891 4774.642729
c351827_g1_i1 10.9548685351482 5.15430215855441 4.16631278247295e-16 7.18739971051471e-13 0 526.676239 1.796931 1156.789756 0 1200.671688 1.853717 5201.466571
c314691_g2_i1 11.4927110345352 6.3625627355039 4.29771754523036e-16 7.33919922860338e-13 0 5648.389155 5.668877 3244.972047 0 2225.965729 0 5201.389904
c357340_g1_i1 13.953744811421 5.16630549048873 5.22654739306504e-16 8.66284858202315e-13 0 2220.505683 0 162.03797 0 2096.578666 0 2494.739538
c347074_g1_i1 12.844320111711 5.47399901137725 6.3911357762483e-16 1.0290459015277e-12 0 1060.669786 0 682.463143 0 730.494394 0.826047 8694.827948
c353631_g1_i1 10.4655705074268 9.11424634258787 7.47398832064751e-16 1.18090412473393e-12 9.224795 20499.532795 16.150162 22148.43266 55.042514 25159.682275 2.948266 41799.383213
c368766_g1_i1 11.0501256468944 7.60189634212006 7.55083125432888e-16 1.18199873474014e-12 1.391069 1418.360837 6.005798 9050.799604 11.424039 8448.557944 1.705906 22327.682717
c365301_g3_i2 10.2997654753989 4.05428700913964 8.32730713877313e-16 1.29158825641767e-12 0 1121.091819 0 486.874638 0 496.478097 3.366709 1253.180826
c360915_g1_i1 10.2178436031095 10.1318009631254 8.72310702991649e-16 1.34067810971976e-12 23.296912 62131.445234 40.412596 28359.408728 126.540859 52782.990554 10.602351 76106.584271
c406625_g1_i1 9.05684576080101 4.84272641351403 9.07361769721221e-16 1.38198554515864e-12 0 1063.48221 2.28599 1338.387988 3.065189 1103.901474 8.78007 2212.476067
c358663_g3_i1 10.9937077157222 6.44086427670018 9.43254990117889e-16 1.42382656374384e-12 2.048519 585.657967 2.181801 2634.410431 3.728151 3006.297908 1.335023 13983.862053
c366128_g1_i1 10.0819884608562 5.1541172097554 1.05597858768445e-15 1.57987479638149e-12 1.016339 477.210625 1.552996 1186.84741 3.337203 1294.24868 0.902806 5036.450421
c362222_g1_i1 10.4130103427168 5.70075034613203 1.09635766695683e-15 1.61945558012083e-12 0 3023.757235 3.746017 3371.251382 4.079344 1405.120436 0 1916.057846
c369765_g4_i1 7.5232043922901 7.47835457947103 1.10159226623307e-15 1.61945558012083e-12 63.931704 6882.687787 51.887781 9005.980938 48.892241 5897.92479 53.064034 13994.214714
c354662_g2_i1 8.20308605479919 6.27046889466183 1.25431145098005e-15 1.82807243556542e-12 15.052371 4868.861615 17.758174 3599.733526 15.739099 2730.792279 7.860617 3258.043524
c366293_g1_i1 9.29310316832536 7.36966822199344 1.28097474120809e-15 1.83528942117053e-12 6.006135 1881.342286 13.674026 5480.330887 26.400528 9378.330549 15.251857 17241.257528
c349140_g1_i4 9.22926771175608 5.51801343256457 1.36688594720245e-15 1.94191993282303e-12 1.284875 2166.158898 4.425314 933.717476 7.074983 3147.785604 5.800369 2046.902856
c370709_g4_i1 10.6745455709768 8.18792245057922 1.4820680671602e-15 2.08801159641864e-12 2.43852 8643.640055 10.317978 14694.55992 24.692027 11635.452757 1.268009 23477.850167
c341743_g1_i1 10.5113460937203 8.83006191022045 1.74305638632658e-15 2.416547664012e-12 0 11359.636751 30.241372 23088.7196 20.38012 20864.157073 28.170376 34297.235663
c397457_g1_i1 11.1274238121972 8.81966239052931 1.74385027392e-15 2.416547664012e-12 1.241614 4074.686457 9.009981 9066.350853 24.344398 25618.784318 14.128074 58922.718838
c346996_g1_i1 10.2731015917602 5.16490806638741 1.86965958925054e-15 2.56673482741442e-12 0 2463.074234 3.305442 2119.168813 2.832132 915.162708 0 1176.374974
c355207_g1_i1 9.61845894668395 5.49835657830824 1.88259406962764e-15 2.56673482741442e-12 0.669396 3639.998183 0.925679 1535.7815 0.837822 1148.346478 13.075474 2556.146772
c324836_g1_i1 10.5354310519327 7.50396974031913 1.93431397630792e-15 2.61615191570055e-12 0 6879.687562 18.808505 6893.929481 5.246206 5722.566412 3.739504 19090.548844
c366442_g1_i1 9.28571334523238 6.28452911673059 2.16158304915984e-15 2.90032978934176e-12 3.755626 1804.357281 1.10316 3771.955054 6.374001 4633.507342 23.254611 4237.212284
c266220_g1_i1 11.2252171548148 7.96471718375635 2.27007204568168e-15 3.02191275737823e-12 0 12736.226749 3.261324 4760.640133 16.974673 12197.356776 3.200148 20417.289666
c332725_g1_i1 9.3081141034317 5.55569143142818 2.40341382973095e-15 3.17442147564042e-12 0 2266.725482 5.447041 1270.379755 1.504281 1555.658194 13.291112 4880.305772
c360234_g11_i1 9.59993831156955 6.22546948145813 2.84148452749662e-15 3.72393067587313e-12 1.535108 3681.825368 12.232324 3258.207579 0 1934.81502 10.123442 6662.944875
c366799_g2_i2 10.1862793772597 8.42627831186619 3.37444445315698e-15 4.35488800106585e-12 8.152346 23805.739649 32.494943 10668.187471 22.46193 14442.61965 1.077017 15996.01272
c335881_g3_i1 9.89222669780712 4.78402530075999 3.7178813107232e-15 4.76176098601126e-12 0 2170.662059 2.656968 776.365525 3.310225 793.658953 0 1705.897048
c336593_g1_i2 9.10521279261863 6.36186317840943 3.82843547642869e-15 4.86648840989464e-12 1.445806 2190.547082 18.034539 2888.042041 8.260658 3270.97566 7.581581 9106.271362
c365224_g1_i1 9.54056293946138 6.57342160151626 4.50656684633184e-15 5.64362373462633e-12 3.88043 5697.466675 0 2869.741024 14.217313 3056.481493 13.417305 7847.30724
c362280_g1_i1 10.8778249670188 4.27867220598 4.7111091071275e-15 5.85639358727345e-12 0 264.898919 0 664.882576 1.414202 683.01641 0.710047 2744.758615
c357876_g1_i1 9.54762825643891 4.69576452436876 4.998243958136e-15 6.16797897846999e-12 2.540302 2251.202752 2.729431 753.978526 0.830801 563.418463 0 1600.75265
c319479_g1_i1 10.7416654910322 4.04826990156763 5.0568602738239e-15 6.19509356241461e-12 0 311.52551 0 1208.298912 0 292.947134 1.891232 1703.082081
c355854_g1_i1 9.35456334564222 4.8410173792622 5.97994133274119e-15 7.22129172568494e-12 0 944.700498 1.908363 644.04127 5.048654 1479.09223 3.044058 2805.179166
c359298_g1_i1 9.12480321116399 6.32385778212913 6.0524660417896e-15 7.25703555997896e-12 5.300211 3270.761925 1.71416 3395.094201 19.542742 3250.583485 3.516978 5964.403077
c366442_g1_i2 10.0685927424149 7.47155499399139 6.14871952447603e-15 7.32052690314766e-12 4.025125 13851.288709 16.605582 5465.620601 13.554874 5279.787516 0.028991 10198.785851
c342150_g1_i1 10.3585120383184 7.82158235247648 6.72412478942004e-15 7.89440267464535e-12 0 8834.112007 3.072659 7948.246143 22.290032 8444.033671 18.117228 21827.703106
c362148_g1_i1 11.0374952384501 7.42096566227512 6.82962873389762e-15 7.96297029662207e-12 0.414974 13753.899583 13.57549 4189.820257 3.411625 4744.526969 0.508944 11813.403047
c360234_g2_i3 9.92878833148436 5.52907709335541 8.36063301651333e-15 9.68126944546423e-12 0 2217.073442 5.081217 2374.809784 4.600173 887.331869 0.015967 4197.807162
c350979_g1_i1 8.75832414183296 5.62694538728262 8.53100316388246e-15 9.81128542454923e-12 4.015049 1289.383068 1.065308 1624.506182 11.51271 2410.971404 10.132835 4789.119776
c336553_g1_i1 12.0893482129203 3.30902343911426 8.75159002877284e-15 9.92994170096909e-12 0 482.19962 0 200.649464 0 210.624041 0 1356.051716
c362341_g1_i3 11.5968564149446 2.82049748910683 9.25274739360103e-15 1.04285865323798e-11 0 435.318851 0 181.617173 0 308.583714 0 432.844503
c343593_g2_i1 12.6017852014439 3.81852133864213 9.36539961502412e-15 1.04856502630146e-11 0 170.778366 0 325.75997 0 953.630754 0 1370.686096
c351854_g1_i2 8.74278438219714 6.56494425732479 1.01559533306342e-14 1.12959590919979e-11 8.885192 1741.796904 4.663931 1709.868008 18.949416 5422.271136 20.100355 11088.786967
c348366_g1_i1 12.029001182697 3.24908001484639 1.0989376069466e-14 1.21430450787978e-11 0 158.196014 0 712.66018 0 354.421357 0 600.42249
c361590_g1_i1 8.91569277627081 3.97710001839034 1.15135293533647e-14 1.26396123346659e-11 0 648.033356 2.316367 621.038505 4.007066 631.423621 0.806324 1242.223356
c316531_g1_i1 11.4377022641183 6.34312852609351 1.20269585010959e-14 1.31180752136276e-11 0 509.864806 2.170983 2906.530503 4.435549 3137.07006 0 11719.020052
c345970_g1_i1 10.0298055001041 5.59525429396272 1.25186298889506e-14 1.35668243992677e-11 0 1687.643691 0 909.975282 4.462019 2802.232371 8.176922 4283.888919
c358976_g1_i1 9.71636907914054 4.89907392351428 1.27415168902129e-14 1.36335843575518e-11 2.328281 338.897739 0.751718 587.116251 2.031868 1405.403134 2.628786 4351.97482
c336909_g1_i2 11.3131956972765 2.53979842019137 1.39108320339029e-14 1.47911514799729e-11 0 310.699966 0 226.252234 0 196.396761 0 415.722995
c329686_g1_i2 12.7127194048115 3.92892432451767 1.50738692285104e-14 1.59276154969402e-11 0 153.184491 0 416.709211 0 1204.821679 0 1070.238753
c365318_g4_i2 11.6942397817286 2.91696774985026 1.67150535901855e-14 1.74458801670765e-11 0 173.559957 0 341.198068 0 219.73471 0 897.973485
c369765_g4_i2 6.91791192568705 8.79371784405824 1.78016933860987e-14 1.83460209815332e-11 205.146585 18666.277709 266.30367 19803.81106 140.732837 16268.898809 235.41858 33263.923699
c348101_g1_i1 10.2516921128507 8.12679168164233 1.79227442171556e-14 1.83460209815332e-11 1.273924 18926.047374 18.268908 8637.750087 27.622158 12175.462105 2.504411 12821.906031
c368882_g2_i2 11.5658862368876 2.78983048895825 1.79541241992392e-14 1.83460209815332e-11 0.000174 174.6641 0 336.74393 0 373.500987 0 407.833232
c359322_g1_i1 9.03330667245635 4.26213404205478 1.98852629938121e-14 2.01307924087417e-11 0 596.986806 3.415837 988.066714 1.192174 367.42836 4.552853 2240.747628
c319107_g1_i1 8.91366723053094 8.00991133939008 2.05974684054358e-14 2.0727673830713e-11 3.655015 4912.924401 17.137629 9957.3183 45.052858 12676.723878 76.863932 25239.441639
c353531_g1_i1 10.5192026601382 5.65954019971347 2.2632417188288e-14 2.26407202052446e-11 1.265279 531.656114 0.854703 1247.850269 4.973627 3567.982492 0.108565 4643.576224
c366821_g1_i1 10.2960907447196 10.2098695266181 2.2872970646095e-14 2.2746765666883e-11 14.052037 10379.833053 29.194285 44803.366056 137.893915 65090.781714 26.690614 123530.149484
c351091_g2_i1 9.95802753745683 5.05998980019762 2.34676011029781e-14 2.31804324074496e-11 0 711.405388 3.798437 802.010625 3.37232 1761.94929 0 3716.021357
c368565_g1_i2 9.78839020608072 3.73898914652929 2.35832675236383e-14 2.31804324074496e-11 2.407291 268.255174 0 684.537529 0.181564 573.869096 0.767136 1151.522708
c366324_g1_i2 10.7819352730048 4.79005104956805 2.42621652261048e-14 2.37098854188192e-11 1.165374 381.73998 1.061561 470.571581 1.018516 2584.631193 0 1476.763822
c345440_g1_i1 11.1391660049351 4.43501891956256 2.59310003883899e-14 2.51316144934274e-11 0.350057 163.539788 0.239041 630.149066 0.254944 952.706559 1.536752 3071.458681
c359405_g2_i4 11.9851993913695 3.20559506190201 2.60143174477399e-14 2.51316144934274e-11 0 111.117558 0 539.051898 0 387.218701 0 817.88326
c366246_g1_i2 10.3793129886504 8.44067614005944 2.73539046488954e-14 2.62756012940429e-11 2e-06 22719.386806 14.121869 21680.613874 30.620653 9117.698298 16.501865 10890.230255
c367804_g4_i1 7.03197408720527 4.98720266984329 2.88805284854866e-14 2.74303365551311e-11 13.100838 1486.523672 15.173565 1397.324736 7.690527 1103.796738 21.580424 2272.830217
c358426_g4_i1 9.70378994727853 3.67080388878394 2.99211970103e-14 2.82599855248901e-11 0 485.910579 2.829494 513.801512 0 469.278895 0 1127.116007
c368186_g6_i1 7.7067215022189 4.62756008250798 3.14854638637378e-14 2.95721971762847e-11 4.228448 582.537214 5.421755 828.305563 9.213819 1098.768784 10.431027 2655.444601
c360920_g5_i1 11.3865346255554 2.61228906889862 3.19425510706814e-14 2.98357545254782e-11 0 198.285685 0 270.50166 0 157.799468 0 682.483762
c270626_g1_i1 10.9869137560665 6.12182095915679 3.58820528252896e-14 3.33312726085116e-11 0 3695.866478 0 1413.280051 6.944886 2816.842436 0 6474.141945
c335881_g7_i1 12.0268633563884 3.2469402646938 3.84176491009846e-14 3.54916097940473e-11 0 794.16647 0 406.647846 0 315.094787 0 187.473482
c349238_g1_i1 9.42279743922489 5.31646577899133 4.36201598004279e-14 4.00788666096736e-11 3.563641 1276.143393 0 1196.432027 7.045223 2303.654684 0.962654 2962.500036
c344172_g1_i1 9.9359857941136 6.09283394374617 4.4830310124548e-14 4.09681183258181e-11 0 4256.792282 3.610162 1286.984434 10.025164 2194.395195 0.804231 6639.388023
c360197_g2_i1 10.8338954567531 4.33424922594805 5.00643802763352e-14 4.55052917111709e-11 0 230.505678 0 629.958248 1.836357 781.115416 0 2883.196395
c338678_g1_i1 10.2155639293864 6.45542905089922 5.56625963589954e-14 5.03231543617351e-11 0.890749 624.600963 0.912101 2560.622576 10.222122 4607.415649 5.091534 11073.886503
c281491_g1_i1 9.99943888252355 2.74547659244522 5.7067927446802e-14 5.13192444149534e-11 0 239.188961 0.899083 227.065324 0 322.798102 0 532.408608
c365687_g2_i1 11.3561352302762 2.58226953842223 6.31312705984849e-14 5.61742045785319e-11 0 338.290318 0 229.678375 0 298.94879 0 211.001877
c369886_g3_i2 10.4295269531829 4.40716660370976 6.48479471251159e-14 5.73996001930175e-11 0 213.921386 2.470528 558.940293 1.494654 1084.90425 0 2723.028124
c366357_g1_i2 8.3544541981337 6.57630818389323 6.8327016734933e-14 6.01640734543815e-11 11.579953 1601.778516 32.523239 4079.427704 11.692775 3799.487972 6.902226 10782.099623
c358668_g1_i1 8.95995451672728 2.96539203379881 7.10482048020244e-14 6.1915214434226e-11 0.553596 291.11574 0.996993 379.088343 0.50678 202.590124 0.360349 754.977377
c366426_g2_i1 7.89526880154684 10.7815437089086 7.56300141084067e-14 6.557005869331e-11 151.467998 59098.851144 860.91052 51235.371813 225.256415 48442.193372 574.870734 236025.483786
c360933_g1_i1 8.98020519666236 3.87809576654371 7.81398257129854e-14 6.74003837484119e-11 0 264.428942 2.151284 542.135408 0.731927 467.089228 4.168925 2006.026811
c341110_g1_i1 8.75271827118518 10.6962998708252 8.14413801806811e-14 6.98915868837883e-11 63.994836 18966.042698 159.159764 31576.746991 242.378979 93084.840933 577.047898 214098.139778
c344132_g1_i1 9.3562676094843 5.50397565839691 8.36568087205699e-14 7.10903063397355e-11 3.86046 855.685663 0 1428.065707 8.349184 3104.998113 2.832236 3239.477554
c360841_g2_i2 10.2576394590817 5.99069668353393 8.36791884729115e-14 7.10903063397355e-11 7.620413 4376.178131 0 1455.519226 1.73727 1832.844848 0 5531.83559
c363808_g7_i1 11.1102847087962 2.33938736998811 8.87232896779645e-14 7.49986839976802e-11 0 155.734652 0 232.705932 0 173.383962 0 474.445368
c364779_g1_i1 10.4046138289142 3.90521949562118 9.58374206602376e-14 8.06092836401049e-11 0 186.428502 0 590.127368 1.589494 926.167934 0 1211.773383
c366721_g2_i1 9.14311179621446 5.3199627520881 1.02889175219094e-13 8.61121274301508e-11 5.560515 2155.086154 5.333384 2573.301882 0 1545.834781 4.704777 806.919854
c362576_g2_i1 10.0331573345429 5.80834691471752 1.04089648497367e-13 8.66877051934082e-11 2.529884 6842.85888 4.780926 1068.354237 3.181117 633.797602 0.411785 2496.65159
c371827_g1_i1 7.78217752583854 6.41535099067105 1.10185479957614e-13 9.13145961401673e-11 19.50096 3916.109446 5.634321 1822.64864 15.284827 4031.991008 61.869675 7488.695595
c341774_g2_i1 11.6010371642887 2.82461194172835 1.11228845589553e-13 9.17296150881028e-11 0 499.101278 0 340.989359 0 268.086968 0 153.397717
c342150_g1_i2 10.3663562177642 4.99502751527193 1.17485040039596e-13 9.64187176658941e-11 0 1271.521586 5.464445 991.533194 0 607.668894 0 4405.056854
c366493_g1_i1 8.01871125369321 4.14574022019703 1.24999040422695e-13 1.01598979672797e-10 2.783167 254.785855 4.354801 635.047921 2.957806 942.290735 6.340174 1774.470549
c351940_g3_i1 9.83020926887899 3.3311063681429 1.29740877476887e-13 1.04948575253576e-10 0 578.775293 0 641.094484 2.374728 183.490296 0 561.090476
c310812_g1_i2 10.1141875627334 4.11291441737709 1.31449106145551e-13 1.05824041824662e-10 0 487.494635 0 317.51576 3.30238 882.593379 0 1958.784726
c358048_g1_i1 7.36719437707127 6.14595566828738 1.39385601019491e-13 1.11681556775153e-10 17.393296 1576.583796 16.837424 2390.203772 38.768802 2943.593739 24.581805 8144.19857
c371493_g1_i3 9.63034930042902 3.8519547973897 1.48188197259942e-13 1.1817449530736e-10 0 419.630579 9.1e-05 214.335609 2.129591 560.328383 2.287537 2050.882658
c233867_g1_i1 11.1010669115615 7.90616441592583 1.49213560362371e-13 1.18433534938888e-10 0 8722.003331 4.866092 6536.489916 18.381587 11474.784004 0 22300.962335
c360234_g2_i2 9.35653847569734 6.17299211692798 1.62666605516907e-13 1.27910426334415e-10 2.71732 4070.736705 0 4491.920706 3.267871 1436.920326 26.11456 4187.463385
c218122_g1_i1 11.2036431923287 2.43155679198298 1.65891395825389e-13 1.29842273893666e-10 0 199.329816 0 341.595169 0 98.649144 0 469.259012
c354714_g1_i1 10.1815444732426 4.85404862908002 1.70411570147116e-13 1.32765533973326e-10 0 1914.845186 0 516.801435 4.525594 1063.131313 0 2407.065155
c348161_g2_i3 7.38715051346741 5.51959098068079 1.71856205486161e-13 1.33276852348171e-10 5.235476 3014.082788 25.377475 2271.021937 9.599826 1401.229068 28.701502 1928.591138
c348093_g1_i1 9.430291589766 7.0934260866295 1.77979850225711e-13 1.36771042903905e-10 2.170084 6782.972445 27.303296 4214.130285 13.067235 5909.514822 0.618859 10202.597195
c355845_g2_i1 10.2440021758283 4.06761425711363 1.79792517466237e-13 1.37538835239262e-10 0 502.126829 0 233.753236 0.937365 307.528139 1.984281 3076.874686
c363667_g1_i1 10.1567494350427 6.1802783490758 1.89653195523309e-13 1.44428597034061e-10 6.285279 273.935925 2.453736 3570.394735 3.908262 2338.604486 0.825549 10033.067586
c368697_g1_i1 8.17637086938226 6.09990221695431 1.99056921511356e-13 1.50717109307589e-10 5.642207 1275.150438 22.711514 4541.708098 5.154677 1155.797088 25.662763 7997.050164
c330288_g1_i1 9.55743296904759 5.02900008687773 2.00853534255281e-13 1.50918667592294e-10 0 1649.418554 1.869616 765.95487 7.277341 1773.428777 0 2065.298859
c367312_g1_i2 7.27166720281863 4.30704369693701 2.0195276546696e-13 1.51073178917589e-10 5.483867 1115.865893 7.910398 1052.843501 8.976438 720.448083 6.658072 754.005745
c356285_g1_i1 9.23103268886524 4.87751346841696 2.42458483942157e-13 1.78997887389646e-10 0 390.174408 0.930328 988.04177 5.038429 1244.657874 5.727905 3784.866174
c365848_g1_i3 11.6892350359036 2.91208908134416 2.51927536569634e-13 1.85179883424067e-10 0 133.517356 0 269.051003 0 162.816161 0 1189.43249
c360131_g4_i1 11.2962402954326 2.52304626730648 2.68330569847028e-13 1.96383129002071e-10 0 104.148308 0 185.70066 0 294.019451 0 592.552806
c350669_g1_i2 11.7067321378935 2.92936780012015 2.95887340373295e-13 2.14692298447167e-10 0 159.577675 0 113.383328 0 454.679233 0 851.098581
c369497_g4_i1 9.05304632881857 4.33321138531528 3.14671662610687e-13 2.27346241984137e-10 1.46018 767.913501 3.661564 266.51696 0 586.197043 3.719746 3027.526934
c335881_g4_i1 9.64014835448665 5.59542006332759 3.43755070235448e-13 2.4730178588998e-10 0 3640.034565 9.694127 1522.559457 3.478093 1252.589081 0 3285.078712
c353531_g1_i2 9.03760995949069 4.76377686201279 3.45759334557337e-13 2.47689680588697e-10 5.017898 414.071888 2.641482 703.935042 0.689219 741.577771 2.301266 4583.491952
c347091_g1_i1 9.01319470584765 5.13919108554969 3.47643789903225e-13 2.47988837167169e-10 2.879028 952.746411 3.233323 483.662127 1.730688 517.181324 8.869411 6915.437157
c360841_g1_i3 7.79361849380056 7.55314371108679 4.026914205005e-13 2.84852790513203e-10 7.742793 6363.627895 41.700814 6349.325849 31.532635 9305.285456 160.745755 15249.07739
c355578_g1_i2 7.39189130566292 5.64149114958938 4.16874757941286e-13 2.93657001362791e-10 26.128826 1975.230448 19.225424 1885.304948 8.142874 1336.320715 11.086456 5523.759705
c355824_g1_i1 9.32282056742131 2.72446138346166 4.47872064983722e-13 3.14183182781237e-10 0 135.340033 0.689852 282.187971 0 172.101776 0.595258 876.509864
c358715_g1_i1 9.94619579850528 3.46004021403908 4.60373797844482e-13 3.20295123502814e-10 1.16591 547.961447 1.108157 475.220982 0 82.384201 0 1366.744445
c339173_g5_i1 11.0595267840512 2.28933456206957 5.17394743263566e-13 3.57027714635204e-10 0 120.427057 0 148.297659 0 187.119398 0 594.916345
c340499_g1_i6 9.71775481121945 2.37172398430196 5.22395543019886e-13 3.5901315160174e-10 0 124.910873 0 181.136337 0.206455 135.324345 0.885802 719.153143
c366426_g1_i1 7.35763480318152 10.4092999776047 5.30478507135686e-13 3.63092135114872e-10 175.658239 37626.715128 769.548874 31776.340785 339.924084 41951.032968 789.293865 198313.977583
c329686_g1_i1 10.925317577261 3.68216298639301 5.75667310471476e-13 3.90857296557947e-10 0 76.202119 0 457.207629 0.834627 701.388895 0 1434.634572
c324533_g1_i2 9.88119906211688 2.62992128130964 5.84438657462727e-13 3.94679160917828e-10 0 166.128816 1.170759 154.527705 0 355.38038 0 552.849228
c308468_g2_i1 9.74678585363596 3.25033623346315 5.85965322724059e-13 3.94679160917828e-10 0 186.231973 0 339.395442 1.998424 318.653373 0 1254.808668
c333166_g1_i1 9.86058925964551 4.95853401287857 6.21312647611429e-13 4.13544719805052e-10 0 231.956033 0.828399 524.219185 3.433267 2438.853764 4.267016 2915.823014
c349195_g1_i1 11.258250311498 9.71196458914814 6.52071294772458e-13 4.32315597007142e-10 0.00561 39543.938991 44.328399 49354.17876 29.425083 23455.16254 1.996291 52632.188494
c277249_g2_i1 10.8382536213397 2.07132516635049 6.58991076214456e-13 4.3519667705847e-10 0 257.627489 0 169.638156 0 82.620226 0 349.26488
c361085_g6_i1 6.69175463941088 7.66207914155585 6.86190572065197e-13 4.51395916320959e-10 58.462051 12462.078711 196.00682 8477.261103 90.566732 6521.111771 110.73623 11635.091106
c366747_g1_i1 8.87336437035875 3.27149481069796 6.9560202806068e-13 4.55813449875948e-10 0 416.324408 1.481836 750.984112 0 163.272307 4.176061 551.502814
c358081_g1_i2 10.3437071449268 5.36223122090437 7.21559404316781e-13 4.70997204681867e-10 0 339.387591 0 1027.449487 4.744607 2884.789957 2.449951 3940.662269
c362196_g1_i1 11.8190785229422 4.57653121611652 7.42476213702689e-13 4.82786590926938e-10 0 192.526283 0 346.817467 1.028847 503.66043 0.016736 5057.497587
c390766_g1_i1 9.01551540271709 4.42317455929897 7.64805988712265e-13 4.93510038410966e-10 0 372.813656 0 969.62476 4.939605 934.598612 4.563521 2144.030655
c357934_g1_i1 10.8387941611378 2.07186133043822 8.16815281662393e-13 5.25066255317139e-10 0 113.139723 0.414002 146.772599 0.049766 157.043178 0.144318 467.78315
c360920_g2_i1 9.67341546949814 3.15565941748486 8.22228197357159e-13 5.26543725384833e-10 0 504.908372 2.063236 412.998685 0 105.621281 0 878.548085
c280925_g1_i2 10.8213079815481 6.72462139116222 8.32535131038519e-13 5.31132280466544e-10 0 147.938292 5.01694 7339.405347 3.785676 3612.830865 4.751016 11050.405775
c310967_g1_i1 9.10764352027278 7.51733684611988 8.40468490839809e-13 5.32177093626816e-10 39.565312 9650.870165 3.644737 3456.704191 17.584541 7816.80258 3.74604 16730.34623
c366721_g1_i2 9.83701778509843 7.43968381222809 8.50804344371533e-13 5.36711507716941e-10 1.936235 7371.23822 10.563389 11283.287464 27.13925 6600.321973 0 6822.397111
c363789_g1_i1 8.76426880505056 2.77549596274086 8.79102703506544e-13 5.52501342974808e-10 1.179862 221.291066 0.506374 289.827556 1.273819 428.199926 0 281.942535
c337276_g1_i1 10.3282951972547 3.08710376926671 9.2580616021065e-13 5.77559561097908e-10 0 104.677278 0 383.171117 0.534452 225.168319 0 1201.194015
c364653_g2_i3 8.728681687956 3.50006940135404 9.53693752959183e-13 5.92769754642593e-10 0 282.425894 3.673861 480.250842 0 596.981623 1.900601 830.059626
c365848_g2_i1 10.9140282989725 2.14593123802447 9.97133640782148e-13 6.15246013058071e-10 0 88.474424 0 210.434106 0 234.681558 0 309.993681
c345410_g1_i1 10.832889092825 4.90765293826234 1.06943647537449e-12 6.55076338404933e-10 3.293388 622.308771 0 470.314586 0 552.923674 0 5872.529941
c337580_g1_i1 10.1386862900034 4.49578407458567 1.11090173829445e-12 6.74906869019679e-10 0 188.261108 2.237336 408.731118 2.36567 1612.82666 0 2346.598347
c370894_g1_i1 7.56102234625388 4.88031583342261 1.11791738332361e-12 6.74906869019679e-10 2.630321 682.999445 3.341139 1106.66012 12.760447 1097.605625 21.300675 3403.779203
c350073_g1_i1 9.39150324574443 2.87545203752759 1.12354715530343e-12 6.74906869019679e-10 0 350.055736 1.53356 465.589884 0 122.06471 0 541.757788
c362988_g2_i2 11.0559896649556 3.79953754590989 1.12960900698555e-12 6.74906869019679e-10 0.000466 510.396578 1.331539 426.395825 0.425937 1189.340467 0.400576 141.289675
c364042_g3_i1 8.73933431985432 5.76509843163406 1.14850295079107e-12 6.8129195040926e-10 0 857.722611 5.814551 2520.955515 5.055046 2416.710773 24.700626 5398.014146
c367212_g1_i3 10.773778420019 2.00790600655106 1.16474965660175e-12 6.88513658896523e-10 0 111.674314 0 152.328298 2e-06 127.06215 0.179259 467.551272
c369828_g7_i1 8.64535086793648 7.20018397906294 1.16955910124679e-12 6.88947737891934e-10 2.307793 2530.407768 8.945357 4868.904605 42.776482 8271.321102 37.913706 14079.221159
c342213_g1_i1 9.25952500898079 4.19796887536355 1.19313213789237e-12 7.00393421862363e-10 1.230562 529.233757 0 926.592199 4.751599 320.674312 0 2299.877958
c354762_g3_i3 10.7622970129855 1.99662733068418 1.26887235752882e-12 7.4227715746899e-10 0 229.642455 0 234.95931 0 79.285263 0 230.139415
c360829_g1_i1 10.6885412997375 7.72397574842782 1.29441894870696e-12 7.54610538987225e-10 0.366739 798.920847 7.864492 7216.216857 16.296516 10071.970036 5.288924 28140.592888
c339995_g1_i1 9.51137185108873 2.26433533969172 1.35592124713682e-12 7.85477886968093e-10 0 151.179224 0.688415 215.361151 0 136.235822 0 509.544298
c352972_g1_i1 8.07638524469269 3.7224497329055 1.35665934979288e-12 7.85477886968093e-10 2.234976 672.634079 1.58843 370.612498 6.432141 408.745404 0 1318.711452
c365807_g2_i1 12.2839717531783 3.50236857988891 1.45459111474713e-12 8.39304037683886e-10 0 74.391622 0 1268.962178 0 263.068451 0 512.795736
c360841_g2_i3 9.78145017111897 5.71353703092839 1.46641648087318e-12 8.4062943771449e-10 0 701.712441 0 2252.29367 8.77309 2159.674819 4.975018 6073.588708
c338961_g1_i2 10.9028711166178 6.79769687360069 1.46683278398324e-12 8.4062943771449e-10 0 2053.65745 6.771745 1344.44701 4.235284 942.791606 1.96596 25122.582218
c332263_g1_i1 9.44314652482757 4.4052760760772 1.60884237839883e-12 9.09679298250378e-10 0 326.733394 0 430.466372 4.385605 976.38257 2.587522 2968.83198
c369637_g1_i2 11.4519358964044 2.67713471021165 1.61542876827244e-12 9.1035872807225e-10 0 89.218302 0 178.388964 0.23509 181.168619 0.235808 1045.822724
c352444_g1_i4 10.4641912056003 5.76557126057058 1.64360010020365e-12 9.23157209769531e-10 2.700668 248.843315 2.112899 3867.287267 1.787152 4148.710689 1.379946 637.033762
c352179_g2_i1 9.09511304809744 7.7529466432335 1.77209907482313e-12 9.86063926382043e-10 2.672096 16409.709776 20.224474 3415.483302 56.322336 8302.098894 6.962088 14659.110829
c364741_g1_i2 11.0291986522895 2.25945295749615 1.77309764240421e-12 9.86063926382043e-10 0 262.435525 0 280.391723 0 49.81794 0 395.036156
c364237_g1_i3 11.264995592654 2.49227849210861 1.8015345715069e-12 9.98593566321637e-10 0 146.741033 0 106.403832 0 151.12857 0.346705 911.334929
c362846_g1_i1 10.5876816325533 1.82511522375167 1.84093206655646e-12 1.01709691841885e-09 0 160.230305 0 136.707617 0 100.377792 0 331.855014
c239581_g1_i1 10.340586876916 5.66530962434637 1.86980385840731e-12 1.02968332218259e-09 0 2271.700087 0 946.850562 7.762003 2938.638796 0 3730.3406
c367740_g1_i1 9.36733659096391 8.53237342234042 2.10180151810294e-12 1.14995070632207e-09 3.876882 4314.89613 17.70701 11220.063774 85.100253 19137.982273 18.004882 43971.333003
c370138_g1_i3 10.1582504536385 4.17356824391854 2.14276370620796e-12 1.16537144247041e-09 0.855469 134.081181 0.659998 264.194113 0.800918 639.239012 0 3314.343084
c349262_g1_i1 11.1754999873343 2.40371953327833 2.14377280884112e-12 1.16537144247041e-09 0.005691 68.148886 0.289463 220.458783 0 355.334781 0 336.762164
c371650_g1_i1 8.9147149837794 2.35229248859561 2.33659876950781e-12 1.26612199093118e-09 0.832377 176.568086 0 283.462304 0 124.450618 0.83603 465.630238
c367507_g1_i1 9.6744079125678 2.43815631964167 2.59425164572858e-12 1.40124399913791e-09 0 122.348496 0 173.750327 1.421637 178.878603 0 718.319877
c367212_g1_i4 9.27511670704314 2.82577051548638 2.72282108732361e-12 1.46367199693202e-09 1.960763 433.848134 0 284.670562 0.166554 106.949925 0.207628 671.439275
c337580_g1_i2 9.68405689578218 4.74076210115713 2.72714553852187e-12 1.46367199693202e-09 0 175.442831 2.766765 482.911473 2.825557 1801.42778 1.296283 3082.512555
c248582_g1_i1 10.9481812747302 2.17961563716515 2.7837699008565e-12 1.48933451575507e-09 0 68.63649 0 180.171098 0 162.780544 0 564.870806
c359052_g2_i9 10.8732245706955 3.61813188801206 2.82454370089905e-12 1.50638172606118e-09 0 525.951467 1.422677 45.782761 0 776.701696 0 1102.12115
c333903_g1_i2 10.9749758193178 2.20592167043982 2.93237397977519e-12 1.55408467012149e-09 0 220.01358 0 311.99998 0 179.845107 0 96.092349
c368995_g3_i3 8.69629185818492 3.37332744969722 3.00321695843458e-12 1.58665582945896e-09 0 211.989943 0 236.576016 2.451527 445.99728 3.963306 1375.397896
c335881_g2_i1 9.78184605365038 2.54495449715603 3.01341055308114e-12 1.58708166643303e-09 0 400.67597 0 322.719162 0.972791 190.09891 0 128.348561
c259488_g1_i1 9.00764391198546 3.34802241179294 3.20145297872628e-12 1.68088212263796e-09 0 682.841024 3.847659 296.77552 0 333.049469 0 707.151419
c356733_g1_i5 8.80668119836148 3.22957401881715 3.49600334006106e-12 1.82231535288541e-09 2.874329 487.329442 0.998296 156.452177 0.481955 398.982226 0.173547 885.214316
c371650_g2_i1 10.5472113741145 1.78543761877386 3.50316741602345e-12 1.82231535288541e-09 0 129.126605 0 196.600764 0 83.730706 0 284.216838
c305178_g2_i1 9.68813512078615 4.06613568899148 3.52081583391231e-12 1.82587781138921e-09 0 262.514652 0 518.157681 3.934252 626.030756 0 2328.547926
c346218_g1_i1 6.80081084142163 5.06730380624621 3.64363174999552e-12 1.8837910425619e-09 18.754854 954.562062 15.579178 685.282421 10.31972 1375.160458 25.797195 4278.588093
c331914_g2_i1 9.52808356873468 4.46182013293342 3.76042692986643e-12 1.93824785858865e-09 0.584195 152.749236 0.895746 527.348419 4.012975 1598.112895 0 2076.775527
c335306_g1_i1 10.9157541310665 2.14768662673667 3.80228962738923e-12 1.95386835557957e-09 0 66.618853 0 169.570143 0 154.949275 0 571.59541
c360533_g1_i3 9.17520679973669 2.68365671476753 3.94468824499545e-12 2.0208996487134e-09 0 167.067966 0.390445 266.09057 1.996427 167.903069 0 806.953246
c342727_g1_i1 9.10058066019686 3.32457974534364 4.13345037923727e-12 2.10484755426088e-09 0 645.427961 0 79.884162 2.409815 432.858189 2.489392 884.151041
c366303_g6_i1 9.05162268478856 2.53943031338543 4.22032401616572e-12 2.14263188835138e-09 0 172.407977 2.107224 164.951031 0 256.234831 0 613.606655
c340615_g2_i1 9.29454209499904 4.8639975919243 4.52521301352445e-12 2.29054360027686e-09 0 392.576274 0 1045.944293 1.989505 1972.12265 11.34675 2142.243541
c359705_g1_i1 6.91709066621412 3.86795678994338 4.58985430608592e-12 2.31632820506119e-09 1.672825 558.570484 13.464795 683.949525 3.986553 488.437404 10.05806 1203.477032
c358482_g1_i4 11.2053192110532 8.45648703573215 4.70004756528871e-12 2.3648792901275e-09 2.769259 5281.320921 0.000254 10561.163216 27.465978 13540.283385 1.304988 49387.772455
c368562_g1_i5 7.98975173590347 3.83508946265108 4.85636956221937e-12 2.43628353391077e-09 2.98752 961.702646 1.361859 182.598613 6.411124 577.351644 1.609528 1153.563983
c365721_g1_i3 8.55980348072896 7.70873608348745 5.13381698112033e-12 2.56785019663362e-09 8.120749 2296.848925 23.716398 4506.560554 68.192026 18567.239177 27.445214 12476.025946
c297747_g1_i1 10.4937924934438 1.73308113717716 5.23422558105353e-12 2.61034998579372e-09 0 175.198798 0 122.670259 0 74.504545 0 318.01168
c369942_g2_i3 10.4255016698516 1.66619551412407 5.36839306882582e-12 2.6693860852995e-09 0 146.351172 0 121.147627 0.413592 91.020806 0.41298 291.353665
c345869_g1_i2 11.3309775375278 2.55727107710365 5.58607588759402e-12 2.76948141263467e-09 0 433.128263 0 277.54167 0 243.904781 0 60.710614
c366799_g2_i1 10.8967555523419 8.5951808997505 5.70636825753984e-12 2.82084804197719e-09 0 15592.526499 2.152257 9685.880497 38.436814 24047.275525 4.278141 23815.10889
c349195_g1_i3 9.41494356808364 8.48018846018825 6.06063973092403e-12 2.97855777380662e-09 60.964036 24760.728584 7.545355 11867.165173 32.1162 12035.795466 1.087828 21079.225811
c369886_g3_i1 11.2261913443838 2.45380683633645 6.16059576075537e-12 3.01890620436181e-09 0 41.097981 0 237.508151 0.16426 316.116548 0 481.903121
c360655_g1_i2 7.05323448128541 3.30140169746254 6.27981264997779e-12 3.06843261916342e-09 3.88224 308.151378 2.061213 253.890061 4.904807 568.254162 5.83174 788.079008
c350669_g1_i6 9.81170071896688 5.45369684824162 6.34333544996275e-12 3.09053884104208e-09 3.209957 409.050334 0 4501.68924 0 1354.070766 10.203709 1839.803168
c340314_g2_i1 10.4406564911423 1.68103937208378 6.50430070145747e-12 3.14180024339944e-09 0 191.315699 0 136.805742 0 73.988045 0 236.908536
c364864_g8_i2 9.03713989882736 4.33344178195129 6.81788774172558e-12 3.27456175395344e-09 0 314.793624 4.120046 663.231699 4.316895 1545.226339 0.43915 1148.060671
c365100_g1_i1 9.21644098290738 2.72581448093243 7.06727732121813e-12 3.38472532147246e-09 0 160.734075 0 166.775317 2.080085 443.27185 0 487.164868
c359613_g1_i1 8.05177793700526 3.50115638712657 8.23360404043153e-12 3.89913043776873e-09 0 220.45319 1.764586 919.440319 3.623338 220.868179 3.680883 942.443933
c361085_g1_i1 8.28930076164822 6.18513904985551 8.95310037196811e-12 4.22801412035104e-09 7.293465 4612.974422 35.254917 2863.105602 6.61244 2614.927252 1.252913 3847.665817
c366128_g1_i2 8.94562957740376 2.87622608031597 9.16917207365036e-12 4.3179904432186e-09 1.01058 132.99639 1.486552 306.150473 0 569.483991 0.891404 255.515723
c368723_g1_i1 8.91926966192232 2.905796000837 9.51989706788967e-12 4.47070232803212e-09 0 97.248992 2.482661 343.528261 0.914744 248.271033 0 937.330739
c362988_g2_i3 10.9833093006987 3.72898100590693 9.81302219364472e-12 4.59559323573951e-09 0.000464 387.323036 1.326119 1199.377344 0.361646 578.64653 0.389411 64.995945
c366619_g2_i1 10.9979941296389 2.22876710285781 1.04654061799085e-11 4.87726160141844e-09 0 47.670062 0 171.494191 0 170.434506 0 645.499532
c368125_g1_i2 7.67346040857166 3.62535743408147 1.07951044876189e-11 5.01385152441159e-09 1.884499 433.171301 8.944323 550.484641 0.96952 376.402719 0.972438 1207.657381
c341032_g1_i1 10.2760971678724 1.52013122056558 1.19011214589611e-11 5.48236347709777e-09 0 103.448291 0 134.563918 0 111.15882 0 206.065136
c362251_g1_i1 7.3258782616481 7.21062454025517 1.32100778013403e-11 6.06881025339727e-09 7.870497 8506.029885 23.060839 8659.996825 73.91146 4304.992133 146.969395 6397.170088
c360172_g7_i1 6.24653128022151 4.56535719882722 1.35211408901423e-11 6.19488108717953e-09 19.376342 1411.29022 19.799907 1251.202103 14.748112 618.901406 14.769535 1241.446645
c341544_g1_i1 7.92797107366054 4.40664322579269 1.46475536754695e-11 6.69282356616817e-09 2.623177 252.728315 0.909602 1298.37987 4.062245 393.271666 14.552777 2785.725579
c369828_g10_i1 9.27710776273689 2.78793586399687 1.57980194939933e-11 7.19904251130323e-09 0 180.700183 0 112.418452 1.982449 279.69118 0 960.331087
c368585_g2_i2 8.72942872579493 2.23260815952353 1.64719954544026e-11 7.47803417752829e-09 0 81.397004 1.018942 292.743084 0.74985 197.676881 0 333.153434
c365848_g1_i5 11.7232460194899 2.94547937097464 1.64987208729227e-11 7.47803417752829e-09 0 59.72614 0 323.661221 0.003756 701.753115 0 183.170614
c370138_g1_i1 10.3541172054729 4.37508658810506 1.72957308613594e-11 7.81831778310999e-09 0.851703 30.416107 0.688737 736.103634 0.830543 1605.749488 0 1531.379941
c357744_g1_i2 9.19780134509358 2.732031768134 1.88053050542126e-11 8.43305698428457e-09 1.073359 426.428283 0 386.256172 1.166223 40.878199 0 516.001867
c364929_g1_i4 10.4373242313539 1.67784572325476 1.9268620193275e-11 8.61796684422079e-09 0 90.833717 0 114.611582 0 83.380677 0.03299 410.620177
c360333_g1_i1 11.1208788004739 2.34989795822627 2.09627920712024e-11 9.35095396607286e-09 0 28.689809 0 241.159305 0 232.537023 0 551.483988
c358796_g1_i1 9.30549623958651 2.07561847022664 2.10675845980408e-11 9.37296838766836e-09 0 75.253477 0 294.613214 1.453845 182.32387 0 230.505867
c314806_g1_i1 7.46665091551924 7.70027336267042 2.18718957421161e-11 9.70526624134813e-09 23.859195 8458.238278 98.147882 1981.091504 57.531027 18124.518533 113.783312 7365.039837
c360026_g1_i1 7.1865203390869 7.10652016414118 2.41395094659844e-11 1.06206406010318e-08 47.949654 3210.505998 7.844925 3733.114802 54.862632 5964.199037 134.367961 16687.497929
c331093_g1_i1 10.1589959713247 1.40588680381818 2.68483506178696e-11 1.17287748117785e-08 0 129.808839 0 88.581984 0 93.679522 0 211.084992
c371378_g1_i1 8.97619704765095 3.12092859569471 2.80135251529315e-11 1.2206243787126e-08 0 121.379419 0 794.779837 1.127383 119.652179 3.468899 749.690333
c342489_g2_i1 10.7459019783812 1.98070126630276 2.90253538530059e-11 1.26140914056056e-08 0 95.773961 0 60.61859 0 127.09642 0 623.568106
c358028_g1_i1 7.16800245902008 2.58725313173427 2.90987664181553e-11 1.26140914056056e-08 0 237.360012 1.878831 206.725867 2.695402 262.379084 4.54134 478.307876
c336593_g1_i1 8.86156519915708 4.36644611784406 3.20462082813129e-11 1.37912142775504e-08 1.458639 395.293408 0 700.823152 7.572416 1090.066881 0.006947 2006.516565
c308468_g1_i1 10.9002375597567 2.13259265797946 3.20589322915695e-11 1.37912142775504e-08 0 55.748877 0 110.551418 0 123.88988 0 737.352074
c350337_g1_i1 8.55630439708748 2.56698168124271 3.27487996471974e-11 1.40522273247576e-08 0 309.109909 0 198.749675 3.272217 128.450991 0 628.84026
c316743_g1_i1 8.80820087988944 2.30085177714626 3.49964613040863e-11 1.49786626354214e-08 0 321.029866 1.743381 271.45371 0 156.06597 0 143.137649
c371368_g1_i2 10.5158912823862 7.77615051916596 3.52998403504407e-11 1.50703575993086e-08 25.920982 16346.677695 0.950311 7067.366105 0.884558 6370.235291 0 13587.111964
c348436_g1_i1 9.31891915369076 7.92925171114172 3.76267168501059e-11 1.59830351862126e-08 1.539093 2643.696151 46.106689 11589.405237 32.750635 11899.43882 2.02424 23574.890686
c351940_g4_i1 10.5316373009012 1.77018897346485 3.80574955340869e-11 1.61255045363002e-08 0 215.533592 0 226.302024 0 38.61811 0 177.811207
c356155_g3_i1 6.73904764016168 5.7710578115441 3.84408973723272e-11 1.6247237478901e-08 18.209611 1145.320268 53.489231 3667.520459 25.221898 2833.992477 18.384636 2128.444809
c327740_g1_i1 8.91911965401346 1.68377542292873 4.02029911586753e-11 1.69496211752318e-08 0 184.533497 0.679503 158.674857 0 80.166409 0 198.423948
c368808_g1_i1 7.7942549916276 2.0222630755209 4.03677212350216e-11 1.69767355408836e-08 0 205.243768 1.722494 200.600206 0.000245 97.038436 1.519788 306.555419
c361085_g2_i1 7.95703906125738 4.05500177596319 4.09849857601133e-11 1.71509991647928e-08 5.20998 277.569727 0 800.880699 7.291035 570.122494 1.739848 1889.632986
c322702_g1_i1 11.0219642373326 2.25256896531388 4.43766528106205e-11 1.85244584628867e-08 0 279.421989 0 40.862312 0 76.33797 0 711.09905
c364211_g1_i1 10.3957183925248 1.63706959464416 4.60594947241368e-11 1.91795820124434e-08 0 233.666366 0 48.886189 0 110.374198 0 216.667832
c366619_g3_i1 10.5563352194877 1.79444086574752 4.62015752833777e-11 1.9191475971888e-08 0 38.744919 0 148.273884 0 150.129972 0 381.587675
c369299_g2_i1 7.9634967978451 2.51383497537378 4.79554276479263e-11 1.98225929315739e-08 0 139.114259 0 227.130357 2.992497 185.177244 2.167027 671.209591
c369367_g1_i2 10.0895090702348 1.33821137946183 5.080885520925e-11 2.07504014619947e-08 0 98.266001 0 136.308338 0 70.266443 0 194.697502
c354181_g2_i1 10.5155349182656 1.75445721819785 5.52529350689424e-11 2.25088474906639e-08 0 185.13026 0 220.366558 0 29.595188 0 244.103354
c336246_g1_i1 10.3072164313528 1.55063352348209 5.7859438421536e-11 2.34576316029298e-08 0 64.255198 0 110.086867 0 86.223028 0 376.976509
c368585_g2_i1 8.2734457309471 1.78431906932437 6.13574093024641e-11 2.48162830896966e-08 0 121.963757 1.034124 213.678297 0.74448 101.998448 0 226.684273
c348919_g1_i2 7.93759663592894 2.90012002562641 6.35802163702241e-11 2.56539344629662e-08 2.933332 513.304697 0 226.481787 0 344.227188 3.8397 274.965969
c360829_g1_i2 10.3254307135153 8.34128912257885 6.45409955909542e-11 2.59795947538045e-08 0.378374 2905.068453 4.633166 5500.020135 42.305165 24093.563661 10.417439 32507.153289
c153894_g1_i1 10.3372290721473 1.57990057430781 6.53452859623116e-11 2.6178684207015e-08 0 142.557473 0 205.25006 0 38.386121 0 206.631457
c358068_g2_i1 8.83308888493413 2.23736850916225 6.75525143478834e-11 2.69989673302172e-08 0 47.217158 1.090107 428.335416 0 143.615897 1.320041 273.383849
c330685_g1_i2 8.47925696148031 1.99849225954733 7.16900057940536e-11 2.85850371687601e-08 0 96.516256 0 161.087268 1.81083 161.394433 0 397.783455
c280379_g1_i1 8.58600294204247 2.9703219878886 7.20233652511755e-11 2.86503862966923e-08 0 167.776561 0 514.010704 3.602211 233.848817 0 665.685309
c345735_g1_i1 7.71746267941885 4.33129774110247 7.38925685384994e-11 2.92959335854982e-08 11.166128 671.886444 6.102735 587.855814 0 915.543401 2.822871 1950.207979
c363872_g1_i1 6.55475024823845 5.13460533675742 7.41457360999136e-11 2.92959335854982e-08 40.531622 1501.334535 13.532269 1470.759228 6.71249 1194.852813 17.627638 2903.141374
c369237_g1_i4 7.74262087127615 3.42916885294792 7.41660430764645e-11 2.92959335854982e-08 0.272304 620.856376 3.108671 872.172324 3.927385 215.391326 5.021229 238.058895
c344362_g1_i1 5.76892278550554 6.23630034558054 7.81383123929478e-11 3.07930521440013e-08 28.006444 3438.984715 69.283397 2463.742084 84.708258 3079.479897 173.395234 5879.349896
c358668_g1_i2 7.99277090903027 2.01891705068057 7.85019751285756e-11 3.08644207422959e-08 0.542775 246.423231 1.06065 186.477706 0.511364 51.297978 0.339433 356.724772
c322988_g1_i1 8.1932704002673 1.53267167764383 8.31956827271295e-11 3.26339408659257e-08 0 119.494231 0 118.381162 0 100.629234 2.129756 235.236045
c242570_g1_i1 10.1699491612634 4.60093932815709 9.10048834288176e-11 3.52877697299146e-08 1.93286 3370.812502 0 572.308461 2.217984 312.442975 0 167.555778
c369942_g2_i1 8.04739386649304 1.98174292470378 9.14646398334363e-11 3.53848854451268e-08 0 182.900293 0 153.403367 1.525223 91.464771 0.514669 402.4398
c362206_g3_i1 8.72426381919186 3.07014444645879 9.2730061461529e-11 3.57925334493356e-08 0 537.400927 4.455573 573.764877 0 135.591858 0 344.763352
c360333_g2_i2 9.6974478584228 2.46628813753404 9.3087589318389e-11 3.58486879848417e-08 0 32.417494 0.245472 210.200989 0.698581 255.659009 0 676.239488
c338961_g1_i1 8.43162279116054 6.49359834696609 9.62722135198187e-11 3.69908476411081e-08 0 2829.634461 9.100692 5216.676435 7.137192 1887.000467 64.375332 9229.426413
c308701_g1_i1 10.9652793299 2.19651458698893 9.66913565976396e-11 3.70676510864175e-08 0 68.008933 0 39.543594 0 271.775032 0 599.480297
c335924_g1_i1 6.70134740257188 7.32935842872358 9.95159750703921e-11 3.80641850166304e-08 39.829943 4810.598084 93.821555 2548.05344 152.413826 11423.992953 58.765185 11738.466782
c345782_g1_i2 10.8750096628878 8.09631809576597 1.05445965217632e-10 4.02413222835739e-08 14.598042 1936.480713 0.014871 3474.821989 2.724668 1961.199004 17.440163 67186.022164
c368995_g3_i2 10.5631430470389 1.80099971444298 1.06280605838177e-10 4.04684950094908e-08 0 69.820445 0 49.00457 0 245.026886 0 314.102978
c273854_g1_i1 9.38581014913985 8.73463114132276 1.09797753387321e-10 4.17137702992523e-08 1.926343 19467.791511 41.859855 27975.537389 89.131091 19083.655046 4.254777 8233.394116
c362519_g6_i1 8.65734642401087 2.17584801369044 1.1011186659084e-10 4.17393102905394e-08 0 283.857638 0 63.107472 1.638492 171.130319 0 401.348993
c367681_g4_i2 9.45431891342862 2.10592989752719 1.11437487064841e-10 4.20777367603547e-08 0.026004 61.156355 0.021469 89.623081 0.042517 172.956188 0.937706 642.295502
c362006_g8_i3 10.5478364459069 1.78589029286903 1.11999972815379e-10 4.21713572474692e-08 0 40.936783 0 107.75652 0 257.736234 0 224.428985
c366128_g1_i3 8.78400095501917 2.32463094955718 1.12291755907808e-10 4.21872640828575e-08 0.757544 90.98117 0 116.278973 0.67497 128.834099 0 843.226069
c361085_g3_i1 10.1306899689144 3.61757397335371 1.13933320960118e-10 4.27090800624377e-08 0 38.727101 2.115535 304.84261 0 533.978467 0 1918.692837
c355944_g1_i2 10.1839347618201 1.43019663407038 1.18676906892186e-10 4.42895692327317e-08 0 43.66464 0 149.600186 0 109.822491 0 224.507407
c343593_g1_i1 8.67526299671393 3.04111031647031 1.18935446354948e-10 4.42895692327317e-08 0 92.533539 1.5094 155.240395 1.800461 570.418728 0 828.689927
c364966_g1_i1 7.73552854249537 3.10739824756133 1.21369036014653e-10 4.49398455855199e-08 3.49167 552.193236 0 317.15411 5.265352 186.928497 0 708.86626
c362846_g6_i1 8.28444574456482 2.29997301362209 1.29258614265182e-10 4.76094114267977e-08 0 185.52983 0 208.116819 2.872886 109.82542 0 550.54634
c334457_g1_i1 6.19632306402598 4.57738436585428 1.47304640877725e-10 5.4020861596681e-08 3.42334 1409.505476 17.875536 838.123644 22.892116 740.929898 39.331733 1748.06961
c363875_g1_i3 7.01348087494645 8.35011662543927 1.56680015783406e-10 5.72845347951566e-08 37.504875 4555.674305 167.392785 6380.125086 213.054854 10086.411498 189.6063 56528.339004
c366128_g1_i5 10.0724148542346 1.32157732164369 1.59269219565469e-10 5.79061780605965e-08 0 79.701324 0.377386 183.078564 0 55.404885 0.40303 166.322084
c360234_g2_i4 8.46219834232138 5.71046631027416 1.61738205642553e-10 5.86776491895735e-08 15.604004 3622.532027 0.026301 426.260789 2.821429 2716.391008 15.609002 3366.13806
c355854_g1_i4 9.23377372459092 5.83669840152326 1.63560595406251e-10 5.92117374316308e-08 0 731.981294 0.375254 1113.346772 6.802198 3419.252871 19.803692 6772.081885
c344946_g1_i1 7.96740091686209 3.28490807082535 1.69966555416098e-10 6.13993286148642e-08 1.173015 105.587748 4.154548 775.640056 2.821272 200.522613 0 941.763237
c326000_g1_i1 9.96625562141148 1.21834700999653 1.92041538805212e-10 6.87858615116245e-08 0 148.874957 0 116.910875 0 60.007263 0 107.678859
c364741_g1_i1 10.2226089312026 1.468071505977 1.96791932562465e-10 7.0189952959653e-08 0 101.878379 0 173.354736 0 30.172782 0 275.710475
c368460_g1_i1 8.82725987873243 2.13976438067496 1.98250431861899e-10 7.0561293708287e-08 0 43.629026 0 124.70403 0 166.38932 1.647532 653.277829
c361085_g3_i2 7.70143321378323 5.9167849904524 2.00095623646083e-10 7.10684166488531e-08 0 4329.348915 32.855063 2506.696004 18.865885 1936.330225 16.839743 2630.539263
c369905_g1_i2 8.60612979007133 1.27834473308116 2.0280636297775e-10 7.18801872908687e-08 0.465564 123.210579 0 154.712422 0 37.764298 0.970443 156.755206
c371378_g1_i2 10.3631429466691 1.60553698098186 2.31826660609199e-10 8.16522476998175e-08 0 157.315282 0 73.218959 0 33.021024 0 432.157532
c349376_g1_i4 9.56961773003005 6.20387240977356 2.47999724327531e-10 8.71670049776736e-08 0.512392 1483.876972 4.822781 97.489549 12.552218 4736.810779 1.915141 9492.42115
c370473_g1_i1 8.46675132317184 7.40004598523725 2.55064421599127e-10 8.94641104655428e-08 16.050925 1623.308147 5.705296 3563.295886 3.86327 7680.315675 119.638779 25263.124712
c355721_g1_i3 9.84217717211354 5.15868805095101 2.60022588785029e-10 9.10143662633013e-08 0 3136.533286 2.226449 1327.094233 5.937838 1555.870373 0 110.15043
c354708_g1_i1 11.0919365180955 2.32103686169815 2.71005838065147e-10 9.42732283847117e-08 0 416.026466 0 179.84845 0 229.613082 0 20.638917
c266388_g2_i1 11.0132881152458 2.24380732914492 2.74549232565554e-10 9.53097378973259e-08 0 22.288223 0 83.706191 0 296.363474 0 593.713804
c314330_g1_i1 8.60404919099769 2.5186772484737 2.7861366432684e-10 9.65225068000495e-08 0 27.240166 1.295443 186.258807 1.066152 212.11873 1.081374 870.016385
c357902_g3_i2 9.86596391648525 1.12113751750519 2.94555479041114e-10 1.01836683839773e-07 0 61.575238 0 88.162211 0 74.125806 0 220.626418
c368882_g2_i1 11.2855973252195 5.38745621390594 2.95523234870731e-10 1.01962753334113e-07 2.607704 6257.141146 0.395747 986.373001 0 148.39435 0 397.972393
c354181_g3_i3 10.5604397043748 1.79846764120719 3.01715962375276e-10 1.03887380918715e-07 0 108.852567 0 334.692229 0 24.259235 0 212.686348
c360197_g6_i2 9.47655442216631 2.23537113013696 3.04127934599158e-10 1.04505034307323e-07 0 33.794394 1.278096 151.841212 0 144.901135 0 754.164849
c33971_g1_i1 8.01257923639891 1.8528913618637 3.23052174374011e-10 1.10782650515252e-07 0 105.277454 0.858802 75.849365 0 105.244351 1.768971 528.301351
c351854_g1_i1 9.05021865312182 5.17469391000122 3.52568593283089e-10 1.20416063671971e-07 10.963517 615.423658 1.69262 824.01416 0 1978.463363 0 4193.485401
c356741_g1_i3 6.82000872492816 3.52181903126303 3.53423339379067e-10 1.20464630246177e-07 2.543428 137.571825 12.088882 447.584705 3.064559 610.691668 5.450771 1111.322812
c369637_g1_i1 9.85413766898416 1.10961185444411 3.75809607577219e-10 1.27837271380724e-07 0 56.15562 0 77.416956 0.233591 103.745826 0.23379 183.718537
c369354_g4_i2 5.42777904342178 7.65517698107721 3.89209177164651e-10 1.31864693206032e-07 286.676008 9739.557072 197.695328 5865.613662 225.690227 4613.300395 373.263692 23112.418494
c348218_g1_i4 10.8497528320641 2.0824382719193 4.65798750142872e-10 1.57497736593309e-07 0 63.660576 0 511.28797 0 92.964104 0 71.408725
c202043_g1_i1 10.2885970073211 1.53259369250082 4.78391446934599e-10 1.61432764075164e-07 0 37.343734 0 63.900919 0 120.036158 0 418.476484
c133886_g1_i1 9.84473891036799 1.10048855911048 4.82584572279057e-10 1.61878398727464e-07 0 48.581926 0 82.699693 0 106.763375 0 174.953014
c347088_g1_i1 9.73294989628901 2.50396895760784 4.91202144594535e-10 1.64128490978594e-07 0 41.114555 0 149.61751 1.086684 553.565979 0 207.849561
c363789_g1_i2 7.42147105295939 1.45998964741252 4.92085219593325e-10 1.64128490978594e-07 1.189211 105.888085 0.509739 120.32615 1.276329 105.843229 0 197.861658
c358268_g1_i2 7.16466379297916 1.50367082663153 4.92204900723683e-10 1.64128490978594e-07 1.078705 127.235466 0.877329 105.234055 0.755891 110.479067 1.154119 205.682039
c320890_g1_i1 10.0963315766912 1.34489516975753 5.27532096964518e-10 1.75562266490188e-07 0 33.726694 0 80.057064 0 131.112247 0 270.710038
c358146_g1_i2 8.60822374641888 1.92370207475779 5.40426472159803e-10 1.79500157635129e-07 0 63.32552 0 115.006452 0 69.764234 1.610245 653.476674
c362988_g2_i1 8.36332913967136 4.82843569950604 5.53174307370189e-10 1.83015175641133e-07 0.001531 1992.27897 3.460256 1071.501985 15.447575 887.51379 0.484355 1536.18368
c352637_g3_i1 8.16416678045245 1.49644956871011 5.82164767009316e-10 1.92230351250252e-07 0 110.038229 0.007088 93.115262 0.024229 51.656355 1.77398 367.652869
c310232_g1_i2 10.7064211093591 5.6348472167751 6.09664995816658e-10 2.00918486399134e-07 0 2047.456621 0.942483 466.726261 5.20216 5146.594665 0 144.935477
c366150_g4_i1 9.96774613705484 1.21982829471863 6.38948056301909e-10 2.10159214580765e-07 0 35.6864 0 81.757386 0 119.710459 0 224.529575
c340499_g1_i4 10.2951200551586 1.53892270297748 6.44266687353652e-10 2.11286846289435e-07 0 22.086909 0 121.576002 0.207073 107.897401 0 371.648977
c343322_g1_i1 5.99594187759931 4.14028511715654 6.66168246445125e-10 2.17840882167323e-07 1.689042 694.518513 19.065892 967.813418 16.911091 563.159283 31.912235 1202.874426
c352637_g3_i3 8.10102500476558 2.12226287992513 7.00530159003785e-10 2.28635192551154e-07 0 374.876268 0 127.437928 3.125445 117.323386 0 208.522583
c365848_g1_i4 11.7791763436642 3.00149570520893 7.19593820119912e-10 2.33953789263678e-07 0 14.342825 0 82.070649 0.003198 346.491284 0 1466.132048
c327740_g1_i2 8.43129969077028 1.20984902333645 7.59329277711675e-10 2.45926678828527e-07 0 89.095698 0.674362 123.42461 0 89.297934 0 128.522301
c350454_g1_i1 8.85563000034189 1.62436307282115 7.7313243298235e-10 2.49441441574164e-07 0 97.954453 0.930114 78.277222 0 242.264612 0 109.193767
c322511_g1_i1 5.75901554502835 4.42956755054046 7.7564881727535e-10 2.49776648278486e-07 15.024757 891.071259 5.819582 789.239146 32.801158 731.195905 43.481498 1968.475638
c371555_g3_i2 6.90018776096443 3.04244622679523 7.87424223239014e-10 2.53086528572689e-07 3.449905 181.776265 3.286952 522.358171 8.169953 326.390921 0.008427 548.679844
c304713_g1_i1 10.1185235254535 1.36635015077004 7.90541887008087e-10 2.53478494901094e-07 0 25.219458 0 172.135857 0 115.632393 0 171.871075
c368139_g1_i2 9.55856163255658 2.96148639285398 7.91642387454173e-10 2.53478494901094e-07 0 14.391301 0 257.259415 0.641711 407.173712 0.625999 982.842746
c329409_g1_i1 5.58211968732964 3.92398192062538 8.19680517334917e-10 2.61959976600521e-07 7.78808 733.111325 25.792467 367.203576 16.249353 788.994477 24.742805 971.229695
c321568_g2_i1 11.1420157301687 2.37104940435684 8.42005149271172e-10 2.68586933105817e-07 0 526.843272 0 22.462681 0 38.265583 0 548.037613
c354728_g1_i2 9.83883772757416 6.97775886942274 8.68286766466507e-10 2.75929130286392e-07 0 3151.574877 7.231076 4931.594306 21.738238 10712.435944 0 1998.109957
c368154_g1_i1 6.68765916115499 9.60908528151134 8.76520173696443e-10 2.78022989878927e-07 215.021192 22662.331346 1128.202896 46223.894877 80.266927 21927.741898 321.525518 68616.816768
c351940_g1_i2 9.2704759950563 2.04736169051569 8.88090910559328e-10 2.81165590863261e-07 0.226122 168.289878 0.127261 256.730879 0.567494 15.324694 0 458.619623
c342068_g1_i1 9.88011215653912 1.13472075491107 9.09722933574325e-10 2.87475847842883e-07 0 64.334672 0 184.100954 0 52.944642 0 104.565402
c360133_g2_i1 10.3718584476725 1.61440984132643 1.00066575259637e-09 3.1503641241238e-07 0 69.885401 0 59.698787 0 40.741948 0 580.033369
c310232_g1_i1 8.10645244218599 2.64372945412181 1.02313882765682e-09 3.21512818738507e-07 0 195.501487 0.681497 66.33483 1.565256 603.614019 1.930121 168.900548
c366086_g1_i2 10.6987729949125 1.93416363446914 1.06771536119016e-09 3.34898134310818e-07 0 18.633292 3e-06 60.431829 0.471516 272.550414 0 417.662284
c357624_g3_i1 7.56928387891696 2.43053096878073 1.10042457680898e-09 3.44518481119406e-07 0 490.858734 0 137.275592 2.259049 73.402445 4.870255 398.303506
c359557_g1_i4 6.38780129681666 8.72477606680455 1.1380609639501e-09 3.54986831526444e-07 79.824143 11607.08354 638.21146 9637.790523 149.818146 32403.916048 350.517903 22606.470645
c346066_g2_i1 9.70415609869108 0.964570101369377 1.16162610765522e-09 3.61005207743395e-07 0 105.668274 0 119.879822 0 36.313509 0 108.661137
c368600_g1_i1 8.20225533571648 1.52954136028689 1.19365112200895e-09 3.6959898532798e-07 0 64.896059 0 171.461185 0 42.751632 1.52489 345.131663
c349653_g1_i1 5.85145391065318 3.02115250871947 1.22149301120234e-09 3.77528430456836e-07 8.596127 582.049971 8.126097 229.994837 7.702571 269.482082 4.633986 468.695211
c327448_g1_i1 9.80689736501375 1.06411983776506 1.2518415906681e-09 3.85498803281476e-07 0 42.604941 0 68.539132 0 67.603639 0 270.15195
c363957_g2_i1 7.5632088799511 3.9380368977362 1.26319376427833e-09 3.87582693605123e-07 0 390.994611 12.409608 284.694422 4.479661 604.409828 2.340567 2130.202615
c330685_g1_i1 7.24488243801331 1.7752654417332 1.29197905671663e-09 3.94268164777305e-07 2.319073 211.086218 0 83.80138 0 108.729375 2.581019 281.643793
c340615_g3_i1 8.58125992803965 5.87091950933843 1.35981660154018e-09 4.13477183974076e-07 0 1046.004126 1e-06 2379.634845 12.114038 3344.000802 32.228474 4677.831819
c369938_g2_i4 6.15105845940547 5.23165744544001 1.38750572926163e-09 4.21139126751219e-07 12.866261 1284.490553 40.828953 1728.477696 41.678575 2551.979954 23.45744 755.299355
c344704_g2_i1 7.42983427160608 1.59755162938516 1.39479412100619e-09 4.22592623092382e-07 0 119.639954 1.2785 68.403161 0 123.080645 3.033422 310.493241
c361725_g1_i5 9.55905402694348 0.824619960578005 1.43751159736943e-09 4.34755967217299e-07 1.3e-05 81.651965 0.342403 87.529287 0.000383 69.413303 0.006204 81.853029
c321568_g1_i1 10.6153974271113 1.85247448605973 1.49063423813382e-09 4.49214983186061e-07 0 453.016348 0 37.273411 0 32.79053 0 192.699085
c359675_g3_i1 5.38502125439897 3.37805108930278 1.63135339884592e-09 4.88141359850776e-07 15.056105 452.360105 8.908427 515.17568 8.404206 355.857905 28.339428 655.949692
c363875_g1_i1 7.06664503395192 8.60036092889672 1.63708813883764e-09 4.88991863830688e-07 31.318122 5695.660131 135.697649 7059.417169 105.502639 8667.671842 564.791261 74423.26603
c351612_g1_i2 8.94940694544301 1.60760703940371 1.64398777877963e-09 4.89323700450777e-07 0 113.079199 0 33.269604 0 232.224123 1.225514 171.227564
c359405_g2_i6 9.44173173336977 4.12152724107508 1.68109307253037e-09 4.99488500928172e-07 0 162.93691 0.759131 195.470804 3.523445 205.821037 0 4064.804818
c331374_g1_i1 8.09971446931673 2.98811626665634 1.69263055187637e-09 5.02034221686532e-07 0 190.302365 5.870219 282.534506 0 237.916705 0 1038.473293
c324533_g1_i1 9.45508437065194 2.21615346305867 1.77136059765211e-09 5.24465438459302e-07 0 13.153273 1.157157 178.123978 0 196.569891 0 621.220342
c312909_g1_i2 10.0934706796825 1.34153781627664 1.82448637152956e-09 5.3830945016323e-07 0 69.482213 0 136.989802 0 170.942347 0 38.803541
c362428_g7_i1 10.347503133661 1.58960063299518 1.9645649981834e-09 5.78629421120004e-07 0 190.513196 0 224.575977 0 78.984106 0 22.283776
c365313_g1_i1 9.5909104992561 0.855441188421885 1.97011797064259e-09 5.79255798874394e-07 0 50.604708 0 51.722491 0 80.399979 0 179.56176
c366038_g1_i2 9.75460888284823 1.01368000305384 2.00399691780059e-09 5.88193970342368e-07 0 59.307404 0 47.725972 0 54.842066 0 284.622085
c358663_g2_i2 5.89743222661751 5.96110707584207 2.06726271571162e-09 6.0466361460837e-07 77.730991 826.928879 49.128581 1591.145101 26.673796 3188.467857 90.268318 7514.450397
c364405_g2_i2 8.20026988809585 0.883351955485963 2.08716572717058e-09 6.09430763673424e-07 0 69.656677 0 82.329304 0 30.326399 1.312789 208.955905
c369905_g1_i1 9.81250938827609 1.06905772448116 2.11512098263889e-09 6.16528592356719e-07 0.460468 86.016121 0 162.180173 0 67.749732 0 48.991819
c350669_g1_i5 8.45510313730654 4.09945012397438 2.18567903068156e-09 6.35998740593951e-07 3.014826 934.206499 0 65.821324 0 449.227001 9.57865 2495.394637
c363756_g1_i2 9.60917969283649 0.872970172854403 2.19893942759694e-09 6.3875789949896e-07 0 68.463773 0 36.76316 0 92.230411 0.002726 161.13422
c326774_g2_i1 9.94901200978095 1.20152639408431 2.20324311815067e-09 6.38910271081969e-07 0 22.680072 0 78.794728 0 140.540965 0 200.266874
c354221_g2_i1 8.44503898886648 7.53713946575766 2.21505645098159e-09 6.41236085129878e-07 0 2151.034569 9.094928 6221.827981 58.0172 8482.253628 74.830139 23247.777254
c347482_g1_i1 8.57595465418038 2.31191965481775 2.26497687087499e-09 6.54566700416867e-07 0 69.749606 0 70.306805 0 130.677933 3.129694 937.365914
c362206_g5_i2 6.75761810509023 2.53034883285719 2.31321422484343e-09 6.66229341193322e-07 3.433763 505.228252 2.148636 148.380483 4.818991 78.636154 0.800374 450.430184
c368875_g1_i3 10.1392141921871 1.38640488162798 2.32716002702385e-09 6.69106000831132e-07 0 236.897498 0 22.103903 0 118.946013 7.1e-05 95.231524
c367790_g4_i1 7.22582307872712 1.53888169087439 2.34108085244371e-09 6.71965723388521e-07 0 50.736823 1.555249 114.015427 0.661053 105.860827 1.236098 339.310092
c353853_g3_i2 10.1375492976786 1.38535809296002 2.46641829815395e-09 7.06741712411021e-07 0 200.28613 0 18.182392 0 54.684126 0 286.522894
c340499_g1_i3 9.31143899543529 1.95734098210656 2.47843206314725e-09 7.08982540541118e-07 0 41.465642 0 45.194418 0.210364 135.606953 1.217802 699.983378
c358170_g2_i1 7.12876371787901 2.512834790224 2.52345430078817e-09 7.18215877104125e-07 4.189582 103.172416 1.690785 119.329861 2.25052 202.888532 0 865.913083
c371065_g1_i2 9.45476075325348 2.09648715506431 2.59914126808881e-09 7.38514321118706e-07 0 134.946267 0 203.065262 0 11.180541 0.923878 651.541717
c365408_g1_i1 5.91899017518476 5.04486077644787 2.60473337825066e-09 7.38861467103713e-07 7.096141 2157.705863 14.790223 755.972228 58.780504 1252.105501 51.814802 2289.079291
c359686_g8_i1 8.45487002505956 3.92036485786216 2.63611044441358e-09 7.46509386856698e-07 0 172.681044 5.430577 281.554636 4.194616 270.014645 0 3106.494216
c362887_g2_i1 6.59383621196944 5.49993609920492 2.65594522634726e-09 7.508685817002e-07 23.848769 131.322367 21.081441 2392.577336 16.955683 1961.05708 54.77583 4906.061462
c368280_g1_i4 6.39271131420086 4.32171622447517 2.80717129056035e-09 7.92297149790841e-07 18.463292 720.562633 12.545583 543.338062 15.970433 968.259498 0.829165 1763.646195
c348449_g1_i1 10.209016546857 1.4548165665005 2.83714073353606e-09 7.99421144488456e-07 0 12.483002 0 129.469195 0 116.999603 0 310.379541
c355721_g2_i1 8.92336296760336 5.82300240328865 2.8836420275429e-09 8.11171860999097e-07 0 4145.88661 14.599617 2512.689476 10.079957 2628.808616 0 452.550989
c349376_g1_i7 9.06025200470811 3.43333943162697 2.93782425876109e-09 8.25040606037652e-07 2.738472 52.112117 0 294.794778 0 168.323856 1.170706 2217.28175
c315933_g1_i1 10.0501802118463 1.29975248377127 3.03499447404522e-09 8.49507012865949e-07 0 131.503291 0 221.994999 0 33.974345 0 49.673294
c328112_g1_i1 10.9213938111942 2.1529741692226 3.04934274080016e-09 8.52112367677944e-07 0 208.51644 0 508.058907 0 34.395807 0 28.421135
c365739_g2_i1 9.43658537406762 0.707241371111124 3.08620529023402e-09 8.60990162999248e-07 0 73.087186 0 59.366833 0 42.738022 0 155.572184
c371348_g1_i1 6.47821586693348 6.25602660367681 3.10830240714302e-09 8.65726229911719e-07 6.813585 4965.448832 89.889332 4649.857429 37.747976 2664.786715 79.00281 1075.241138
c223688_g1_i1 8.79518550049541 7.2899268199227 3.21368782019946e-09 8.93606069504212e-07 0 951.504662 49.127193 3644.874848 21.874337 11421.452479 9.204559 15058.644838
c357065_g1_i1 8.47668814644059 2.46484831614498 3.23576056884368e-09 8.98266261559688e-07 0 45.386503 2.919971 517.349412 0 137.287759 0 373.748693
c350473_g1_i2 7.57748290193936 6.78027171749074 3.28416239550167e-09 9.10208299849678e-07 0 3199.276956 58.847251 2781.093266 21.572491 7677.417897 70.597729 6807.546859
c368565_g1_i1 8.89954936156193 3.87556958198172 3.2993191288545e-09 9.11420736213071e-07 2.394244 186.939513 0 46.981007 3.592497 961.738381 0.005223 1957.369774
c363381_g1_i1 5.77121958122832 2.43857805677751 3.31455432599537e-09 9.14135698958287e-07 4.269293 335.825079 1.596072 205.124403 5.844518 117.362295 11.769293 428.383759
c351328_g1_i1 9.68899449659324 0.950028654421057 3.3882796015774e-09 9.32946785019347e-07 0 47.508785 0 152.75548 0 32.301243 0 147.244952
c358663_g2_i1 5.44740464373965 5.50391565982181 3.44268653568593e-09 9.46386131863635e-07 28.696397 722.207892 61.464143 1265.349294 69.489314 2215.919117 89.812625 5236.007578
c338202_g1_i1 6.97731900787527 7.18483497000934 3.53509728516175e-09 9.70212040948078e-07 9.070174 3003.991605 26.369622 4023.825855 178.394274 6834.566732 46.085108 16960.482075
c360131_g8_i2 7.217802972044 2.60975192451103 3.89617178914007e-09 1.06241063712193e-06 0.000436 144.462125 4.645328 226.03756 0.000479 134.237678 5.100312 877.21892
c358178_g2_i1 5.54318789533382 2.52444749464855 4.14172568660405e-09 1.12573702255411e-06 6.628285 192.839366 3.669656 315.62048 9.071404 161.151306 6.846596 468.145454
c351628_g3_i1 5.61914795982067 7.37270418319206 4.27709485413956e-09 1.16066486393346e-06 71.474818 3964.185317 131.730803 9495.184492 120.350186 3626.024317 622.892606 17976.736066
c355224_g3_i2 9.39613899242075 0.66837234523213 4.31158358667013e-09 1.16814894924619e-06 0 46.032662 0 86.887525 0 50.740857 0 123.450689
c360826_g7_i1 6.38720014848257 1.69687130826999 4.57026020307018e-09 1.23427688570519e-06 2.32212 93.024199 0 135.963013 2.256677 139.485741 5.429603 263.077202
c359686_g3_i3 10.6186227697439 4.82132840049446 4.61102225146292e-09 1.24329927253082e-06 0 332.760689 0 96.493885 1.527566 55.253097 1.577383 7450.131661
c364638_g3_i1 9.90933721056985 1.16290902259951 4.69339424960743e-09 1.2618605568517e-06 0 28.644239 0 219.433987 0 64.48296 0 91.609548
c308757_g1_i3 8.44356261356797 2.50318209966212 4.77242059454405e-09 1.27866080912014e-06 1.892288 395.057074 0.65711 478.08171 1.9e-05 22.058281 0 161.900771
c38985_g1_i2 9.81398542860757 1.07147753348149 4.98612375965742e-09 1.32750244890583e-06 0 46.012537 0 50.433469 0 41.277316 0 354.494154
c370138_g1_i4 7.77532224969192 1.81614389049144 5.04613938802245e-09 1.34136858053121e-06 0.872776 77.277658 0.688911 143.775752 0.677805 289.384912 0 62.366548
c368280_g1_i2 6.73190475250604 4.35576663221877 5.11432822972645e-09 1.35736037546941e-06 1.419284 484.093542 8.527477 685.382096 2.808307 1407.539537 43.565723 1168.563365
c358482_g1_i2 7.81323481648146 6.74140356289731 5.14273754380741e-09 1.36276096337174e-06 20.84918 5556.674037 1.844648 328.910578 58.629016 3134.592913 23.941229 15530.259752
c353836_g1_i2 6.29826009253057 1.89146302264717 5.18383802588854e-09 1.37150238549729e-06 3.115339 126.151505 4.196345 233.282662 0.580144 62.868958 2.359762 334.476727
c346038_g1_i1 10.292860055059 1.53614102147912 5.27128748843568e-09 1.39238858910901e-06 0 26.29341 0 31.468547 0 253.097405 0 226.789767
c352830_g1_i2 8.60955655929124 1.38615729142452 5.34741250757251e-09 1.40816861893337e-06 0 65.361755 1.174157 236.591289 0 29.106669 0 182.712569
c366858_g1_i2 9.48315802793111 0.751850027873123 5.41912050824822e-09 1.4248325837721e-06 0 33.047937 0 59.241523 0 77.083898 0 165.687428
c357902_g8_i1 9.78438446422996 1.04203414845837 5.45459237531702e-09 1.42971208706333e-06 0 68.310674 0 196.83606 0 26.371643 0 90.875706
c369354_g4_i1 5.61330510605413 7.92115435895561 5.51765321445431e-09 1.44400230300631e-06 53.293766 5210.142977 344.562791 8993.886406 410.379581 9423.803975 378.228411 27171.920936
c369367_g1_i1 8.3456962746226 1.65904083178235 5.6167732790501e-09 1.46767067094709e-06 0 55.558315 0 26.659252 0 194.074138 1.711381 378.344125
c365739_g3_i1 9.33609385083677 0.610910058439042 5.69420804380162e-09 1.48560833379813e-06 0 80.75697 0 77.532598 0 36.538873 0 93.264885
c363731_g4_i1 8.68389669504815 4.73491604820377 5.88052592145394e-09 1.5294976512813e-06 0 1539.521611 14.013093 1660.624598 0 471.724285 0 1578.079816
c369610_g3_i1 7.74862471822933 2.22769333476582 5.89050664470957e-09 1.52974014495836e-06 0 51.463276 0 167.450662 1.800386 82.582334 3.375519 815.405726
c354199_g2_i1 8.17784713142366 2.32376533456198 5.90595964563429e-09 1.53140084296047e-06 0 31.828663 0.226713 212.283696 0.822221 76.436033 3.055787 879.076478
c364864_g8_i1 11.6774476769386 2.90115787298951 5.93235267869309e-09 1.53588883394366e-06 0 28.328005 0.011494 36.951518 0 82.811472 0.433255 1890.245653
c371368_g1_i5 7.3669088400956 2.89576763023632 6.18090681892193e-09 1.59779276547489e-06 1.673303 771.953549 2.045162 106.037905 3.448722 25.5275 3.079862 695.882269
c346066_g1_i1 9.43869419376839 0.709171322631757 6.34712066258219e-09 1.63825482970606e-06 0 103.049065 0 88.441637 0 26.951762 0 92.954345
c352994_g1_i1 9.78871302866466 1.04657130342137 6.56968317446502e-09 1.69311551347775e-06 0 102.94367 0 15.247405 0 81.411594 0 233.150084
c365714_g1_i1 5.5040857786296 8.55565680123741 6.58847932703217e-09 1.69537517806197e-06 166.115111 23627.996408 693.257868 20182.390051 165.296888 6932.631744 1181.851824 22517.685482
c352984_g1_i2 9.02020660062868 5.06962654916966 6.90940714460892e-09 1.77525560893902e-06 11.908028 3129.881908 0 811.94433 0 878.385754 0 1718.360283
c349376_g1_i8 13.7341160322376 4.94732758083636 7.04723488870939e-09 1.80792052314869e-06 0.06463 237.948716 2.4e-05 1.299206 0 837.586838 0 6944.507502
c366135_g1_i1 6.91289659286288 1.89376612153446 7.26918482369649e-09 1.86203473433905e-06 3.345526 274.167378 0 114.899017 0 132.807008 4.090082 166.119179
c368882_g2_i3 7.95212187177041 7.0914686586319 7.66943967846402e-09 1.95862660259892e-06 65.901435 17363.137096 20.066958 5055.267003 17.918218 908.994119 5.350847 2002.48093
c320673_g1_i1 8.16034640214403 0.96291842295466 7.68822559675262e-09 1.96009763094682e-06 0 116.332651 0 58.46397 0.78996 36.66025 0 193.491743
c362341_g1_i2 10.5446752017027 1.78278669173189 7.70998169062022e-09 1.96009763094682e-06 0 464.021395 0 67.875302 0 56.918155 0 26.450195
c327347_g1_i1 7.5049103083702 7.48672992434325 7.72618002601639e-09 1.96126643777535e-06 3.965607 2763.216018 155.260292 12065.55457 7.398696 4629.216972 82.206716 18190.055629
c346323_g1_i1 9.68192378562389 0.943424247757172 8.00886644725348e-09 2.02671441558072e-06 0 30.932904 0 34.7709 0 90.447783 0 252.692773
c356155_g1_i1 8.64484155437369 4.48104861912222 8.04570541083422e-09 2.03018365397978e-06 0 745.626983 11.751264 1424.211362 0 1202.652264 0 504.651311
c342956_g1_i1 9.64894174176775 0.911599245524678 8.61464212152287e-09 2.1705046592383e-06 0 32.010277 0 139.805689 0 27.754341 0 186.620539
c330349_g1_i1 5.79171554159814 3.91510029910599 8.8206763013073e-09 2.21910889412443e-06 28.471734 691.66798 7.161041 486.649816 2.9828 504.207312 24.419767 1391.360767
c365714_g1_i3 5.55707819872135 5.87454801932187 8.91999693848375e-09 2.2407615489063e-06 29.469679 4344.513509 91.051681 2444.549218 29.098234 673.303303 182.254477 4469.134414
c319572_g3_i1 9.25568667345155 0.534288072359088 1.02371090327368e-08 2.54890445845736e-06 0 42.065119 0 56.327432 0 49.607071 0 142.395881
c342372_g1_i1 9.69623572963681 0.957506668733679 1.09511237627853e-08 2.71867677765639e-06 0 18.680986 0 80.902905 0 50.823662 0 278.082031
c310812_g1_i1 7.95283416905778 1.98334220905002 1.12162840992338e-08 2.77635054521912e-06 0 141.573758 0 391.661009 3.333939 49.975891 0 147.81647
c353787_g4_i1 9.95801950184774 1.21080264551557 1.16776757786814e-08 2.88211857298603e-06 0 9.686887 0 118.106197 0 72.217879 0 296.827827
c331005_g1_i1 5.74553644035931 2.74262093837854 1.17623633859983e-08 2.89878816146305e-06 2.963669 291.850513 15.014037 460.105525 4.290344 207.874968 6.060001 249.834762
c357599_g1_i1 6.93834816713897 1.12916104851987 1.2217706841997e-08 3.00662293176375e-06 0 89.277954 0 81.397035 1.249254 69.248722 2.537129 199.504373
c361034_g3_i1 8.56496383521983 5.00274138453886 1.39280319649782e-08 3.39294083582586e-06 4.650249 31.400807 1.568822 859.864071 10.137447 2196.584467 0 3421.240292
c313936_g1_i1 7.03081989178738 2.51419154200592 1.39554021421295e-08 3.39471683014776e-06 0 571.444115 0 181.755975 3.72401 83.491978 7.212064 266.406617
c346525_g1_i1 7.46432522573271 1.23640194926074 1.39982925242944e-08 3.40025765911245e-06 0 169.252105 0 43.68696 0 70.804578 2.752545 183.053838
c351243_g2_i1 9.49064096161893 0.759039333618512 1.40226888283485e-08 3.4012160540913e-06 0 136.05294 0 20.115015 0 55.422684 0 116.22385
c351290_g1_i1 7.13121022815014 1.07086456303307 1.40424743925644e-08 3.4012160540913e-06 0 119.330931 1.576997 107.622936 0 74.52651 1.478211 71.270963
c368607_g2_i1 9.40183904716312 0.673661644790045 1.40706104128264e-08 3.40315527555545e-06 0 21.935327 0 82.203789 0 77.778358 0 116.99679
c300848_g1_i2 9.8067190281304 1.06275229306639 1.42776442874818e-08 3.43847165032799e-06 0 44.523597 0 56.41258 0 190.093701 0 45.139833
c344568_g1_i1 7.63190879239288 1.6785833591044 1.45300194883234e-08 3.49427333532707e-06 0.755067 16.452198 0.805061 126.894119 0.802695 157.196054 0 356.901692
c366972_g1_i1 8.68060774748545 3.73964253052565 1.48581941969192e-08 3.56811935698799e-06 0.503787 26.427804 0 95.05339 1.896456 1434.070115 4.986949 796.036371
c331606_g1_i1 9.20569519965814 0.486472830000427 1.49272267994699e-08 3.57961250662693e-06 0 91.459274 0 35.656109 0 50.180014 0 84.889243
c365100_g1_i2 8.41177106736483 2.76711473482913 1.50816438497689e-08 3.6115196494754e-06 0 22.891351 4.482874 420.991133 0 260.206044 0 697.690724
c359040_g5_i1 7.50972884508123 1.84267903334869 1.52951704967964e-08 3.65230524651044e-06 0 78.499392 0 232.394115 0 209.831508 4.59875 90.029228
c359229_g7_i1 9.49565587905287 0.763601701031009 1.63422428467228e-08 3.88586815773931e-06 0 22.375464 0 47.90242 0 108.419952 0 143.612732
c234910_g1_i1 6.99522845422277 2.04257458149964 1.64315569453089e-08 3.901617809393e-06 0 162.798721 0 232.995772 0 99.922235 9.153894 326.890664
c361067_g1_i2 10.1133357399163 1.36236371176434 1.70086606082666e-08 4.02243042665698e-06 0 23.933402 0 144.373186 0 16.158217 0 417.842503
c368562_g1_i2 9.14769954969841 0.431433632234126 1.72687224415387e-08 4.07749267236231e-06 0 57.789398 0 75.134715 0 30.979725 0 93.942987
c185983_g1_i1 5.75314058565369 4.6914735793195 1.75126709971356e-08 4.12932661662166e-06 12.925068 1068.892694 55.320381 474.026918 9.279429 1924.667842 38.053517 1048.966858
c358690_g1_i1 6.78794697355024 6.83960128077286 1.75620924551379e-08 4.1352123602375e-06 98.87124 2682.039758 26.319313 1967.152401 75.401605 5963.339978 5.268388 13659.302658
c348421_g1_i4 9.67651074440387 0.938599288327323 1.7612527088237e-08 4.14131996466137e-06 0.401422 31.443333 0.230663 26.074839 0 71.272771 0.18566 303.970562
c239964_g1_i1 10.2914710562844 1.53407088636073 1.76709240750015e-08 4.14928023051099e-06 0 19.43575 0 86.684309 0 299.434515 0 51.438344
c362846_g5_i1 9.08711235653785 0.373860890990467 1.95664421462275e-08 4.5764637231564e-06 0 63.750818 0 40.353408 0 48.875408 0 92.078539
c355224_g3_i1 9.1994400668149 0.480841304400761 1.95714191943907e-08 4.5764637231564e-06 0 33.492966 0 56.978305 0 43.846414 0 150.753753
c366102_g1_i1 9.1762323197192 0.458312645214634 2.02480215622025e-08 4.70258321357063e-06 0 31.80422 0 63.615025 0 66.245989 0 91.344651
c346012_g1_i1 7.64962422136199 1.19639051747697 2.02498525953758e-08 4.70258321357063e-06 0 113.07218 0 123.556524 1.559072 100.183871 0 59.724561
c344404_g1_i2 9.40169601547846 2.03575849512447 2.10379204853869e-08 4.87889288491149e-06 0 38.525334 0 430.118473 0.302087 184.688147 1.227898 22.007428
c367066_g2_i2 9.44258576365157 6.75730269134633 2.14350085706707e-08 4.9641718068147e-06 0 1222.824255 12.19805 7738.617588 10.228482 8243.37392 17.634814 47.058517
c363756_g1_i3 9.58785913539765 0.852882395948927 2.1642018979523e-08 5.00525719933806e-06 0 136.14047 0 14.293915 0 43.631424 0.000737 181.246555
c349376_g1_i2 9.21768038480869 2.74613595514622 2.21241054786385e-08 5.10279061450147e-06 0.052119 309.562391 1.8e-05 5.302975 2.114912 471.793842 0 494.353604
c355993_g6_i1 9.34110945208958 0.616362902275881 2.23621051117107e-08 5.150656967842e-06 0 62.862811 0 26.854648 0 37.183025 0 207.893798
c322964_g1_i1 6.96624905594961 3.95988523222504 2.28051090299476e-08 5.23992787081118e-06 4.25795 221.319478 20.450685 1496.546765 0.845202 443.324214 1.704739 737.293795
c370184_g2_i1 9.94763126457093 2.72529577026105 2.30740961589496e-08 5.2930160716748e-06 0 4.513367 0 80.520447 1.050734 604.376133 0 555.334372
c356663_g1_i2 6.65198110709629 4.68315931961782 2.41667209379059e-08 5.51373033090991e-06 5.534712 1352.243508 25.665204 162.041219 13.226781 2303.982365 13.512295 385.843188
c369325_g1_i1 7.45723378234923 0.909283715784327 2.45250201441485e-08 5.58793659785718e-06 0 45.100466 0 67.496497 0.900566 66.883788 0.977899 208.358953
c353084_g1_i1 4.97916606056438 4.79456266445011 2.46610165940966e-08 5.61136041377007e-06 12.31357 889.693018 55.75867 1080.537751 64.797254 923.761826 79.169159 2769.615416
c346963_g1_i1 4.73855926894554 5.67986843347403 2.5058066335319e-08 5.69404141234101e-06 34.037104 2729.285353 146.840715 1787.736823 108.712336 1917.006439 171.946967 3269.844924
c329564_g1_i1 9.20537362135208 0.48617035879878 2.52202319205046e-08 5.72319845495887e-06 0 50.751306 0 105.131181 0 27.84637 0 76.217276
c362098_g3_i4 8.99669188241657 6.12678630819298 2.52887852625447e-08 5.7310624853302e-06 2.645425 376.181189 0 2563.824099 24.707398 3565.702924 0.012829 8304.790336
c359641_g2_i1 6.88523512997195 1.93467351246393 2.55790920701163e-08 5.78135356090642e-06 0 156.607118 0 187.352512 0 98.61837 8.807834 328.776167
c304455_g1_i1 6.81021355303901 1.38155400700205 2.69547113835751e-08 6.05986358501326e-06 0 145.79841 0 116.747008 0 67.181034 6.034943 175.431896
c351916_g1_i2 4.79146159732678 11.0563538202487 2.87363139863088e-08 6.44326089542883e-06 1529.237804 81431.75527 7235.131096 83146.379429 3504.268342 110129.217797 5993.353448 111448.813661
c335306_g2_i1 9.31580810478759 0.592097731364843 2.88211673233372e-08 6.45372740399741e-06 0 23.998859 0 51.508551 0 46.089261 0 202.253315
c362794_g1_i2 5.6486988511344 2.21615113550209 2.89818711018716e-08 6.48112842886853e-06 3.148274 98.563554 2.330668 195.697832 5.171311 106.47795 13.154923 614.392284
c352679_g1_i1 7.43234168342291 1.83171871556683 3.04624889976409e-08 6.80323555471488e-06 0 39.066141 1.115313 91.821655 2.986831 117.86989 0 560.967073
c270832_g1_i1 6.7100169834875 1.17069859657184 3.11424720983322e-08 6.94592165948317e-06 2.087071 114.198201 0 77.119032 1.961187 70.907734 0 179.891272
c348093_g1_i2 9.88534109839337 2.5056193492756 3.17080605694759e-08 7.06275116732112e-06 0 734.173655 0 218.838357 0 51.765417 0.671994 10.489051
c343305_g1_i1 7.1227264638474 3.47395762583521 3.19588780611568e-08 7.09991043728685e-06 0 173.7552 5.762868 226.667387 9.636157 336.611228 0.599768 1873.212942
c368585_g2_i3 7.18630997958543 0.736777326165815 3.26899721368211e-08 7.24039721097959e-06 0 63.303358 1.009442 61.720626 0.742917 59.507053 0 139.785637
c351743_g1_i3 8.99047893662247 0.282270296760444 3.27101809862424e-08 7.24039721097959e-06 0 55.713085 0 54.089713 0 46.371359 0 63.735912
c366690_g2_i2 9.24992931760682 6.44163349427028 3.29894243970675e-08 7.28101575380813e-06 0 2414.567228 2.630199 21.215363 17.250379 5846.526598 15.896032 9771.021583
c361038_g2_i2 6.73171370214895 1.0042140745285 3.34960680694436e-08 7.38319720985173e-06 0 93.414057 0 54.82876 1.943814 89.623677 1.926035 142.008105
c362148_g1_i2 9.78300502142918 5.38149458014138 3.4305088422473e-08 7.55167559750018e-06 6.477963 7.262628 0 2235.692911 2.565752 1795.421032 0.434311 4776.786143
c370379_g1_i1 10.7779392589715 2.01222318989288 3.43873630903124e-08 7.55994327538933e-06 0 2.408657 0 70.074493 0 244.560082 0 546.403741
c365848_g1_i9 11.3389419578239 2.56433151859996 3.51629214925879e-08 7.72040757581804e-06 0 9.656841 0 105.564081 0.003634 732.702202 0 44.153168
c358513_g2_i2 6.7773250104406 1.79414679066818 3.6472365846989e-08 7.97683197260498e-06 0 255.942966 4.807979 161.633093 0 91.836999 1.68185 124.697944
c365848_g1_i10 9.99786926867081 1.24994189155463 3.68216650198918e-08 8.04246949403125e-06 0 8.442156 0 51.347723 0 86.754908 0 400.969192
c361765_g2_i1 7.61710104734948 3.29973421828287 3.72168876502188e-08 8.09654597094487e-06 0 285.018219 3.070871 1190.4229 1.988325 23.31161 8.001931 348.273778
c343291_g1_i1 9.30873976971857 0.58489619283062 3.7535608221272e-08 8.14614248665556e-06 0 15.816977 0 89.56225 0 52.157402 0 137.355586
c366799_g3_i1 6.91047883960474 5.06264332715125 3.88412925777195e-08 8.41870077663386e-06 6.175184 1471.843569 48.622729 792.689196 3.732266 1986.035872 1.144913 2027.603837
c312909_g1_i1 9.23022917201565 0.510678482890872 3.91917272043668e-08 8.48377949375756e-06 0 36.227032 0 36.996153 0 35.186377 0 206.380178
c366038_g2_i2 9.21598604829848 0.496334004060216 3.9562038572718e-08 8.53523955438087e-06 0 21.305971 0.299316 46.276584 0 73.476663 0 135.392572
c369354_g1_i1 4.54632776673595 7.99041022061497 3.95809100249293e-08 8.53523955438087e-06 438.704239 8164.530211 736.297987 6392.465037 515.175846 9425.646367 816.63818 28744.757348
c367027_g1_i2 9.0438974136818 0.332962297259002 4.05186053804123e-08 8.72631396537996e-06 2e-06 86.052816 0 52.569417 0 27.287676 0 68.759604
c351628_g1_i1 5.55035617966758 7.44654732423101 4.20667778712022e-08 9.02524568586444e-06 46.296611 3618.169089 75.916483 10916.970149 207.269392 5304.801958 733.860221 15197.135651
c360131_g8_i3 5.43249184195538 2.64953601659149 4.33425398460314e-08 9.28656013666365e-06 4.111434 76.287473 7.823795 228.725927 5.614025 240.09159 17.551421 787.455281
c351940_g1_i3 9.53350946951695 0.800507410149848 4.35140822029218e-08 9.3003511572571e-06 0.181721 168.026843 0.124988 14.214293 0.254342 33.777383 0 132.119449
c242302_g1_i1 6.92172767941798 4.34615460259112 4.47226051041801e-08 9.53454358653582e-06 0 1364.899796 2.044466 1483.720093 13.196997 381.040174 31.760611 465.645797
c360197_g6_i3 5.99707564290433 2.87251919295919 4.50993434259294e-08 9.60275213888474e-06 8.213127 116.909606 0.565915 243.069601 11.153698 361.598909 3.600141 767.84365
c328162_g1_i1 9.48089327013619 0.749640992659339 4.79974706082763e-08 1.01686069874391e-05 0 34.597699 0 15.132548 0 106.488588 0 178.488463
c369593_g2_i1 7.44288501026455 0.985981083890805 5.18313403970478e-08 1.09560844030051e-05 0 46.613306 0.777945 158.819393 0.69601 28.75035 0 156.489007
c367295_g1_i1 9.66243418884282 5.24365526323719 5.1844101704724e-08 1.09560844030051e-05 0 4.625848 1.51304 276.428674 5.301705 3942.015946 4.435717 2652.973574
c362367_g4_i1 7.01065305608935 1.91008050278095 5.20628593307552e-08 1.09885781824921e-05 0 91.549764 0 114.585089 0 124.515815 7.706007 482.293886
c368363_g2_i5 9.38960850499578 0.662656341760295 5.2412536636274e-08 1.10426146867051e-05 0 17.345502 0 35.802476 0 68.821104 0 215.695328
c352225_g1_i1 9.04029227194398 0.329751729529144 5.24495131574463e-08 1.10426146867051e-05 0 27.750827 0 40.497248 0 52.136183 0 130.721144
c360197_g4_i1 7.45825978766996 4.22473216184141 5.30235421416835e-08 1.11495846785538e-05 0 234.840027 0 556.062512 14.596189 750.023313 11.451222 2605.396885
c351290_g3_i1 9.24704029999057 0.525539118581345 5.36348917991141e-08 1.12641268041513e-05 0 124.168827 0 56.413625 0 40.192617 0 31.400868
c352444_g1_i3 12.5085194818692 3.72566938137101 5.53674498707355e-08 1.15848165965919e-05 0.032818 1737.299677 0.063342 646.892973 0 5.364107 0.205429 12.467905
c354035_g1_i1 5.63901748945838 2.0524691762251 5.77023409716586e-08 1.20584340783072e-05 0.519438 211.098807 4.585299 73.719559 2.596993 94.967357 12.020407 521.517707
c353467_g4_i1 7.1306207505178 0.912991297792692 5.81725868718804e-08 1.21416961502887e-05 0 88.203376 0 37.100932 0 74.690218 2.591894 175.58652
c349262_g1_i3 8.84500879673536 2.44004131257471 5.85984684005913e-08 1.22155046420971e-05 2.254927 337.887582 0.286982 29.506854 0.00022 17.822971 0 942.775538
c340406_g1_i1 5.97887595922177 1.57928679595825 6.1111020439342e-08 1.27235853910296e-05 0 142.066359 3.385972 86.21808 0.802962 106.662968 7.545996 257.666499
c339995_g1_i2 7.69999540519583 0.509900703990693 6.18392278794379e-08 1.28278080291454e-05 0 50.994724 0.682872 75.043281 0 58.144155 0 71.811796
c364526_g2_i1 9.70229217359984 0.962807450461059 6.40582169447963e-08 1.32555817296465e-05 0 36.931476 0 216.995049 0 11.492473 0 104.301128
c309207_g1_i1 6.69562975474601 2.22488995120701 6.5218792573047e-08 1.34627832844743e-05 0 68.589779 0.963972 56.665217 3.933642 159.160618 5.785326 810.198996
c369593_g1_i1 5.58674742178781 2.83286681488156 6.53418894813385e-08 1.34717445359684e-05 8.578987 151.732975 15.153234 498.149288 3.721834 160.793234 3.043374 619.943281
c368189_g1_i1 5.10738275162196 2.36515111793774 6.54799727996638e-08 1.34837699895941e-05 4.236494 121.090807 13.831223 192.499542 5.701878 264.024847 9.683801 401.264532
c365848_g1_i8 4.84944414784627 3.19581354048282 6.89869559606285e-08 1.41542145007473e-05 11.824144 239.009332 31.175117 464.486681 8.686875 341.349357 20.40688 728.263081
c370911_g1_i3 6.80079725097132 4.43686545715799 6.99151404845099e-08 1.43272648249603e-05 16.62502 1756.85149 18.499932 1212.365254 4.054295 565.050732 0.02808 312.530613
c351628_g2_i1 4.75191847988524 7.47861150303121 7.04812239911115e-08 1.4425782918142e-05 135.47903 5775.468119 626.25827 11623.403976 203.516223 4362.89212 666.481817 12846.185149
c339316_g2_i1 7.6429213419798 2.3277560956193 7.22203164697634e-08 1.47460279504965e-05 0 45.26334 2.408494 112.137673 3.298056 522.52229 0 132.249701
c339515_g1_i1 8.01930417034337 1.44937581410431 7.26028571544488e-08 1.48062536022261e-05 0 29.099525 0 74.221048 1.260991 34.29856 1.071238 535.634436
c367436_g5_i2 7.37134703149136 0.929705969014056 7.32034855550085e-08 1.49107562348203e-05 0 33.805016 0 96.183713 2.339005 70.071613 0 178.223108
c299183_g2_i1 8.94678078593398 0.241085383651024 7.36694460153853e-08 1.49876099666102e-05 0 33.222644 0 32.169679 0 62.313584 0 95.095191
c341187_g1_i1 9.25617750165959 0.535506369019476 7.43752824793797e-08 1.51130216424626e-05 0 34.793365 0 81.460922 0 13.780597 0 183.030862
c357211_g1_i1 5.43043331362387 6.13856620239552 7.52179132976501e-08 1.52658953876678e-05 7.905608 2895.78995 190.24127 2847.72041 54.034157 2848.432181 156.86103 5037.997752
c340499_g1_i5 8.1133595024204 0.793640557528761 7.59255010058757e-08 1.53910276391551e-05 0 17.459326 0 65.591768 0.208982 81.986707 1.057652 183.025072
c383658_g1_i1 6.32933907817179 5.01551629617546 7.65577244828233e-08 1.55006012173833e-05 0 1488.31687 53.892739 1046.188389 18.527666 1549.446572 21.898358 2105.83509
c348919_g1_i1 9.02483498853444 2.52743760963148 7.90821717065066e-08 1.59734648901379e-05 0 610.575685 1.732869 242.723546 0 3.307829 0 284.813442
c363919_g4_i1 8.41757675854693 6.42384061059765 7.97959980081441e-08 1.60984140993471e-05 16.605824 3.300736 11.437787 2828.844083 16.17032 5756.2393 11.347854 8683.96009
c345440_g1_i2 9.91256006264882 1.16797440754048 8.0707661038252e-08 1.62629303819415e-05 0.341965 81.140496 0.242486 12.332111 0.261276 19.584039 0 446.660359
c299019_g1_i1 8.93580468791013 0.23144898946218 8.19308780718259e-08 1.64701523288692e-05 0 35.684194 0 37.452336 0 31.136742 0 140.95856
c369354_g4_i3 5.64822886457192 6.24912303380248 8.2036084256979e-08 1.64717155304672e-05 41.310453 2026.031864 17.110023 1755.630141 77.374332 1676.837328 289.863202 12280.180734
c145879_g1_i1 7.35521092312174 0.890160481231585 8.23732850889602e-08 1.65198010957412e-05 0 93.646555 2.307506 100.469757 0 25.951588 0 150.348421
c348595_g1_i2 8.89056348811296 0.188595910246329 8.39354867936158e-08 1.68131531614956e-05 0 31.276959 0 40.473741 0 37.552136 0 120.017761
c345422_g1_i1 9.03270223002279 0.321870907922563 8.57737265232844e-08 1.71365306549131e-05 0 55.047041 0 21.415896 0 77.015793 0 68.596285
c360133_g1_i1 9.37913733558434 0.653612065248211 8.66593373239699e-08 1.72768878380484e-05 0 38.146909 0 25.469524 0 26.32704 0 284.34928
c362222_g2_i1 8.10452001118193 7.69498187156155 9.01921844929633e-08 1.79178273733835e-05 1.117442 9528.443663 151.549125 9455.775524 11.963419 6305.791439 2.00452 16762.43491
c366972_g1_i3 7.88206800141248 4.63203784036207 9.27235311088649e-08 1.83775212383668e-05 0.792541 92.902774 1.331841 155.32017 4.196607 2729.682956 24.838476 1308.808154
c299659_g1_i1 10.279496578434 1.52192345566754 9.36023445515089e-08 1.85032988195139e-05 0 42.680718 0 21.465513 0 343.186286 0 29.358583
c293586_g1_i1 11.6191777868303 2.84264196326512 9.36864806373041e-08 1.85032988195139e-05 0 748.874994 0 0 0 226.079907 0 442.809393
c352658_g1_i2 10.6366005673842 8.14869860510416 9.46550786083722e-08 1.86510220276091e-05 8e-06 40.669773 16.040224 10168.899218 21.862603 22029.466435 0.192319 21471.887514
c370630_g2_i2 9.90973288586951 2.52532296586686 9.82604703846577e-08 1.92939740350418e-05 0 233.585274 0 12.046715 0 11.027378 1.375049 1250.420726
c343761_g1_i2 5.43784085374872 4.3383382167083 9.9359408116576e-08 1.94871232656665e-05 6.631333 1234.001768 8.712426 1246.813143 52.793409 601.554657 42.505756 509.767129
c370117_g1_i7 8.58291701590864 1.2379792021866 1.02567424670951e-07 2.00697383677318e-05 0.00138 25.813641 0 56.956534 0.38962 239.289511 0.945549 52.902679
c336707_g1_i1 9.32575972089454 0.601237819818823 1.03396379236955e-07 2.02085533717435e-05 0 12.523546 0 32.368705 0 85.766967 0 176.079388
c353801_g1_i1 7.27047943877991 2.47163249818175 1.07045933911338e-07 2.08976901604142e-05 0 17.835191 4.647582 245.758966 0.795218 112.014244 2.431806 923.741677
c353579_g6_i1 8.9706304083873 0.263584383577877 1.08783194644599e-07 2.12123465432586e-05 0 49.544425 0 92.277668 0 20.551989 0 54.951427
c359228_g1_i1 5.12561525850875 2.2680158900039 1.10439576760205e-07 2.14610755473951e-05 10.483294 332.863279 6.001482 175.662289 2.023456 131.679472 14.487572 264.332355
c353390_g1_i1 7.73097443947682 0.43253755398969 1.16552658872299e-07 2.25970477227851e-05 0 36.262945 0 59.931281 0 37.360531 1.457469 141.454515
c345869_g1_i1 9.58787369545906 0.853201893574999 1.20279695778439e-07 2.32662768051423e-05 0 176.617271 0 37.04256 0 6.083964 0 153.809294
c351542_g2_i4 7.18683702487228 0.635916074573995 1.21428650679791e-07 2.3461680618545e-05 0 145.17142 0.602929 38.447759 0.002169 20.827458 0.82037 96.579034
c361861_g5_i2 9.20061154293802 0.480901487108969 1.26958548743828e-07 2.44463168197369e-05 0 21.398266 0.393617 27.203282 0 111.499937 0.430817 86.644101
c392209_g1_i1 9.78308230552651 3.31607768062565 1.27266235259185e-07 2.44526312365499e-05 0 10.405702 0 41.233768 2.1168 246.151216 0 2309.71306
c340499_g1_i2 8.07005924404563 0.751061367311013 1.30144609588643e-07 2.49744699049661e-05 0 33.108184 0 30.001745 0.203491 48.123866 0.821185 270.663003
c284163_g1_i1 9.10043997263384 0.38761328174538 1.32278859084803e-07 2.53552477036224e-05 0 35.641188 0 61.797934 0 12.783112 0 173.72631
c361972_g1_i2 9.64328303679904 3.17564943535697 1.33629315274789e-07 2.55850954688407e-05 0.190077 9.044752 0.383412 779.12524 2.489637 621.555888 0.102047 45.379872
c368607_g4_i1 9.03738716111865 0.326796250410624 1.36016794411913e-07 2.60127503358221e-05 0 13.247733 0 71.073563 0 50.199699 0 105.553577
c363606_g4_i3 11.1526890450948 2.38138932525662 1.37420431608499e-07 2.62514949249674e-05 0 384.916127 0 376.729935 0 0.008288 0 261.537833
c342849_g1_i4 11.0658596721767 2.2957915216323 1.3804541101424e-07 2.63411210800107e-05 0 360.089147 0 328.004288 0 5.1e-05 0 296.316474
c358028_g2_i1 8.94985458354254 0.243386151143077 1.45765318286407e-07 2.77515498199735e-05 0 43.012224 0 81.298236 0 46.65652 0 28.060227
c352167_g1_i1 6.6486722161586 3.10350330387029 1.47746835770459e-07 2.80938652347699e-05 1.199804 306.359274 0 595.519938 1.306007 113.297858 24.430795 757.897088
c360874_g2_i6 6.51091770689202 1.01061675744626 1.47895683589128e-07 2.80938652347699e-05 0 150.371617 2.065337 73.130351 0 37.851856 2.548723 128.245392
c341115_g1_i1 7.65114498171874 1.17775976025981 1.51863505992835e-07 2.87567249910407e-05 0 120.618387 1.549068 201.910932 0 26.517506 0 54.325453
c355260_g2_i2 6.7653813618714 2.15754558288225 1.51895490512353e-07 2.87567249910407e-05 0 62.243369 3.65742 82.828947 3.136524 454.827347 1.639817 123.278507
c371065_g1_i3 7.98604811520559 0.670896031757846 1.53123872663715e-07 2.8956854765406e-05 0 111.083384 0 26.87022 0 21.395436 1.170873 180.864272
c354906_g6_i1 6.52603084811689 2.03672414980987 1.58368386199498e-07 2.98484683474466e-05 0 192.500667 1.684559 99.02369 7.093384 81.843662 0 531.123734
c365224_g1_i4 4.61774272043564 6.03818699505964 1.5913567262303e-07 2.99596827227113e-05 108.069488 1578.525855 72.877256 1453.044198 204.38852 3082.851812 242.431256 7320.579144
c356280_g1_i2 7.21395337338261 3.63279944773899 1.76903887388276e-07 3.30924887068267e-05 0.003041 374.878505 17.124909 308.330225 1.030768 478.129072 0 1513.658533
c353644_g1_i1 4.55017728550767 11.3267154596246 1.77009247318526e-07 3.30924887068267e-05 2529.732292 191428.036341 3374.61131 62773.835092 7590.680692 81137.66316 14276.486011 150019.127762
c342489_g1_i1 8.75041832051085 0.0569272494219184 1.78810984880865e-07 3.32931087289965e-05 0 23.224713 0 49.912684 0 36.670968 0 89.079926
c358074_g1_i2 7.06735211054867 2.83354454586262 1.80934777276092e-07 3.36145003470887e-05 0 31.282233 5.44449 449.734515 5.568234 374.089038 0.37357 492.32431
c361290_g2_i1 7.7352824187324 0.434604796726385 1.84163605173616e-07 3.4139328309059e-05 0 73.16508 0 65.061749 0 17.476592 0.687083 115.022002
c352444_g1_i1 10.8965201895794 5.6513239148296 1.8484774005767e-07 3.42286184333295e-05 3.362366 5056.381358 2.046459 3893.369041 5e-06 71.759848 0.117505 3.961862
c332466_g1_i1 11.5823667737865 2.80575068552003 1.86212751732191e-07 3.44060111839866e-05 0 611.21543 0 0 0 453.777239 0 150.357985
c370911_g1_i1 5.63374388451882 3.24347124069386 1.87066863092391e-07 3.45260895285216e-05 17.957172 205.99214 11.908765 354.174801 2.735304 128.160105 6.92713 1517.458321
c351096_g2_i3 8.72209755791842 0.0302420182674972 1.88515287855097e-07 3.47176161169482e-05 0.005164 67.617592 0.07313 37.880345 0.245637 28.317164 0.00382 50.518984
c332165_g1_i1 6.84751741690649 1.23393783284981 1.91481071851163e-07 3.52254330460298e-05 0 115.082923 3.622863 127.851505 0 45.650059 0 173.139265
c352254_g1_i1 5.57720521097294 4.52145025447183 1.97346259401566e-07 3.62255736231787e-05 6.821147 230.140318 13.238023 939.428359 19.536837 593.138868 97.47748 3426.760605
c340528_g2_i1 9.74362170183774 1.00419819540041 1.98745154202496e-07 3.64427909542109e-05 0 4.853601 0 88.519095 0 29.110271 0 348.607724
c350473_g1_i1 6.46582163052305 6.62637367418183 1.9988711417946e-07 3.65745755174372e-05 1.425593 2647.888989 157.056196 2925.875911 44.561194 7649.738656 64.356356 4076.165729
c367121_g10_i1 6.22598826855207 6.18419019957438 1.99896533686529e-07 3.65745755174372e-05 19.387204 337.29742 111.729639 1286.056484 10.522846 3477.76271 106.150557 11287.106136
c9851_g1_i1 8.78343318984209 0.0882020567060909 2.04633873176587e-07 3.73604879773004e-05 0 23.279046 0 55.355408 0 26.383423 0 109.323432
c324791_g1_i1 6.82970487816859 2.92301599978088 2.11863021361048e-07 3.85969677988594e-05 0 148.662665 9.302317 116.485982 4.845067 265.317333 0 1216.177781
c370528_g1_i1 5.73665100431875 2.50653651268263 2.14783885202411e-07 3.90869679225942e-05 8.283308 62.300008 0.8393 137.053466 6.404916 413.009435 8.829052 454.106657
c353074_g1_i1 6.64436903864802 0.537905987223166 2.16012032101495e-07 3.92682001840246e-05 0 42.114516 0 78.108403 1.467036 31.310218 1.547336 140.731853
c349376_g1_i5 9.77063155522336 4.49782245629737 2.19261503023219e-07 3.98048305761221e-05 0.054756 1005.247278 0 0.74823 1.166686 2131.991427 5.569923 711.017955
c360826_g1_i1 6.09210753102897 2.85450157443235 2.19434894281067e-07 3.98048305761221e-05 14.971374 253.615033 0 267.026204 2.581722 278.288795 2.585813 656.28674
c363263_g3_i1 8.21253084176868 1.02102143859573 2.21147092571945e-07 4.00724220411556e-05 0 7.252108 0 67.081654 0.824555 130.439934 0 187.413772
c363677_g2_i1 5.36160378929439 5.66673381854693 2.21782133998255e-07 4.01444658865236e-05 71.054433 582.360796 85.934055 844.007073 14.96949 2745.591667 128.246254 6631.346388
c369353_g6_i1 7.91396472990902 1.95494546854958 2.25518465639124e-07 4.07771153346327e-05 0 35.389804 0 23.393666 2.901753 234.156128 0 545.238542
c325363_g1_i1 7.1195022847452 2.10319498278349 2.30474511831919e-07 4.16287199992819e-05 4.63299 446.630857 0 137.522239 0 113.000479 1.299726 64.158765
c360084_g1_i1 7.86316270338098 5.4775626370514 2.32792641526535e-07 4.20025502259969e-05 0 1892.389733 40.006303 2273.949509 2.102642 1694.399008 0 2741.778087
c360920_g3_i2 6.45956294827203 2.12778429245155 2.33630062663337e-07 4.2094647039963e-05 2.757318 224.372687 7.0145 168.255647 0 44.689597 0 516.833196
c360258_g1_i2 6.3113585000888 4.65750296738364 2.37405302805001e-07 4.26981013859778e-05 4.822052 300.447534 20.486649 1688.757098 38.279417 1802.632096 5.023798 330.369186
c310989_g1_i2 9.04624783978764 0.336354252973284 2.4477789202967e-07 4.38840296737222e-05 0 13.386245 0 50.453599 0 30.058846 0 183.042335
c335219_g1_i1 8.66691420875044 -0.0210988634489017 2.45876303521782e-07 4.40342580783893e-05 0 57.333786 0 48.348277 0 21.152229 0 54.802966
c365382_g1_i1 8.86622662838861 0.164498966232276 2.49009818433258e-07 4.44988164765596e-05 0 67.227885 0 46.695888 0 51.156517 0 21.008053
c362478_g4_i2 4.65369846246512 3.27076348144004 2.51111834975469e-07 4.4782140342429e-05 11.087025 672.958508 33.144999 299.691491 22.8204 199.717911 16.867282 727.739773
c371555_g1_i1 6.00202817877017 1.43814178107557 2.55331662346866e-07 4.54867033716395e-05 5.126866 78.473824 0.612281 100.52439 1.652986 98.254444 0 270.076994
c318963_g1_i1 9.42556802904594 0.695503709534156 2.60127955476101e-07 4.62436933845432e-05 0 5.575708 0 49.3121 0 133.662336 0 92.765563
c349376_g1_i1 7.28673135670067 3.59466956160305 2.62101154106063e-07 4.65455307935707e-05 4.45204 63.587108 0 1722.249525 5.29877 118.397011 9.743534 255.295866
c360649_g1_i1 8.8406453283326 3.54311720477171 2.63783227938302e-07 4.67950892777599e-05 0 19.328375 0 109.02487 4.817127 1168.994412 0 819.551179
c273162_g1_i1 6.901426308241 1.30778311687211 2.73270350416927e-07 4.84272871930676e-05 0 154.234813 1.770405 33.862915 2.069881 29.196605 0 338.947841
c331504_g1_i1 11.5307763112768 2.75588556088282 2.73732303702664e-07 4.84583567838531e-05 0 0 0 123.654565 0 155.678764 0 1432.075149
c351940_g1_i4 10.6518397622641 1.88845184082713 2.77775301386507e-07 4.91226443546084e-05 0.176255 210.687399 0.124122 276.078626 0.229747 0.122883 0 265.228506
c368875_g1_i4 8.91258145949163 0.208557620030487 2.87102627158302e-07 5.06661214536918e-05 0 36.809845 0 106.005679 0 22.339436 0 36.751348
c368333_g4_i1 6.29057679349947 3.73157215039526 2.90686412216236e-07 5.12450742670503e-05 0.561832 37.148286 13.160271 295.216611 6.266413 792.278785 25.273836 1670.7751
c342080_g1_i1 6.70678271800177 2.45344400853583 2.95337229465203e-07 5.20107319665064e-05 0 138.605522 2.121032 60.784544 0 205.197131 13.314652 833.724363
c343406_g1_i2 8.76389570319181 0.069791611386774 3.00180516434355e-07 5.26989807574506e-05 0 15.915468 0 42.310106 0 39.628548 0 109.774962
c305359_g1_i1 9.34300149447662 0.619438302396479 3.02161125754807e-07 5.2984682754614e-05 0 13.575006 0 21.973452 0 37.050078 0 293.791699
c366102_g2_i1 8.73169334644997 0.0395996446565393 3.04322744353489e-07 5.31526921478377e-05 0 17.022477 0 54.382989 0 33.003918 0 96.47958
c357757_g1_i2 6.49058601551455 1.3431145112686 3.0433690598187e-07 5.31526921478377e-05 1.370327 20.535958 0.510852 29.500849 1.651041 141.835554 1.685471 344.538207
c318963_g1_i2 9.70874896134606 0.968239337656313 3.05241411730296e-07 5.32556486583563e-05 0 77.272487 0 211.771559 0 33.678252 0 6.06728
c354035_g2_i1 5.6704914695253 1.87564123535295 3.0692874379978e-07 5.34948322518335e-05 0 210.731682 3.705407 52.107848 5.60774 98.482219 6.937305 416.205208
c360710_g1_i1 4.4626960605625 4.74764822443166 3.14794383105587e-07 5.4809235835836e-05 74.720615 1826.166721 94.156433 1240.366094 27.920335 607.558079 71.385337 1309.561092
c369918_g2_i3 7.12921332074882 0.751621639518434 3.15833487298993e-07 5.49335813063194e-05 1.772018 29.586018 0.010888 54.714345 0 65.739168 0.006775 196.404637
c347205_g1_i1 7.43506904575667 1.050723555265 3.16634430862461e-07 5.50162899799274e-05 2.094607 14.744479 0 124.324999 0 58.944061 0 230.799787
c367291_g2_i4 8.65529820537663 -0.0314152636543366 3.2339439647881e-07 5.61331657674543e-05 0 59.270838 0.045893 31.470761 0.002249 17.55156 0.313303 83.678953
c351947_g10_i1 8.6928744658739 0.00254335958446544 3.23770959150425e-07 5.61408880983478e-05 0 21.595714 0 60.116307 0 44.215592 0 49.124216
c353509_g1_i1 8.94698991607314 0.241188400258791 3.28245353227035e-07 5.68002209900399e-05 0 55.476935 0 101.764962 0 13.070127 0 41.28664
c352999_g1_i1 7.10174017813717 0.724588989133368 3.29085256126242e-07 5.68873328949026e-05 2.123459 80.303022 0 117.84135 0 39.347912 0 56.747106
c370566_g2_i1 5.35286615272258 3.48422261675198 3.36054130614411e-07 5.80326694892069e-05 21.63342 279.24667 9.345944 773.320954 1.359829 292.944629 35.290707 845.579083
c322284_g1_i1 8.68651235261684 -0.00265584807640518 3.44776023134269e-07 5.93569491070528e-05 0 17.73961 0 39.351338 0 40.794836 0 95.198788
c343323_g2_i2 5.56977058825771 5.91132234493351 3.45256610396809e-07 5.93792198035659e-05 22.245217 1287.016571 175.905676 1242.694963 17.518753 5233.110996 87.284269 2581.106611
c361964_g3_i1 6.04604494486726 2.5617970839163 3.50739041524073e-07 6.01385840143436e-05 1.453225 21.238934 6.813941 211.429019 1.617125 323.369322 13.149734 644.660799
c363394_g15_i2 8.91380240301119 0.210248658285516 3.61717768006007e-07 6.18328910966952e-05 0 9.046694 0 55.890397 0 49.524297 0 108.83109
c355196_g1_i1 9.0728205201386 0.359633823410776 3.68618721534766e-07 6.28326339204203e-05 0 99.676312 0 73.663338 0 29.802149 0 13.232826
c349376_g1_i3 8.94006362073153 2.97612851066618 3.72863968821053e-07 6.34814987883433e-05 0.044211 48.426368 1.4e-05 19.363363 2.836087 110.498008 0 1946.836555
c328698_g3_i1 8.75110051001824 0.0570704144874938 3.77084692808731e-07 6.39945198900227e-05 0 73.456552 0 56.850918 0 22.048836 0 29.448299
c365637_g3_i1 7.5840276535301 0.290372620454004 3.77391349507001e-07 6.39945198900227e-05 0 36.663342 0 83.194576 0 20.608812 1.490947 96.186731
c342940_g1_i1 5.0352068444886 1.99004884602096 3.80697122043812e-07 6.44903976422555e-05 4.270418 81.056694 7.075704 71.442262 8.283809 169.072536 7.792252 520.645443
c360422_g2_i1 5.10478304926017 1.71418384253927 3.86206201120845e-07 6.52275652086836e-05 3.870804 43.988597 6.981652 150.064063 4.022317 122.88031 6.454998 343.787261
c323184_g1_i1 8.71909539551037 0.0264545805202448 3.88038525959668e-07 6.54716260237458e-05 0 31.216652 0 35.306316 0 67.328515 0 36.187255
c350256_g1_i1 5.1630725352101 10.9854326549229 3.90755274566369e-07 6.57986735346012e-05 294.619535 76546.21586 7420.047238 66675.661252 2253.414512 102826.611014 3388.621203 137309.049324
c356570_g1_i1 6.62265183296339 0.729994124192577 3.9198388858924e-07 6.59398807688299e-05 0 37.410667 0 44.033462 0 65.962035 3.729111 196.452651
c360038_g2_i1 8.53279846129016 -0.145385193530636 3.96429669301104e-07 6.65553056120985e-05 0 46.123724 0 24.734822 0 28.064843 0 73.386594
c349431_g1_i3 8.57041934601949 -0.111036565684364 3.98988467257701e-07 6.68521191789112e-05 0 38.715354 0 57.156722 0 25.121935 0 43.060953
c305426_g1_i1 8.63594433765625 -0.0495519045849085 4.00479961014197e-07 6.7035587296022e-05 0 24.934108 0 58.912329 0 19.623256 0 83.071496
c342839_g1_i1 8.50319386033335 -0.17287315796098 4.06058730239049e-07 6.79021771035352e-05 0 46.09971 0 34.235456 0 24.254767 0 61.352319
c353150_g1_i4 7.13917846438415 0.685522338058671 4.06569280945175e-07 6.79203713193214e-05 0 34.317515 1.654601 118.677125 0 32.249002 0 129.273675
c341010_g3_i2 6.3540317768692 0.946947687113954 4.21000490603712e-07 7.01924900813064e-05 0 47.343215 0 48.450773 3.314409 119.433569 1.783641 143.591503
c347800_g1_i1 8.51729841389664 -0.160238614197351 4.27063185588026e-07 7.11173013847592e-05 0 27.391587 0 41.562788 0 36.680637 0 54.407689
c360863_g1_i1 8.90548312797509 0.204164857030391 4.27388639711558e-07 7.11173013847592e-05 0 30.095288 0 22.580193 0 19.217564 0 191.336555
c366948_g5_i2 6.9323389991772 2.00321088126234 4.31340315962504e-07 7.17042836747815e-05 6.241234 134.242041 0.143351 316.674495 0.056889 138.436641 0.4372 120.854159
c341800_g1_i1 11.2693920782696 2.49643043533946 4.47506296972163e-07 7.42456423736092e-05 0 942.784787 0 1.939892 0 54.423255 0 31.523266
c410271_g1_i1 4.51451791237137 4.33191065896956 4.50425987333928e-07 7.46567826182829e-05 9.430594 782.73349 81.758246 746.194145 45.288908 726.725392 73.871174 1674.20079
c352637_g3_i2 6.52058816738611 1.66339320207417 4.86676657127923e-07 8.02717356169374e-05 0 329.189048 4.50924 54.553009 1.6048 84.438055 0 117.307374
c346323_g1_i2 10.7522161037161 1.98809524522967 5.08364700002358e-07 8.37672055670551e-05 0 81.724492 0 154.485326 0 0 0 749.563544
c354643_g2_i3 5.2389875504482 1.31429249566983 5.3981252962694e-07 8.88624984262801e-05 1.655496 71.616157 4.662087 47.691374 1.888104 131.275512 5.829785 231.727103
c306879_g1_i1 9.04744546809435 0.3362173302171 5.48283010003882e-07 9.01690877794516e-05 0 142.450565 0 41.273321 0 12.073862 0 32.288897
c371555_g2_i1 5.60463411840816 2.02042760790582 5.53781180373165e-07 9.08964601128622e-05 10.823365 122.620528 1.488733 154.621205 3.094588 183.417042 1.462099 320.372121
c362222_g1_i2 7.53002430795697 9.93073885098343 5.68567072165718e-07 9.31425255372875e-05 16.598853 38344.769508 1101.629446 48619.840388 40.911366 30982.402177 12.174851 79374.183888
c330116_g2_i1 9.00169451600081 0.294909709996054 5.78390670609688e-07 9.46601002464811e-05 0 10.717996 0 32.937344 0 28.227227 0 207.63572
c351940_g1_i8 9.28611205878979 0.562288546973299 5.80393825798579e-07 9.48960744459956e-05 0.178761 153.868554 0.12476 10.013949 0.234989 64.765715 0 22.373582
c348595_g2_i1 8.48814531138313 -0.186967976121953 5.89927255903118e-07 9.61757779532236e-05 0 23.742622 0 52.219428 0 26.83456 0 56.757749
c338237_g1_i1 8.48587768504924 -0.18825596342288 5.99440421127944e-07 9.75385914116771e-05 0 35.989327 0 29.328963 0 19.961955 0 89.972751
c369565_g1_i2 4.25366558663253 5.90985753253399 6.0884766679966e-07 9.89740425427732e-05 177.600422 1541.49837 64.593451 2018.53974 211.609364 2368.61926 256.481148 6102.748674
c247169_g1_i1 9.26505201249156 0.543601444555231 6.26339232193961e-07 0.000101622037690187 0 169.470156 0 30.501224 0 5.215562 0 77.147258
c360841_g4_i1 4.63704876510097 6.60083554437984 6.34514008325576e-07 0.000102849671405118 43.024889 3429.216903 195.823165 6270.710218 187.16083 4142.070575 619.954083 2985.787719
c339316_g1_i2 9.54522149412011 0.809594740748633 6.51257677034523e-07 0.000105361651095512 0 7.756285 0 18.157832 0 188.514111 0 71.07838
c362098_g3_i3 8.31160513716588 6.92763385810548 6.52570007308794e-07 0.000105473031143059 12.626259 965.811737 0 4368.687133 65.386962 5737.644657 0.000164 15069.598354
c198088_g1_i1 9.53454730950866 0.804096852206409 6.64362872397646e-07 0.000107071988496941 0 21.5373 0 24.353857 0 9.484647 0 395.366993
c296325_g1_i1 9.05781906616473 0.345272457921233 6.67605292630476e-07 0.000107492081888279 0 129.638309 0 30.487357 0 42.466825 0 11.569323
c359117_g1_i1 8.74956191845262 0.056920495017778 7.49179885145908e-07 0.000120054833879182 0 10.428787 0 56.218727 0 26.472893 0 120.63698
c363731_g3_i1 8.13768085986132 6.46792492901259 7.51647247040125e-07 0.000120336161817327 0 4149.249792 66.750552 4364.181878 0 2621.188567 4.198197 6627.245727
c362758_g1_i1 5.64521080647053 3.53221592293628 7.56390304095086e-07 0.000120846047680897 9.367708 1553.189072 5.785357 201.705858 12.633822 56.818326 30.14636 396.224525
c332547_g1_i1 9.20666115478381 0.489049612220152 7.5680084394049e-07 0.000120846047680897 0 11.179591 0 12.03416 0 56.29849 0 238.763927
c354405_g8_i1 6.50310882496341 0.86294899694426 7.56976520413044e-07 0.000120846047680897 0 36.01842 0 105.939682 0 93.286557 5.162195 86.45723
c360286_g1_i1 8.72273585576777 0.0321361883112279 7.61347904638626e-07 0.000121429244767939 0 12.884956 0 53.482502 0 20.431111 0.453454 127.517145
c360003_g1_i1 4.31138538252479 3.45826796408466 7.80773022624112e-07 0.000124410036522976 15.87598 733.914771 19.225825 297.582869 50.798624 320.156255 37.780683 740.367138
c342437_g1_i1 5.77570165871631 0.937780487188687 8.11630452043572e-07 0.000128720325969409 0 69.540135 1.817016 29.944524 1.955887 53.061998 4.018509 262.92142
c312214_g1_i1 8.56166045432735 -0.117514351873802 8.12858863168707e-07 0.000128794325328049 0 40.123068 0 24.878138 0 14.121504 0 114.711746
c360003_g8_i1 4.72710901156414 2.8084038381931 8.15616979515174e-07 0.000129110335010107 3.606823 395.168267 19.156492 362.450417 8.62123 76.076929 35.266975 571.452123
c343965_g2_i1 6.88799455267592 0.446755666737274 8.17438293613209e-07 0.000129277598498444 0 96.317949 1.793149 55.681981 0 40.289405 0 49.534285
c356733_g1_i8 10.2677425552526 1.514115575632 8.52952049210951e-07 0.000134266088774396 0 124.665773 0 3.442819 0 6.09359 0 598.790847
c360234_g2_i5 13.0609934860071 4.27582692136888 8.61723731576156e-07 0.000135520686053701 0 2597.811385 0 914.917757 0 0 0 10.334566
c369237_g1_i2 6.79380026817465 1.13268364309596 8.98305508885845e-07 0.000140750070383002 0 147.445412 0 150.879019 0 51.260627 5.324884 28.714545
c333677_g1_i1 9.00665422951692 0.296448412329843 9.38336438638382e-07 0.000146074617853667 0 4.846882 0 59.974542 0 85.44162 0 59.801368
c279282_g1_i2 8.83296169289659 0.133586035133855 9.48227231984412e-07 0.000147343007622931 0 48.013167 0 104.116486 0 13.15789 0 23.560307
c359628_g1_i2 5.46310984316955 1.2516117762929 9.69646306770606e-07 0.000150119362559755 4.402187 92.415217 2.314587 75.612176 3.223049 29.605089 2.078083 327.150711
c365933_g4_i1 4.05726439547344 6.82915572774275 9.78264541354712e-07 0.000151315059369177 107.009685 4019.278831 500.05024 4358.053699 422.888722 4792.440391 569.625187 8052.775981
c369299_g1_i2 6.78842755448985 0.163059258414542 1.00767575668038e-06 0.000155437663116696 0 27.423984 0 24.681282 0 47.701964 1.573324 124.01425
c363677_g3_i1 5.59673173843743 5.75849619472313 1.01590774799725e-06 0.000156564626884149 37.715819 143.951409 80.957204 633.503199 33.03104 2762.550067 129.950909 8649.638281
c361599_g1_i1 6.9755888906383 0.609780866968353 1.03210506395666e-06 0.000158771379729428 1.531132 130.760746 0 27.892008 0 56.520381 0 54.965939
c328983_g1_i1 6.26735561059654 2.83144657219836 1.06105913228891e-06 0.000162486212883177 0 86.005289 2.478563 184.955265 1.005872 266.81871 25.12591 1052.993909
c369237_g1_i3 7.69987347333005 1.98918316498366 1.07123104450242e-06 0.000163895441489292 0.276012 32.25702 2.741264 410.843939 0.441275 191.796816 0.654505 8.926203
c323926_g2_i1 5.49015271462361 6.44896046456241 1.07967910772074e-06 0.000164857697366818 9.401296 3669.024817 304.786258 1727.192451 38.453196 5776.989765 108.208938 4675.37462
c357902_g3_i6 8.49314809328641 -0.182883975699924 1.17849617075376e-06 0.000178050866505784 0 19.436128 0 67.655555 0 28.423635 0 37.205157
c363875_g1_i2 4.89077311303133 7.18452250494274 1.18131018502583e-06 0.000178316662947176 191.145878 1598.841583 166.229987 1577.085571 180.311279 9933.753388 747.067253 16003.141391
c358009_g3_i1 8.04255125920284 2.40898222030625 1.1922511727779e-06 0.000179807642972504 4e-06 379.668705 3.933636 330.016235 0 1.697969 0 369.375404
c363384_g2_i1 6.68419598371562 1.86604478025884 1.19340102527116e-06 0.000179820645396072 0.000178 131.703552 0.00019 84.236604 7.068641 69.599355 1.9e-05 545.066241
c358456_g2_i3 5.55876187533759 10.2835138178053 1.19681953732777e-06 0.000180086647190558 133.15693 16449.753772 1654.804868 20955.349096 848.416407 115038.825753 4890.04139 64488.154778
c349168_g1_i1 8.61992239783425 -0.062769064463849 1.23309351505495e-06 0.000184813170072889 0 30.081757 0 15.930484 0 17.898316 0 147.684834
c366038_g2_i5 8.97029011248613 0.264920897491513 1.23614267436681e-06 0.000184942259127258 0 4.548722 0.288834 32.490415 0 42.03336 0 184.073352
c344278_g1_i1 5.45374282606631 1.91689423726467 1.24605567007463e-06 0.000186260533770255 9.100124 178.770035 0 113.244862 5.898094 133.945302 1.879556 317.761528
c340406_g1_i3 5.78703089164383 1.70035618248348 1.26615687750865e-06 0.000188931168601384 0.390289 227.984011 5.600636 101.807059 6.320963 104.691771 0 172.371175
c357948_g1_i2 3.91135724757675 4.76787399626659 1.31770561042532e-06 0.000196276604325749 45.891275 958.835702 80.835426 926.265498 120.291105 1277.869151 180.290797 1814.770637
c334255_g2_i1 8.27594008644741 -0.381280812180571 1.33964894874797e-06 0.000199194134189296 0 27.072431 0 30.53972 0 22.887574 0 62.879804
c259679_g1_i1 4.40122127251478 2.46132476876559 1.34128022478535e-06 0.000199261438807259 6.494544 245.936709 5.141361 173.995059 21.183682 182.961103 31.085402 471.411006
c319145_g1_i1 8.26005369486364 -0.396090149815543 1.3620061534778e-06 0.000201985512560757 0 30.539278 0 25.981399 0 27.813173 0 52.873599
c296778_g1_i2 6.36613671880335 -0.13201203315972 1.3724177086776e-06 0.000203351167979362 0 44.035986 1.292921 30.108516 0 23.644466 1.40729 75.646145
c370138_g1_i2 7.1415261047098 1.21542905400053 1.41495051198537e-06 0.000208819024257783 0.90214 305.287773 0.681759 17.333698 0.664998 61.125753 0 23.027657
c345667_g1_i1 5.48572378886646 3.75062152907406 1.41549610083531e-06 0.000208819024257783 2.576839 586.440813 51.540004 543.743777 4.054401 773.129014 8.319423 438.79472
c345484_g1_i1 9.63701816870415 0.897783641218811 1.42548837820346e-06 0.000209926756268148 0 5.305427 0 11.717909 0 210.489183 0 76.256563
c244713_g1_i1 8.56353314174387 -0.116216667493539 1.43382967811444e-06 0.000210971377755774 0 10.159965 0 29.17066 0 34.977905 0 113.764475
c359397_g2_i1 7.4322805328834 0.143912155192367 1.49061674621218e-06 0.000218468174101578 0 18.209784 0 55.179999 0 20.75912 0.968186 138.391472
c353387_g1_i2 8.28039429547738 1.6983154217415 1.49124151443388e-06 0.000218468174101578 0 2.313046 0 52.637665 1.489821 63.505078 1.454328 703.577165
c323926_g1_i2 5.12891940204243 6.15116986006475 1.5232799996367e-06 0.000222583200776646 17.746467 3018.556376 294.557004 1744.599477 27.386541 4686.636645 150.61525 3073.462224
c338319_g1_i1 4.38710573072718 7.18333827928311 1.53423561232261e-06 0.000223797188171256 178.793185 5682.181787 922.90652 4970.345996 171.866711 5462.265062 250.165134 12255.808452
c367066_g2_i1 9.31660148299653 6.43132496077055 1.56358767012309e-06 0.000227685838661799 0 848.626662 0.740583 7196.816881 21.030635 5831.225406 10.10998 5.40612
c370566_g2_i4 4.5113548394733 3.34866479647209 1.58455241351057e-06 0.000230540103384616 17.713819 674.130949 6.59401 344.995959 34.905353 125.579168 45.019129 938.726136
c363919_g4_i2 11.249113030878 6.52619741897086 1.67095989814715e-06 0.000242277720669429 0 8490.048166 8.35631 3909.842002 0 0.000223 0.000201 6965.839011
c364294_g1_i1 8.80813051894694 0.109470813489245 1.67984966478415e-06 0.000243357964034052 0 8.098365 0 95.493671 0 46.99651 0 29.302546
c370893_g1_i4 6.13789417352292 2.73129930778653 1.69001744136929e-06 0.000244621343041759 0.86856 662.563207 9.542734 39.244445 6.449666 24.887398 4.039063 733.754441
c351761_g1_i2 5.25139541433687 1.35028186732064 1.75465449728717e-06 0.00025311040837915 6.563646 121.493356 3.180487 105.849294 0 63.173054 4.238918 211.378626
c346240_g1_i3 8.42945722071038 -0.240694900401312 1.79146095032153e-06 0.000258199463924346 0 56.53351 0 44.335641 0 9.274928 0 45.349536
c278712_g1_i2 8.44424448824774 -0.228110007808302 1.83062254377744e-06 0.000263170670489883 0 22.019237 0 14.288444 0 56.367627 0 59.33856
c356122_g1_i1 7.37198178643583 0.0869665276196504 1.86278992725695e-06 0.000267567536688117 0 44.139751 0 12.294185 0 39.210498 1.193259 121.012957
c355098_g1_i1 5.59432562822185 1.02901842501173 1.90848180792204e-06 0.000273433687636369 0 111.8394 0 63.474083 1.753444 67.524885 9.471178 147.417451
c344805_g1_i2 8.1952260471168 -0.45478050930902 1.92835791782825e-06 0.000276047456650194 0 26.682636 0 25.222706 0 24.926515 0 57.589032
c354325_g2_i1 7.19622475071868 0.532779114616088 1.93394199239791e-06 0.000276612606699471 0 118.597922 0 98.946336 0 7.595697 2.108682 30.801389
c370021_g2_i2 4.71777586707351 2.26879824011688 1.93905710182634e-06 0.000277109781698195 9.691943 202.534492 17.501623 122.100117 6.625649 201.829638 2.049304 406.706851
c359082_g6_i1 4.18621519716318 4.40986298596792 1.967230200685e-06 0.000280661495517475 18.36335 755.163975 52.966842 904.235841 38.107237 667.075128 207.142402 1823.84513
c362608_g1_i1 5.55377683066765 2.07284147933885 1.97610786339952e-06 0.000281453030835762 0.883702 193.621207 0.183565 73.06169 13.121836 178.199906 6.214117 399.203594
c189161_g1_i1 6.26109937515493 1.55335941375693 1.99585672681099e-06 0.000283787661857123 0 89.160185 0 230.359464 0 45.867578 10.700789 209.412914
c361765_g2_i2 6.57762271692263 5.94537117443407 1.99924221751489e-06 0.00028403015779622 0 563.045746 6.519023 3503.91478 36.410434 3985.755535 153.263978 3020.269774
c354035_g1_i2 5.03329036594683 1.47001127130936 2.00304624801179e-06 0.000284331658086792 0.516096 212.065777 4.642797 33.022471 2.576144 83.591939 12.353294 208.941522
c367804_g1_i1 3.98117086851395 4.7028085025966 2.01965918226687e-06 0.00028644934620168 48.147679 980.364177 151.951561 1491.709526 44.022535 624.425533 140.328894 1835.075333
c364661_g8_i2 7.5312994134147 0.233152852443685 2.02179188678442e-06 0.000286511466859638 1e-05 8.380298 0 47.000137 0 45.887814 1.472309 137.784391
c365224_g2_i1 4.72074373581413 2.15472681926112 2.02520123836489e-06 0.000286754247705565 4.644297 101.635747 9.69704 89.823859 6.083248 84.687853 19.571744 752.378478
c366030_g4_i1 4.89284872387857 1.50794062092982 2.0455100150658e-06 0.00028938745955402 0 117.643321 5.04092 104.012672 7.052774 90.220609 11.006186 244.185511
c323516_g1_i2 7.35416076091397 0.203216795557774 2.07020684925902e-06 0.000292392072138203 0 110.598697 0.41904 15.610278 0.844439 36.651614 0 38.632086
c350669_g1_i1 11.067960713365 2.2995354270982 2.07796887492908e-06 0.00029324338391758 0 1.78846 0 58.529447 0 3.496661 0 1309.239926
c333327_g1_i1 8.34984195087489 -0.312387009969833 2.08788012028071e-06 0.000294396321013259 0 25.896638 0 25.083389 0 14.220237 0 102.613946
c368280_g1_i3 6.93199052954192 4.10680686036399 2.13250849758603e-06 0.000299938562078943 0.067365 231.539478 0.805226 106.597572 25.482397 1366.474082 5.451428 1687.662609
c354199_g1_i1 6.47293143188845 1.16744405451379 2.15347780582885e-06 0.000302636130348327 0 8.197158 0.85507 189.036367 0.582774 25.810253 4.336266 246.844337
c352444_g1_i2 10.6062729022945 5.98554481085699 2.16241870591606e-06 0.000303640225298655 0.327998 0.010231 1.936369 108.536871 4.793279 1022.547582 1.734262 16269.580027
c350924_g1_i1 9.14490273979276 1.92188018359244 2.18000390227794e-06 0.00030560184056958 0 0 1.262017 81.262104 0 143.048847 0 662.11392
c325912_g1_i1 7.30477402996534 0.156982969338664 2.22248111256282e-06 0.000311040647228556 0 112.320953 0 19.693311 0.890067 26.097854 0 42.186679
c231316_g1_i1 7.6250800505058 0.931622835780248 2.23276990060585e-06 0.000312222121535341 0 48.380251 0 3.55239 0 194.362579 2.419127 65.148902
c348392_g4_i1 4.38472292290379 2.19143265086445 2.23575756973011e-06 0.000312381525829515 8.008101 115.07387 9.367558 104.419456 12.239955 119.102145 21.871764 659.969448
c293586_g2_i1 9.34205025895931 4.02645611307596 2.24616766290229e-06 0.00031357687648686 0 2259.834463 2.340155 0 3.178788 313.279401 0 547.945795
c344404_g1_i1 7.09218899825627 1.81434136379573 2.24949346159797e-06 0.000313782065680426 0 44.125518 0 106.66102 5.292275 345.487058 0 60.409899
c364922_g1_i1 4.99965699441699 1.64461958635049 2.30242210604183e-06 0.000320635985248471 0 76.001448 9.308869 135.87398 4.837464 108.16408 9.363754 302.268849
c150207_g1_i1 6.69230854418218 0.0698032994027806 2.3187742301266e-06 0.000322647414727295 0 20.777044 0 50.626493 0 18.171873 1.518819 129.017652
c358306_g1_i2 4.81492132010262 6.97344709891173 2.32530229867761e-06 0.000323196454299086 61.803559 6191.31736 655.140807 2578.976142 78.242423 7838.806921 237.808727 5618.305711
c365848_g1_i1 8.84821732418445 0.14702463139301 2.41409399472624e-06 0.000334534064701973 0 3.882685 0 87.434067 0 56.026444 0 38.651427
c362341_g2_i2 8.91574044080188 0.212046027406033 2.42340545437468e-06 0.00033554936357698 0 9.37652 0 8.047434 0 78.934439 0 132.211693
c320202_g1_i1 8.21825761632161 -0.433097648563634 2.43446576523203e-06 0.000336804951883517 0 34.933155 0 21.104745 0 15.916467 0 73.427784
c324077_g1_i1 8.37751691102794 -0.287871940093784 2.44429910141172e-06 0.000337888875456147 0 37.032523 0 9.101202 0 30.089985 0 85.2775
c368186_g9_i1 6.1505513940113 0.728677992048104 2.50142585749242e-06 0.000344658564237476 0 39.517583 0 33.65485 0 72.498753 5.69868 193.950311
c362378_g2_i2 8.5066369742639 -0.169729543690687 2.52047201306501e-06 0.000346154378125748 0 7.028336 0 28.453708 0 46.524559 0 87.429601
c371052_g1_i1 3.93634314357457 6.86869872803315 2.58066288563109e-06 0.000353559180527199 361.431465 2891.406664 368.630634 2018.172366 428.177237 6004.439114 534.766275 12048.887862
c349620_g1_i1 6.57513701224879 0.179811104614306 2.59873096035522e-06 0.000355746278234473 0 30.300326 0 52.858684 1.71614 31.914857 0 107.165537
c371528_g1_i1 5.22369635504946 2.06462370404935 2.6186225966045e-06 0.00035817926652682 3.384623 60.33929 3.990252 125.820235 13.685527 314.571314 2.322991 232.615424
c324859_g1_i1 8.29171410957935 -0.366405360555177 2.62095374650776e-06 0.000358208312281402 0 33.870972 0 42.587208 0 8.901758 0 61.706944
c332063_g1_i1 8.44677145377411 -0.224778999275633 2.69568458553115e-06 0.00036753050596699 0 7.625446 0 26.336178 0 42.914567 0 86.986735
c367804_g1_i2 5.68705182046469 5.03465927056924 2.74219505235267e-06 0.000373570491491416 11.47047 1676.050017 115.661175 1609.065394 5.633671 462.799818 4.625995 3105.362991
c367291_g2_i2 7.23269629794492 -0.0426673050040319 2.74549135173193e-06 0.00037371840491667 0 72.949551 0.039317 25.019856 0.001643 13.821105 0.963302 76.855754
c387689_g1_i1 8.38524461681673 -0.281905820050575 2.75833605571946e-06 0.00037516477091878 0 11.760477 0 19.264813 0 48.64992 0 70.996719
c364542_g8_i1 5.08413484744871 1.84070614346585 2.7699342219012e-06 0.000376439404680917 2.56734 275.933041 0 105.364057 9.88177 107.310341 11.911806 171.727753
c362685_g6_i2 4.24570145190628 2.40125241126539 2.81445958786423e-06 0.000381264556765627 7.762434 210.021275 17.022369 151.944033 22.825705 130.662897 11.091216 597.759912
c210825_g1_i1 11.5603657958105 2.78331921321525 2.81882520287257e-06 0.000381550221335502 0 0 0 15.718717 0 908.5527 0 140.74428
c362254_g7_i1 7.9958316640014 1.81562703100466 2.86164604145624e-06 0.00038703648244854 0 280.73782 0 161.861214 0.826435 144.594887 1.513523 7.4e-05
c367556_g3_i3 5.25940797430793 2.06458147636605 2.91400661651829e-06 0.000393488647445539 1.95549 133.364598 0 213.52017 4.749022 65.274619 22.718545 472.985133
c361920_g1_i1 6.92599330138118 -0.196564265301757 2.94099333413587e-06 0.000396815814090725 0 49.532186 0 36.000473 1.046112 26.547607 0 40.098648
c196589_g1_i1 8.12670300077206 -0.51630880967731 2.99057681839383e-06 0.000402862866989082 0 25.038792 0 28.103693 0 16.729689 0 62.80475
c364483_g1_i1 5.2711209399773 0.769740638744308 3.02269682870223e-06 0.000405896085189878 1.841356 53.969519 3.190706 58.326052 0 101.851212 5.013202 79.75453
c361434_g6_i1 6.50173747961068 0.162770757230862 3.04881796081506e-06 0.000408513353868608 2.45667 34.003932 0 35.720154 0 39.863317 0 108.948213
c331448_g1_i1 7.23973479837778 -0.0386323500899988 3.07190640030327e-06 0.000410872341651955 0 36.239274 0 18.870023 0 66.664773 0.811095 40.902314
c359557_g2_i1 5.43879443545849 7.14223738488449 3.09232751409525e-06 0.000413276738488515 19.347744 3579.48447 546.777851 3833.08602 54.590785 11553.705174 131.298401 5046.240115
c334138_g1_i1 9.5884082371885 4.5325392080616 3.11776411064131e-06 0.000416347105903034 0 386.074588 0.960385 947.502107 4.973378 2257.365384 0 0
c343323_g1_i1 5.48813212429494 5.02023523203939 3.17010521832986e-06 0.000422003408205734 10.72664 1335.427357 102.320285 468.092701 33.181261 2916.898306 11.353787 509.80821
c335933_g1_i1 9.40123954892507 0.671854300424197 3.21381358239376e-06 0.000426813630688652 0 2.436032 0 13.399805 0 151.633868 0 116.023464
c277249_g1_i1 6.03957136044653 0.485304951902815 3.22143716903932e-06 0.000427490275252846 0 77.801986 1.658947 69.047154 2.27705 16.601838 0 109.539604
c338605_g1_i2 4.93272221267909 4.28417871009537 3.26488361679326e-06 0.000432915885507688 2.498182 694.490435 78.091922 1404.762238 13.985193 553.647373 66.045784 926.607752
c367988_g5_i1 9.68590225715803 0.943960547571775 3.2994732180682e-06 0.000436277756333273 0 8.561735 0 9.734443 0 245.563179 0 19.214547
c370117_g1_i3 6.67762629179862 0.832033984405387 3.30307529602434e-06 0.000436277756333273 3.177368 14.893193 0 53.971653 0 93.603117 0.001566 191.585993
c356089_g1_i1 4.63728779778345 4.4761753359383 3.30314043431753e-06 0.000436277756333273 9.09224 824.746786 120.404966 533.761559 23.737153 1465.656604 54.712902 1094.414106
c233060_g1_i1 6.74957417347547 0.118486520604214 3.47001213381575e-06 0.000456890335955731 0 9.584016 0 39.193163 0 33.593166 2.100967 145.103305
c360655_g1_i1 7.69213956292594 3.38571876805983 3.54520222025294e-06 0.000465340821242549 4.031519 480.574422 2.165483 491.91156 0.000333 3.5e-05 5.604534 1436.375614
c365382_g3_i1 8.08550806641224 -0.553583839534712 3.55567920201309e-06 0.000466353946664652 0 28.630562 0 20.476276 0 20.298554 0 58.778384
c363875_g3_i1 5.01041171638498 5.50523688831013 3.56174148889542e-06 0.000466392605896088 41.321518 1090.426193 182.549006 1235.254127 5.710863 1060.60833 103.591718 6939.203513
c347586_g2_i1 5.85930681705115 1.96105453871808 3.57252620124826e-06 0.000466392605896088 0 35.343376 0 253.510444 2.689204 129.61291 16.008548 356.758443
c360706_g1_i4 5.83814854747419 2.14402496300958 3.61440103340143e-06 0.000471495268139593 1.895158 112.450742 13.56936 231.463947 0 154.027571 0.115387 375.703499
c337231_g1_i1 6.89359164897266 3.06243727653389 3.62687619707968e-06 0.00047275785939143 0 17.199959 10.559742 285.532797 0 187.096136 5.975396 1519.015544
c366781_g2_i1 8.07332812849833 -0.564660149844832 3.63708540579851e-06 0.000473723368933057 0 28.386077 0 29.379184 0 16.360106 0 52.205155
c366038_g2_i3 8.70427500641195 0.016401904998475 3.71858535175114e-06 0.000483965724971325 0 25.77752 1e-06 47.297501 0 2.650201 0 147.838603
c353127_g1_i1 7.74499097026812 1.68847429827566 3.74584396003418e-06 0.000487138362747153 0.46283 64.960001 0.000236 3.395161 1.81584 38.800466 0.559161 730.923016
c344170_g1_i1 8.17067341374996 -0.478021435786991 3.84418034390284e-06 0.000499542519062953 0 38.545633 0 40.283969 0 19.730326 0 21.063841
c350924_g2_i1 9.72733988190057 0.988511036305811 3.85121579534953e-06 0.000500072384633934 0 0 0 61.979627 0 64.726095 0 323.70657
c318202_g1_i1 6.00117640274509 0.884087780790796 3.94607478043789e-06 0.000511115641209781 1.568246 13.65058 1.961534 192.665603 0 45.199129 1.989202 74.876977
c324819_g1_i1 6.02240389438699 2.29775758165795 3.94835638653259e-06 0.000511115641209781 0 101.066562 13.919263 257.818069 0 99.869912 2.700217 602.196798
c361852_g1_i1 5.13543914677867 0.820096772541855 3.97450660900689e-06 0.000514107143329704 1.148136 85.039409 3.923753 57.709771 0.000229 44.935147 7.295166 161.497814
c351108_g1_i1 8.98641885460923 0.281973378751404 4.00259778834111e-06 0.000517344944413245 0 3.990472 0 18.956219 0 24.850794 0 245.388749
c355260_g1_i3 6.3657988110455 3.74865863059749 4.02499604220542e-06 0.000519842536965113 0 446.055595 28.217149 455.942803 6.859925 992.347054 0 401.405326
c334262_g1_i1 6.21267461322614 0.332021766050786 4.04202478042378e-06 0.000521245456466823 0 28.772803 0 22.450929 0 66.339823 3.504098 129.233657
c364294_g3_i1 5.22400069649888 1.63386258050234 4.10019234865872e-06 0.000527941141545271 4.018225 14.382362 4.37903 302.834749 4.653887 95.134761 5.006447 141.939258
c366114_g1_i2 4.38858916233497 2.65215684979142 4.12835843326528e-06 0.000531163267461716 9.152111 183.00857 3.523745 365.705772 28.606366 120.554364 27.083968 588.254237
c360463_g2_i1 8.85140490732967 0.154054077625864 4.15131287267184e-06 0.000533710461505435 0 3.494993 0 26.076402 0 30.774104 0 193.275504
c322951_g1_i1 8.82160875570722 0.125157976332164 4.21449598196932e-06 0.000541421823483053 0 2.711353 0 75.668795 0 14.959858 0 135.370744
c359606_g6_i5 8.1336929051146 -0.512071272500203 4.36672240912973e-06 0.000559701913519553 0.078373 30.192672 0 25.647196 0.017086 36.105068 0 22.412365
c341774_g1_i1 8.78712018126835 0.0898458222250349 4.46029671347319e-06 0.000570398398618158 0 28.917878 0 120.727703 0 16.755203 0 7.990965
c329347_g1_i1 8.2331476863031 -0.420765436736035 4.51365013167437e-06 0.000576785123628974 0 66.08681 0 22.209791 0 14.986312 0 27.386091
c361536_g3_i1 6.943545547571 -0.179413610378851 4.56045100183409e-06 0.00058232550398193 0 21.49813 0 26.779567 0.744729 54.271625 0 49.88139
c370911_g1_i2 4.17449725327254 3.21892267757695 4.58601121517016e-06 0.000585147341931394 12.387172 503.895626 27.276537 597.314301 32.022586 300.645431 50.776103 157.595487
c315839_g2_i1 8.1434486378178 -0.503398423425882 4.65433312639024e-06 0.000593416943449311 0 20.04117 0 25.780885 0 42.054972 0 26.519082
c245859_g1_i1 8.2357184061615 -0.417523951524589 4.67034241855691e-06 0.000595009366967648 0 57.950436 0 25.51961 0 7.928581 0 47.115805
c370566_g2_i2 5.29269691970377 3.52592419991654 4.7120511197403e-06 0.00059948120829429 1.817707 742.281176 7.831107 577.443897 48.45314 298.648125 3.085693 524.364576
c348228_g1_i1 8.44092396478809 -0.233244140752052 4.7666948261873e-06 0.00060591500804878 0 18.102378 0 22.732721 0 72.046283 0 18.463841
c327331_g1_i1 8.50106324934547 -0.1772143230129 4.77479808571244e-06 0.000606489041297307 0 41.731802 0 41.905814 0 47.966817 0 6.112548
c358705_g1_i1 3.83479922773092 3.23831109565984 4.79372477701618e-06 0.000608435959648581 37.339721 548.956227 43.624346 320.480323 28.001618 370.36151 29.145569 412.706384
c341151_g1_i3 8.11901517339754 -0.522891785609054 4.87623587197474e-06 0.000617517744560145 0 36.077533 0 28.737755 0 9.261432 0 59.465419
c358705_g4_i1 3.84481906000862 2.90829739181414 4.90532887081184e-06 0.000620401755220207 20.078178 389.577581 23.341972 228.901965 41.282184 317.334947 26.59364 396.974777
c361765_g3_i1 4.21039331664968 5.55093611551912 4.92248630672316e-06 0.000621977115087616 59.148336 1777.959011 49.469619 849.008832 265.295923 2846.279299 211.07493 3038.506318
c358482_g1_i3 8.19505511941313 5.75185622729282 5.04079570492779e-06 0.000635027573372953 1.216738 1516.230797 13.199897 19.921393 2.946806 19.167199 35.691146 13233.981703
c262206_g1_i1 7.71282221482963 0.397877815741111 5.0561581637459e-06 0.000636488616142375 0 20.095075 0 7.463583 0 34.348902 1.047562 251.161938
c370344_g1_i1 6.64452314142647 1.82318744141016 5.06120623280324e-06 0.000636650035811147 0 10.935108 0.530439 64.875532 5.712666 194.804695 0 486.247327
c362458_g1_i2 8.500631348879 -0.174694322279969 5.12436428685053e-06 0.000643890295650828 0 7.171938 0 78.06891 0 12.171686 0 71.507589
c343761_g1_i1 6.03279996787237 3.57816941256906 5.12638167031039e-06 0.000643890295650828 0 990.164015 0 542.567744 22.289918 240.321299 24.743661 464.727281
c344914_g1_i1 10.2340911786885 3.02640407045644 5.17407546441796e-06 0.000649398326774631 0 1.340209 0 0.869029 0.80437 504.823693 0 1342.710874
c279141_g1_i1 9.93407176355246 3.47936715583336 5.18304910030317e-06 0.000650042022993661 0 0.304185 0 25.580659 1.911453 511.783507 0 2166.159016
c333579_g1_i1 5.06848005680709 0.762105876774989 5.19450033237669e-06 0.00065099526700687 0 67.687427 0.674229 84.176638 3.544689 54.936295 6.742563 104.282273
c364412_g9_i1 5.58918126142869 1.28089191387292 5.20017078099336e-06 0.000651200073834696 0 91.892411 1.560963 133.292008 8.237356 69.726615 0 167.24522
c360333_g2_i1 8.56812092337353 1.37722272964622 5.21935389065372e-06 0.000652658585400665 0 0 0.252983 82.612554 0.686028 195.207529 0 207.426923
c360863_g2_i1 6.1831535910181 1.0098149904888 5.25618755461815e-06 0.00065677869945222 3.564139 33.125704 0 59.057889 1.374181 47.820474 0 312.219093
c328030_g1_i1 8.71800162171146 0.0252368427604717 5.30826693644277e-06 0.000662299130921923 0 1.530039 0 47.029979 0 66.306244 0 63.284162
c362358_g4_i1 4.03951828509645 4.47517627878658 5.3121199413832e-06 0.000662299130921923 12.66232 946.505913 123.717798 1291.278184 69.508952 635.558639 109.838108 1170.110181
c352858_g1_i1 7.11909222931697 -0.0134190319273047 5.35878375519897e-06 0.000667133062755116 0 17.672206 0 13.651918 1.362706 40.956426 0 132.648762
c365739_g1_i1 8.09367804629718 -0.546007269753968 5.36849501590258e-06 0.000667850260764181 0 31.465528 0 35.932288 0 8.696015 0 51.58614
c339114_g1_i2 8.2944885398987 -0.361907815465378 5.44144290567426e-06 0.000674938533029421 0 21.017222 0 25.701491 0 7.735581 0 113.249498
c303015_g2_i1 8.02696277230965 -0.606247990371313 5.48104245953081e-06 0.000678854212669009 0 19.32136 0 18.115989 0 25.079355 0 61.009323
c319106_g1_i1 5.12735594033308 1.21663731782705 5.48590580701851e-06 0.000678959156329548 3.65407 188.373829 0 106.56087 3.796501 48.053693 7.34132 69.105313
c355732_g1_i3 8.51308239927012 -0.160427878646318 5.50105713706462e-06 0.000680336299712084 0 30.868872 0 7.053414 0 12.740126 0 152.878232
c367066_g2_i3 11.7482708909809 6.4654782063217 5.62851685653989e-06 0.00069457541372288 0.85686 2280.021706 0 9.568986 0 0.095673 6.356068 22222.748224
c370566_g1_i2 4.58036206159735 1.65283750556572 5.71678468350548e-06 0.000703926476447781 1.470803 81.861634 2.937427 146.344746 12.762834 105.339051 14.400329 277.79241
c288849_g1_i1 8.32826594695601 2.01557461211404 5.93929522557275e-06 0.000729730471966409 0 154.354713 0 0 0 94.616384 2.971992 724.913987
c334058_g1_i1 6.56867001230512 0.654632040406634 6.00172328501674e-06 0.000735796477165699 0 107.211105 0 97.846633 2.675597 9.655161 0 81.574201
c299139_g1_i1 7.99155806481831 -0.639468869242061 6.11607826891194e-06 0.000749272771231007 0 24.005493 0 22.596638 0 31.137748 0 28.561169
c351916_g1_i1 4.11289791933097 10.3859709839683 6.14089287739195e-06 0.000751224046047494 697.763513 36908.263238 8028.508135 53917.318268 3625.419034 74106.524335 5740.105152 72068.539678
c401906_g1_i1 6.06283731395022 0.192934220425192 6.15435804883923e-06 0.000752326883913853 0 34.338649 0 32.060911 0 23.806462 3.779317 153.808722
c368280_g1_i1 6.51580037932733 2.41536160531515 6.21797110090637e-06 0.00075845788619151 1.765578 148.143453 10.090857 216.990132 0.080403 447.355625 0 27.826705
c369059_g1_i5 6.86657897967899 -0.377956869459744 6.26903866280029e-06 0.000764135698925986 0 27.642036 0 23.913638 0 30.207305 0.848042 58.956091
c362758_g3_i1 5.28767044711249 3.44352433062753 6.34368596549751e-06 0.000772677403961772 30.437226 1448.584127 4.884722 194.018644 12.509602 123.388836 7.677251 225.277596
c33693_g1_i1 8.1167745486787 -0.525882605371122 6.39229429571016e-06 0.000778037478921059 0 18.432926 0 53.20413 0 12.333848 0 40.855264
c356570_g2_i1 5.19767078251555 0.062991167406961 6.45964968604597e-06 0.000785070621921303 1.082599 46.002075 0.689755 45.003626 1.4121 38.392148 2.612427 53.894544
c366673_g1_i1 4.20307403032989 2.04627682560219 6.46400909556525e-06 0.000785070621921303 8.987257 316.731778 4.727285 100.994366 7.925019 86.188305 34.4958 285.140798
c352408_g4_i1 5.28133183964832 0.935857994502328 6.59975473679311e-06 0.000800981863109631 0 79.97517 5.094441 62.517831 0 74.959795 7.124515 143.864875
c346870_g1_i2 4.69207956675701 6.39812869404931 6.62465540667812e-06 0.00080285124900632 18.227941 2195.989347 56.65609 2689.294966 239.523475 5665.166963 582.550585 4355.756786
c236054_g1_i1 8.05286502704158 -0.584171393963954 6.66670666498604e-06 0.000807368740827987 0 12.262976 0 25.872765 0 33.869421 0 43.632906
c355427_g1_i1 4.96771529643295 3.09048942711589 6.70571035393035e-06 0.00081151095480041 0 272.623174 11.845801 234.035444 24.256526 192.407707 31.957223 1184.97333
c359557_g1_i2 6.62589577497888 7.5131584930753 6.78863208984345e-06 0.000820371492761339 180.972328 15238.898854 70.87369 274.01467 97.796384 13940.613367 20.890006 363.984324
c351542_g2_i1 5.49426868485506 0.838954469876861 6.82074074664286e-06 0.000823074997936428 0 65.451625 0.648243 102.68925 5.67726 47.892015 1.22276 120.406375
c336809_g1_i1 9.57149379706831 0.836106752352241 6.97463736845755e-06 0.000840446288514732 0 0 0 32.25169 0 138.745125 0 169.171111
c365799_g1_i1 3.62641092860464 6.49439886081867 6.98620688778909e-06 0.000841240818278774 172.321778 2570.560834 337.284842 2490.548545 486.961349 4480.00432 705.23393 7127.656352
c351940_g1_i6 9.55360077127195 0.819386656347288 6.99899010206929e-06 0.000842180259527429 0.180029 66.945688 0.124209 195.050398 0.250928 0.287721 0 62.428205
c357902_g3_i5 8.24031534985151 -0.415912241024425 7.16833310664237e-06 0.000861126468135939 0 20.760859 0 55.674915 0 29.990925 0 12.249713
c369378_g1_i4 4.88803302979463 3.66705787908697 7.26458362880161e-06 0.000871657230271439 26.841017 750.728877 0.001893 274.876831 30.33472 431.979219 43.070312 1059.664144
c315593_g1_i2 8.20569586794198 -0.446723797176758 7.29646741266333e-06 0.000874861967177084 0 60.30853 0 13.103535 0 30.193218 0 17.585376
c339316_g1_i1 8.67820823447409 -0.0140541071176202 7.35525642954531e-06 0.000880661729810048 0 6.152026 0 26.699817 0 96.946846 0 21.195643
c365727_g3_i1 4.43498622364908 9.64000206944755 7.41404589446303e-06 0.000887072489037303 1946.626922 45143.438828 1620.803059 38343.558732 3508.579974 22550.388567 231.866351 42008.429594
c355073_g2_i1 6.33159170848017 -0.263721939501382 7.49513087594469e-06 0.000896139898266593 0 24.032818 0 25.542111 0 18.777199 2.055684 101.270204
c356678_g2_i2 4.84917184491701 8.85157245291229 7.511039843373e-06 0.000896638490810973 66.30501 5570.353049 2020.552151 21533.640297 808.968686 30973.411449 793.921002 23269.083323
c357599_g1_i2 8.24899766458233 -0.40423932000432 7.76460868784396e-06 0.000924436812664983 0 7.061858 0 38.964887 0 14.969805 0 93.009812
c361456_g2_i2 6.11954804186357 0.652851082466592 8.00286584237021e-06 0.000948794183059461 3.081182 31.265729 0 28.786855 0.89612 32.998268 9e-06 267.563216
c366557_g4_i1 3.98755497390357 3.06786963407078 8.02652073169123e-06 0.000950931778515194 6.253914 257.491777 51.095444 319.941502 26.599985 298.569047 35.990385 743.627843
c344928_g1_i1 8.02011288852093 -0.610931574494947 8.04278094226259e-06 0.000952190918529971 0 23.925279 0 17.928108 0 11.83013 0 77.86288
c332871_g2_i1 4.80847535256972 2.38877244492433 8.10119399418863e-06 0.000958435310738641 11.647569 128.234504 17.870267 272.172806 0 259.110416 10.983022 280.086777
c49779_g1_i1 8.01324893008591 -0.618828504527687 8.12550381962331e-06 0.000959967803461324 0 17.401273 0 12.869279 0 31.117853 0 58.555336
c111962_g1_i1 7.217035532755 0.542728870144555 8.19825873558645e-06 0.000967211457331274 0 4.154007 0 25.507929 0 29.241816 2.394015 293.58566
c268668_g1_i1 7.99632853642243 -0.634457720473042 8.3401196853978e-06 0.000983261725420308 0 15.570982 0 45.0992 0 15.546117 0 35.09587
c364888_g1_i1 3.84438936025513 3.07215780893266 8.34872161467497e-06 0.000983589946773644 18.013642 376.800831 47.453483 494.248363 12.135222 200.123767 62.023018 453.653684
c358381_g1_i1 6.17892965566381 -0.400714436537533 8.38971617046131e-06 0.000987731333712068 0 27.838068 0 27.553673 0 28.012353 2.181374 51.664253
c109677_g1_i1 8.54550836607899 -0.130976675356207 8.55731835174499e-06 0.00100536299873712 0 3.604463 0 15.885036 0 29.045424 0 154.4288
c336580_g1_i2 6.30185519481859 1.27304819897428 8.84859452251545e-06 0.00103598413238608 0 168.342906 1.968815 184.638896 4.204854 5.559997 0 90.369542
c334356_g1_i1 8.33747361341201 -0.324411864854481 8.97059031854347e-06 0.001048089799885 0 11.70884 0 69.816498 0 5.868731 0 63.840273
c334020_g1_i2 8.07671241618574 -0.56138514951587 8.97785618096544e-06 0.00104821431054308 0 52.748895 0 9.734651 0 15.090855 0 47.403548
c341800_g1_i2 10.0863355038692 1.33355324817219 9.12618844216117e-06 0.00106479756411915 0 11.158887 0 0 0 276.265814 0 146.087125
c366102_g1_i5 8.13035302938815 -0.512525363579752 9.16246448687314e-06 0.00106829280764121 0 29.43705 0 42.981862 0 4.695001 0 56.015356
c361934_g4_i1 8.07957551473164 -0.558102951763962 9.25245508699599e-06 0.00107804173805494 0 40.142748 0 8.167624 0 16.832091 0 66.983205
c356089_g1_i2 4.52018429403009 4.7159727758797 9.43916381902991e-06 0.00109748938047996 47.319009 1061.84944 134.917923 503.189353 31.52854 2117.992255 29.174804 568.750467
c350554_g1_i1 3.73541720037352 6.87677689708048 9.48472166152136e-06 0.0011013090752336 132.46602 2808.888685 623.295609 4117.454441 436.876644 3727.162316 929.889976 13110.680151
c345798_g1_i1 8.33757090756832 -0.32540381196729 9.51753503817812e-06 0.0011043606785343 0 4.211103 0 21.359596 0 46.694168 0 77.372761
c346366_g2_i1 6.95299130970705 -0.184766711099963 9.64207935905546e-06 0.00111574895318319 0 34.204542 1.125026 51.756071 0 41.351528 0 13.22244
c335346_g3_i1 7.9282501615733 -0.695121963316517 9.73125285904114e-06 0.00112452841480192 0 13.870433 0 19.100184 0 28.849347 0 47.727697
c341590_g2_i1 5.29609597065633 4.09294935899306 9.85157723916494e-06 0.00113610324093295 1.01382 355.319993 60.213772 220.837399 13.858678 1644.8129 28.45442 610.748414
c341008_g1_i1 4.79013650925592 1.92811875745632 9.98356571372318e-06 0.00114897316997513 0 161.86046 16.680481 216.987701 3.398118 134.119945 12.526135 166.313456
c196053_g1_i1 8.41982374231948 -0.252098406127338 1.00307530492716e-05 0.00115361848436459 0 7.937105 0 10.270591 0 74.071403 0 48.054779
c369497_g4_i2 6.51550807380553 2.83487419000374 1.00835058161768e-05 0.00115889711780727 0 15.725181 13.688339 614.972637 0 277.629761 3.772523 426.47585
c369937_g2_i1 7.55856201786827 2.0096421697791 1.02323933480502e-05 0.00117520983981526 0.12319 2.10609 0.521248 4.880817 1.275955 163.228892 2.986865 812.061469
c368803_g3_i1 7.85920820251733 -0.755459709865375 1.02997931662198e-05 0.00118135425743714 0 29.371247 0 20.139468 0 13.103194 0 47.413157
c353212_g3_i2 5.20446411633322 1.74920951818225 1.03595636641405e-05 0.00118578778076298 5.807564 29.003592 7.800307 78.392537 0.000625 129.835462 6.075649 498.578248
c365848_g1_i6 8.58397695959731 -0.0968024951708065 1.05528691715749e-05 0.00120465170012478 0 1.782705 0 18.614559 0 44.724176 0 126.802132
c366726_g2_i1 4.53307585727181 2.35534726218995 1.06678806956792e-05 0.00121695900551478 8.976234 585.184562 5.56125 137.94247 12.308093 87.832869 25.80591 84.558275
c352792_g1_i5 4.51504556202932 5.15358078580712 1.07466699121053e-05 0.00122429481717004 8.906909 1341.622846 221.320125 1839.028304 20.81288 1155.609667 123.940164 2421.635128
c356382_g2_i2 4.73062896909055 2.13075269953988 1.08067727394099e-05 0.00123031287061961 0.782077 180.31841 9.32944 58.758661 20.273796 237.046 5.083877 356.023627
c305466_g1_i1 8.53674866307989 -0.143635254649259 1.09560624707795e-05 0.0012463409970425 0 1.726994 0 70.904218 0 42.549189 0 35.504607
c356411_g3_i1 4.37312475952827 1.44503707339632 1.1072078841552e-05 0.00125628710947011 3.22503 43.056458 9.363226 57.828959 7.874171 158.204863 9.420674 258.361502
c286687_g2_i2 7.93563198213731 -0.686813417104441 1.11388177338926e-05 0.00126192609342581 0 16.461612 0 15.42013 0 19.364635 0 72.433233
c332871_g3_i1 5.04956290687439 0.971953855710207 1.1141146205512e-05 0.00126192609342581 0.485661 46.148829 4.098601 46.509493 3.231239 41.387812 7.125546 303.291885
c231342_g1_i1 8.06064612771973 -0.575408135088348 1.11525589022531e-05 0.00126203073168187 0 7.413276 0 34.474698 0 18.680455 0 68.764576
c366760_g3_i1 9.43032244381058 0.699252175787999 1.1733478579438e-05 0.00132069597576361 0 0 0.034152 143.316388 0.001248 88.560916 0 36.00984
c345584_g2_i2 5.2826116870218 0.759889295102022 1.20996130720732e-05 0.00135738870948297 0 45.914828 3.03185 93.934032 0 44.874407 8.080152 143.425896
c352984_g1_i1 12.6830823572311 3.89959378510964 1.21117956044939e-05 0.00135785436902318 0.000429 2247.479966 0 0 0 0 0 803.38758
c360133_g3_i1 8.24652690178487 -0.405709685251957 1.22611079592717e-05 0.00137277313497377 0 8.315447 0 10.652944 0 25.875101 0 116.218529
c371555_g3_i1 5.51852648628749 2.806330179481 1.23827525487258e-05 0.00138455880383114 23.40225 296.734548 3.553347 123.329556 0.096502 285.999089 1.851697 731.927728
c363657_g1_i3 9.36727408232837 0.637621345963882 1.25029748849468e-05 0.00139707729015127 0 48.804531 0 45.27586 0 141.138021 0 0
c362823_g1_i2 4.64761259329708 4.82321654373448 1.28401682700843e-05 0.00142814771584012 77.719241 977.200474 80.282608 537.588053 8.304284 232.935905 92.842057 5031.487988
c342050_g1_i1 5.71445234952296 0.313305079764779 1.29377072800644e-05 0.00143805040643146 0 79.395181 0 67.658059 0 24.332811 5.624231 51.097554
c347344_g1_i1 3.79659933775411 4.89423084500316 1.30137153205445e-05 0.00144554844909454 46.379061 834.419642 113.486815 2392.873321 155.379809 409.964984 176.469255 1929.155941
c359047_g4_i2 7.87033368317928 -0.745956501880278 1.30365136423009e-05 0.00144626133342212 0 33.595408 0 27.718991 0 8.512563 0 34.519861
c362358_g3_i1 3.92424621765086 5.11926571753457 1.31127650746811e-05 0.00145273282375867 34.074286 1465.644461 185.914109 638.153472 59.541455 977.716924 298.418376 4171.354265
c370117_g1_i10 6.85841853056417 -0.389801752888616 1.31959182179397e-05 0.0014609877706361 0.049329 12.716392 0 21.818451 0.418841 34.693016 1.00013 74.4653
c355829_g2_i1 3.95385793874194 2.29823737620431 1.32610930204495e-05 0.00146724274098379 5.682059 238.158459 14.371496 69.517852 23.834891 204.312064 29.438856 430.168144
c352968_g1_i1 5.96576506742131 -0.0808938640519019 1.34439263176748e-05 0.00148552749746323 1.095389 90.382814 0 19.171693 0 22.721474 1.559203 32.545793
c193267_g1_i1 8.00777140798606 -0.624773928953912 1.37268094560158e-05 0.00151283041737479 0 52.811948 0 9.645779 0 23.447735 0 23.243774
c366102_g1_i2 8.16699258425837 -0.476775016685879 1.38746610598773e-05 0.00152812895642018 0 11.448331 0 12.88974 0 13.774214 0 120.827047
c354386_g1_i1 6.13553062041299 -0.442530837782835 1.41582794025674e-05 0.00155430326776419 0 25.570295 0 32.597483 0 14.343011 2.391492 68.446588
c363687_g1_i5 4.38212039559231 2.08091509725791 1.44699924123866e-05 0.00158440793861588 8.248379 104.006298 14.163741 210.540816 0.913294 73.259267 27.445506 496.025203
c222300_g1_i1 10.2255744328009 1.47007565721424 1.44802983673186e-05 0.00158451016347936 0 0 0 3.458788 0 263.48383 0 257.395813
c370344_g3_i1 7.23663845083132 0.101386963706296 1.47680093513948e-05 0.00161286123834981 0 4.449311 0 21.205191 1.169768 40.28279 0 169.357649
c305306_g1_i1 7.83103188160719 -0.780640412205606 1.48997453233028e-05 0.00162410105986346 0 10.994203 0 27.680874 0 18.376574 0 49.104897
c371132_g1_i2 5.86921682429995 1.36716657109152 1.49239195217002e-05 0.00162568793954747 2.520502 189.421171 0 2.304617 1.633124 84.962946 5.079703 250.415177
c358918_g1_i1 3.60705924075791 5.01958178916609 1.50143877772402e-05 0.00163448964996509 43.21807 1288.141603 115.022766 1049.97938 118.572441 970.238275 404.02466 3003.942077
c339748_g1_i2 6.3731825683876 -0.235151281947769 1.50268368372268e-05 0.00163479220680517 0 6.892023 0 40.480436 0 44.559081 1.64041 58.301217
c363045_g1_i1 3.67612337646561 4.23225395497046 1.50796691731405e-05 0.00163948490659131 83.867029 1630.410212 50.647296 356.287414 68.738269 450.117333 121.756744 1007.422235
c353725_g1_i1 6.76447708640011 5.51131411472252 1.55547105835257e-05 0.00168463195430623 0 1655.152799 86.482678 1331.44109 5.58431 2582.486608 0 3160.658926
c302003_g1_i1 8.96499478911209 0.260970738476414 1.58030224343198e-05 0.00171042930780472 0 60.924939 0 50.923645 0 0 0 146.500143
c355260_g2_i1 4.94047889908391 0.929041667045868 1.58447106084323e-05 0.00171384418738502 0 51.476604 6.673091 75.136131 3.834709 105.017798 1.692746 102.76004
c333903_g1_i1 9.27114835417256 0.552074409406216 1.61177969873717e-05 0.00173893235116722 0 34.021074 0 0 0 37.800941 0 276.858322
c264425_g1_i1 8.61603056509 -0.0657455377585704 1.65215288106824e-05 0.00177398796357858 0 2.037535 0 10.738482 0 38.589145 0 157.557244
c321814_g1_i1 3.52584885210395 5.86290600332585 1.65598414988774e-05 0.0017764212712457 204.142151 3713.137106 134.813889 1924.373262 333.966331 2356.166907 474.753155 1816.832244
c352715_g1_i1 5.65622485339185 0.195705651968964 1.67534777385844e-05 0.00179264332496238 0 17.501309 2.133418 29.917089 0 59.114775 2.594416 112.397508
c369978_g1_i4 4.7093084066921 0.638232475643368 1.67950766820659e-05 0.00179482253730937 4.05347 43.573636 0.711268 53.910501 2.346018 28.326793 6.345159 202.348286
c352864_g1_i2 7.2798750624649 0.119421543974902 1.70298257081191e-05 0.00181761135976391 0 14.91475 1.498752 22.460077 0 111.421159 0 13.912881
c358175_g7_i1 3.75369163368514 3.01969455922896 1.70462690074134e-05 0.00181821850531945 7.895878 247.834533 54.819006 308.974748 33.713063 298.418555 35.958241 680.204694
c358592_g1_i1 5.54646726511219 0.867266674328834 1.70866806976701e-05 0.00181941576075258 0 56.349726 0 102.599102 0 63.066795 10.884752 115.545853
c310967_g1_i2 12.6076802831499 3.82431685511652 1.70897790637464e-05 0.00181941576075258 0 0 0 2211.345429 0 0 0 400.501021
c362457_g3_i1 7.79452072338837 -0.81217896426535 1.7189976666993e-05 0.00182893129973265 0 17.18644 0 29.416181 0 9.603935 0 49.621408
c336405_g1_i1 8.21887109335437 -0.428984795600225 1.72080799644886e-05 0.00182970592135621 0 15.016366 0 8.123962 0 12.279756 0 133.896643
c346992_g1_i1 6.62462429163805 -0.466209150633742 1.73317229539003e-05 0.00184169437211332 0 18.280101 0 41.075845 0.962727 14.08122 0 63.811352
c348759_g1_i1 5.23199633864437 1.075278932719 1.7354182268023e-05 0.00184292258957067 0 95.468207 9.425649 44.570388 1.027736 126.033598 2.035706 103.122046
c361642_g1_i3 5.98034988517186 0.28602017776603 1.74477368713796e-05 0.00185169447015015 0.396784 95.488657 0 40.409986 2.458029 4.865803 2.424606 104.041721
c309796_g2_i1 8.35289242210006 -0.314757288274496 1.7521393608908e-05 0.00185834494749636 0 3.658211 0 25.280638 0 70.690903 0 25.448804
c341140_g1_i1 7.19509665418373 0.0627539603124632 1.75787665610037e-05 0.00186209362928347 0 10.511326 0 5.54139 1.357511 48.022564 0 158.830722
c329607_g1_i1 7.93475914101382 -0.690315348870667 1.76655536325751e-05 0.0018689448236736 0 13.555391 0 9.615863 0 39.527318 0 42.383119
c342849_g1_i2 7.83550589319994 -0.77879308415342 1.76939680834984e-05 0.00187024247378207 0 19.939938 0 34.817799 0 22.452077 0 16.210284
c292536_g1_i1 7.85730339860956 -0.758920400784331 1.76999441509701e-05 0.00187024247378207 0 39.848086 0 10.587783 0 24.006239 0 23.424931
c369378_g1_i3 3.87650681033761 3.50001312491782 1.79757800394008e-05 0.00189465169889101 23.288171 632.652009 9.493752 251.15502 49.98832 415.842529 110.315055 824.142251
c355854_g1_i3 12.2484588503111 3.46646507119258 1.8004524439817e-05 0.00189649900987187 0 569.858148 0 0.000897 0 1152.381884 0.122881 0
c326924_g1_i1 8.14782880421349 -0.497125332513071 1.80532298378659e-05 0.00190044529442671 0 9.845363 0 63.631268 0 6.101125 0 50.992199
c360463_g1_i1 8.17419030894949 -0.470426413141076 1.80832963046651e-05 0.00190242578709352 0 6.604811 0 11.716508 0 19.070652 0 119.674045
c266508_g1_i1 7.74658125220015 -0.856286094946023 1.83290663597949e-05 0.00192588478366665 0 12.780031 0 22.634695 0 24.598241 0 31.640106
c363260_g4_i2 6.49922451826212 0.280757872723622 1.83808347518786e-05 0.00192959034691448 0 83.148617 0 3.93594 0 34.064696 2.881878 125.67316
c356593_g2_i2 12.2936898051896 3.51184938525266 1.83922958376845e-05 0.00192959034691448 8e-05 1607.663951 0 7e-06 2.8e-05 388.943043 4e-06 4e-06
c355578_g1_i4 3.83598398031187 5.75609829081539 1.85224522820056e-05 0.00194017523401514 256.083034 3744.362509 181.374961 1300.624667 234.519549 2316.451765 74.003691 2006.786459
c358124_g3_i1 7.79288237227935 1.83880223596503 1.91332029516914e-05 0.00199796019605859 0 225.544318 1.393841 24.619549 2.114563 0 0 621.982311
c352657_g1_i1 3.59629526921028 3.07561697686465 1.91457854101753e-05 0.00199803998334263 28.288354 368.492075 33.118471 130.198904 24.546508 378.715209 76.721619 699.157172
c358980_g3_i2 4.85603404079936 4.4870226395067 1.93860850339392e-05 0.002021869406544 8.098511 500.751644 138.548113 1199.190445 5.664498 1022.171043 17.975637 1459.348471
c249986_g1_i1 8.41852270932337 -0.253039096917923 1.95533240354583e-05 0.00203679856320558 0 85.137693 0 8.415255 0 36.446637 0 5.757043
c349846_g1_i1 3.68172032022118 1.92062567832166 1.9599744927386e-05 0.00204037689465131 10.510043 232.897511 10.551684 79.582515 14.429786 115.95019 32.40382 273.78918
c286430_g1_i1 9.18951330882665 0.47434901087975 1.99607663490214e-05 0.00207031109233022 0 0 0 30.673029 0 35.167998 0 261.720758
c364970_g5_i2 5.68901228651722 2.90193132456003 2.00878846927226e-05 0.0020822182476524 0 110.250281 19.818802 561.79736 0 393.65584 17.104473 214.783118
c308757_g2_i1 7.89354824075105 -0.725639997477042 2.02937296249845e-05 0.00210184223479826 0 36.433017 0 35.767981 0 6.350876 0 27.080763
c346044_g1_i2 6.16946054376985 -0.218037106229192 2.06876230034479e-05 0.00213783063582452 0 48.043405 2.106024 38.254365 0 30.517408 0 26.70986
c335004_g1_i1 8.03031917984218 -0.602210809862824 2.07376729738886e-05 0.00214066796102137 0 9.024871 0 49.231633 0 6.69041 0 61.360236
c342849_g1_i1 9.56093509566478 2.15155178457894 2.07664042453808e-05 0.00214204382826881 0 2.151531 0 0 0 316.218055 0.767402 640.28306
c335420_g1_i1 4.87086210510546 4.18618190916208 2.13533574205111e-05 0.00219588887605015 0 638.479855 13.969784 576.757189 44.929335 768.385453 112.845143 1609.642551
c314993_g1_i2 7.71188678229274 -0.885614493122504 2.15094274071938e-05 0.00220925079970534 0 32.07915 0 11.796407 0 16.148144 0 35.17522
c316870_g1_i1 6.00077090013651 0.30552555723476 2.15816150249387e-05 0.0022153193681519 0 11.721561 0 21.637008 1.893197 29.153496 1.849433 220.813294
c391113_g1_i1 7.87922548888154 -0.73949486909886 2.1813320445268e-05 0.00223503247340478 0 8.526493 0 44.858918 0 19.018719 0 26.875862
c350329_g1_i2 9.13577431574138 0.41792467472653 2.21662648340025e-05 0.00226433417846897 0 30.168855 0 139.577462 0.003366 43.807057 2.3e-05 0
c348288_g3_i1 8.38838317795874 -0.274961520355812 2.2285594004817e-05 0.00227377615790125 0 3.524559 0 8.241212 0 26.546348 0 145.63033
c364064_g10_i1 3.511107743165 2.54324886497338 2.25751555782508e-05 0.00230054306954203 11.191235 277.07553 20.436946 236.340164 35.7552 164.368954 49.891461 385.723742
c245680_g1_i1 8.09200567552377 -0.545526061981918 2.26083647463167e-05 0.00230242845994508 0 47.098389 0 15.673963 0 3.386937 0 71.782127
c360234_g12_i1 11.5330232563836 2.75710637823407 2.26219170605871e-05 0.00230242845994508 0 727.655236 0 481.4075 0 0 0 0
c364064_g9_i2 9.89522925217384 1.15158484501769 2.31911008636285e-05 0.00235055988861316 0 204.94483 0.001894 0.104176 0 2.167245 0.006378 301.402715
c290884_g1_i1 4.5064903938658 3.31497852513037 2.33582333010463e-05 0.00236409256818315 38.799249 122.737222 20.278427 409.061842 5.262253 97.82289 32.34229 1688.957398
c359991_g1_i1 3.49928081305516 4.73596684452541 2.3788323687254e-05 0.00240388618004455 64.026284 957.461266 79.880527 1113.571914 66.945265 953.553505 401.823805 1842.67782
c360108_g2_i2 8.77431808584192 0.0822351404952981 2.38537964846812e-05 0.00240906244999592 0 6.219617 0 77.073612 0 1.316505 0 147.334093
c257467_g1_i1 11.6843602962286 2.90634591567158 2.43057223501606e-05 0.00245177448207808 0 0 0 593.884787 0 584.32365 0 0
c343334_g1_i1 6.11740475602424 -0.264746546603191 2.43231619994688e-05 0.00245207061058688 0 47.651513 1.785216 42.22372 0 18.010644 0 38.013588
c369937_g3_i1 7.20995001452312 0.079298264693959 2.45764215720962e-05 0.00247451947806999 0 3.897952 0 14.839478 1.392606 30.774634 0 192.216005
c366785_g2_i1 4.84714208492045 0.886938646826096 2.45765513593785e-05 0.00247451947806999 0 20.527566 5.25444 64.121391 3.454588 68.383523 7.027135 226.483888
c358456_g1_i2 4.45152408920494 10.4815353815064 2.47379089583995e-05 0.00248646870649521 720.81843 6366.498458 2771.440351 42129.856102 2237.879613 84519.274944 12651.907192 149089.005927
c230347_g1_i1 8.23277059357197 -0.420693635203475 2.52185033313883e-05 0.00253026148973957 0 87.751822 0 18.078436 0 3.761679 0 20.881034
c325720_g1_i1 5.52875048273899 -0.138356057413058 2.52374940771506e-05 0.00253066501997108 0 13.992671 1.37479 67.530952 0.835691 14.687394 1.838706 74.187218
c359396_g1_i1 5.10618538880994 2.65829791259832 2.54460990835451e-05 0.00254769200073181 0 117.397838 1.069745 140.788813 14.938624 310.441067 34.219233 731.369612
c364598_g1_i1 3.68620211120548 2.2036439944269 2.54675768726075e-05 0.00254769200073181 8.863634 325.846783 17.202925 133.987227 11.51477 94.908119 49.609443 301.575051
c365637_g1_i1 7.70229022677653 -0.892746203678935 2.5578506759721e-05 0.00255727587806739 0 13.42394 0 15.709405 0 15.661181 0 57.354481
c326726_g1_i1 7.700977262264 -0.89476737782251 2.58088953300476e-05 0.00257573994231907 0 31.054886 0 23.379344 0 8.168463 0 33.022134
c346359_g1_i1 5.62216009836273 0.0934331665303738 2.65532315707945e-05 0.00264067202107157 0 13.584225 1.097788 42.302359 0.356895 18.799293 4.270623 154.688654
c324040_g1_i1 7.99982884145189 -0.628241957361627 2.73500331544969e-05 0.00271352776124739 0 18.982357 0 35.232531 0 3.242314 0 72.667139
c217091_g1_i1 4.63892884881351 0.430223072420385 2.74246132970029e-05 0.00271864555172946 0 50.504108 4.038459 45.969226 2.709074 59.363722 5.34777 84.462217
c357384_g2_i1 7.58643529545813 -0.994497977058397 2.75940614377683e-05 0.0027313274091288 0 21.099303 0 19.273482 0 13.461636 0 34.63255
c362508_g1_i2 5.2538422360011 0.875729556171076 2.77309419404205e-05 0.00274166579317624 3.520227 61.497378 1.906463 12.47919 3.128323 122.560013 0 139.769375
c367921_g1_i3 5.42575914150664 4.52402753922721 2.77900923459074e-05 0.00274590800244523 2.080355 1046.797077 43.687937 578.224624 0.009786 538.919004 110.360222 2852.156399
c353836_g1_i1 3.94961871691652 2.44176413800394 2.78829409001939e-05 0.00274909706674552 22.875256 69.612258 8.262029 144.827017 12.555143 219.679303 36.454216 676.751629
c353787_g2_i1 5.544381111757 0.96107589996112 2.84822868180626e-05 0.0028012055695377 0 18.812449 6.670204 94.072687 0 64.176011 2.305696 221.303427
c355721_g1_i1 11.1288104824863 2.35900159677301 2.86693117008158e-05 0.00281468709335849 0 0 0 312.68903 9e-06 0 0 952.151646
c350765_g3_i2 5.13458095484254 0.988268302397238 2.93065860961751e-05 0.00286892302176697 0.005224 99.876357 8.352795 92.485603 0 24.154883 4.687657 184.499256
c331624_g1_i1 9.34625875200651 0.617623041395049 2.93612561473812e-05 0.0028726115085582 0 86.031327 0 0 0 139.83049 0 12.926411
c345830_g1_i1 5.46637498827372 0.0823461405238262 2.95804620936492e-05 0.00288904221980157 0 38.619563 0 55.992202 0 18.69389 6.43468 90.467503
c345380_g3_i2 4.84513038464004 0.338987402307734 2.96713720426144e-05 0.00289624797936979 1.145806 41.766595 0 65.280983 1.252591 31.308941 8.740723 100.674487
c354090_g1_i1 3.8371416203133 2.01310903833308 2.97603400707665e-05 0.00290235738083345 15.00114 367.552052 11.292913 87.745702 9.596752 67.115207 28.196222 221.955345
c341514_g1_i1 7.83519708445092 -0.774335470584943 2.97682962366777e-05 0.00290235738083345 0 8.583528 0 15.096755 0 13.760715 0 81.883858
c357867_g2_i2 3.33206420167323 6.90529917657862 3.00889525356814e-05 0.00292780249031847 213.734139 6048.392101 698.891111 3818.303132 902.90437 4372.68274 791.247139 7125.841792
c337705_g1_i1 3.7680988630591 4.13051482846863 3.00903614998407e-05 0.00292780249031847 28.300062 1253.252445 137.447309 659.002195 19.282197 432.254511 118.557332 802.20983
c350639_g1_i2 8.06656535840122 -0.572754366879457 3.01183078422499e-05 0.0029280398852366 0 32.6231 0 58.461865 0 9.607469 0 7.484985
c353843_g1_i5 7.72550634600548 -0.875041607249458 3.02209546939515e-05 0.00293464390721932 0 12.33327 0 12.391677 0 31.954741 0 36.306617
c369610_g3_i2 6.42441135129395 0.0486062054876056 3.04493904158032e-05 0.0029551290714561 0 78.220938 0 68.081059 1.592963 7.937913 0 25.503287
c371302_g2_i4 4.75619154470638 0.714656053973829 3.06098143107199e-05 0.00296899393402118 3.986332 45.804591 1.975824 36.632715 0 45.659206 7.853444 215.679557
c344170_g1_i2 8.7343529742104 0.0420621343595939 3.13737639574286e-05 0.00303265367762767 0 2e-06 0 56.158497 0 44.119174 0 98.424298
c352022_g1_i1 5.81508511535881 1.60729646707554 3.15139209219402e-05 0.00304446085651718 0 5.814702 5.153768 15.549598 1.937748 220.832799 5.750305 376.060623
c348765_g1_i2 7.96004423300031 -0.665652233505486 3.16768886206918e-05 0.00305773973367825 0 14.672978 0 4.470882 0 32.129528 0 69.335202
c369353_g6_i2 6.61775009678674 0.232545681119959 3.18774548330298e-05 0.00307431047859766 0 111.958182 0 5.73904 1.948649 12.749114 0 106.614246
c368917_g2_i1 3.46247523820942 2.97493449307638 3.20428848733098e-05 0.0030867431353 29.168944 433.861159 35.188077 209.542241 44.827111 381.867563 41.824325 284.853217
c363840_g4_i1 5.70053120020023 0.469265812853582 3.22478748220357e-05 0.00309942593130358 0 130.686115 0 43.552008 0 21.400873 7.178852 55.813272
c355660_g5_i3 7.77353137860559 -0.828821050423423 3.27789519384305e-05 0.00314343535662776 0 22.549246 0 19.155171 0 4.900314 0.21131 64.748367
c342743_g1_i2 7.82760749513296 -0.784575577094836 3.27983424494665e-05 0.00314343535662776 0 50.897445 0 21.604827 0 7.520357 0 15.619866
c349041_g1_i1 5.12208439213707 0.0139010202358026 3.2865599026055e-05 0.00314805886829627 0 56.896647 0 40.019819 1.292873 21.673784 5.663332 66.563687
c361557_g1_i1 3.95341067053572 2.84929774697344 3.29244994313704e-05 0.00315191490536033 20.928394 162.801559 2.788672 254.528477 31.279704 218.657596 55.444689 834.515294
c359028_g3_i1 4.16348398500548 1.74588888682066 3.30036380712765e-05 0.00315770291998084 3.632181 44.967266 3.558435 158.370312 7.030805 97.526899 33.651175 376.704625
c353718_g4_i1 5.84243538108131 -0.314249224958074 3.34080631988293e-05 0.00319097965001157 0 39.028448 0 47.80519 0 15.697229 3.381904 37.546439
c365270_g2_i2 3.34279568172652 5.84192556212077 3.34615247267592e-05 0.00319428136270771 302.305819 1592.756233 124.942629 2331.178384 317.870532 2930.808233 504.529069 2926.543102
c367127_g4_i2 6.20818280725286 3.42444710941594 3.36614938897704e-05 0.00321155726861871 0 171.507733 28.477637 1191.548855 1.632394 371.970437 1.676458 53.599392
c339576_g1_i1 8.78541983082919 0.0863311386476762 3.37489992668581e-05 0.00321651864015406 0 60.849787 0 35.66784 0 67.224823 0 0
c350924_g1_i2 7.46127756568506 1.04163457400842 3.37515471698744e-05 0.00321651864015406 0 0 0 117.087121 2.239182 79.364632 0 223.008624
c369515_g2_i1 3.89907686914501 3.10738001948661 3.39723350948365e-05 0.0032284603236668 33.40994 500.969592 47.255643 157.013559 9.55909 114.074874 35.204859 1060.221051
c350895_g1_i1 5.90166013185433 -0.654810605436488 3.4303687215843e-05 0.00325263598883054 0 22.075403 0 35.165742 0 17.343392 1.611499 35.506336
c360038_g2_i2 4.62210990761377 0.858130235398995 3.45396558635984e-05 0.00327317449529802 0 75.330024 1.519923 54.757526 7.472877 39.742069 8.002813 198.757182
c366214_g1_i2 5.02712786719964 2.46526345592747 3.45823288408339e-05 0.0032751034559906 0 168.712767 13.497743 382.831898 21.062465 203.466372 1.002098 228.528716
c237894_g1_i1 8.08880329746199 -0.551785689504837 3.46627247454828e-05 0.00327932264740952 0 71.72734 0 25.848509 0 6.047609 0 10.290037
c397537_g1_i1 3.73311162277426 4.83942149918285 3.5320164869881e-05 0.00333405790800213 98.993226 536.723382 228.415726 1016.059224 52.977917 939.619543 65.553149 3324.227867
c363747_g2_i1 4.32098996450333 3.1654605135499 3.53824721495017e-05 0.00333680583260852 17.77107 1074.32069 9.526975 160.365586 13.83083 70.668669 74.80917 376.053773
c353186_g1_i1 4.73700848653626 0.889743926829537 3.53887500317463e-05 0.00333680583260852 0 154.975975 5.080195 42.505824 5.784627 26.362594 3.674185 133.846283
c359935_g1_i2 9.33004746018818 0.608617955525984 3.54309722071578e-05 0.0033389247621441 0 5.414814 0 87.561221 0 0 0 267.786943
c354530_g3_i1 8.30719490087023 -0.346691155435474 3.57272110589886e-05 0.00336309229178994 0 14.094415 0 5.380951 0 7.369071 0 162.721576
c367921_g1_i1 6.38910898794117 4.93698907699745 3.5785856868594e-05 0.00336632092370196 39.08655 2583.406801 0 225.377452 31.336508 1778.354976 0 809.811998
c359459_g3_i1 6.00422211522157 -0.366038804183805 3.60861523309453e-05 0.00338556996968606 0 41.357081 1.698928 25.678686 0 16.08086 0 63.419723
c353579_g2_i6 7.65591928099014 -0.934924143542404 3.62232484920378e-05 0.00339654733031664 0 18.630005 0 36.017759 0 9.263117 0 24.026902
c355073_g1_i1 4.52065264059688 0.886751264495065 3.62671795536188e-05 0.00339878154639351 0 52.718025 7.891103 84.33826 1.542646 52.002844 9.236759 170.46704
c332432_g1_i1 4.92194877898897 1.07923512861469 3.6986318288802e-05 0.0034604211082133 0 115.363488 6.376812 103.52343 0 41.19942 12.368144 141.331769
c336122_g2_i1 3.82171196213424 2.29778293141463 3.75291460314145e-05 0.00349765848200827 10.899048 68.64583 7.198855 179.010432 22.344879 161.486701 42.85037 590.816522
c361467_g1_i2 3.81637953102648 1.89177690485024 3.89318093793988e-05 0.00361443687935196 11.544829 57.999124 19.312665 149.25248 10.392184 82.157338 14.782457 486.601216
c347690_g1_i1 3.99580096253364 8.65089597037029 3.95068313502625e-05 0.00365978297081539 254.131152 15322.106845 3625.923963 27130.8159 655.483389 13021.817145 1061.667841 14611.406919
c228970_g1_i1 7.81843437159051 -0.789715986951017 3.97519495120853e-05 0.00368047321380732 0 23.818161 0 28.446843 0 2.941643 0 57.074034
c293924_g1_i1 7.78597638566929 -0.818512629029015 3.98132408871657e-05 0.0036831405917103 0 16.598236 0 32.244564 0 3.582698 0 55.816287
c362303_g1_i3 8.1628384688666 -0.484849303561029 3.98461164675571e-05 0.0036831405917103 0 2.688817 0 76.303283 0 10.930347 0 33.888416
c354755_g1_i2 5.18763539426584 2.32459009849233 3.98959849404575e-05 0.00368573497595827 0 108.882772 9.305703 160.116569 19.400259 245.359423 2e-05 472.721239
c309199_g1_i1 8.10853698555446 -0.537986330370398 4.00450910268982e-05 0.00369547116767984 0 5.043243 0 18.923211 0 63.454165 0 16.05597
c271824_g2_i1 4.27569107464846 2.25655751683046 4.02551640432472e-05 0.0037108061851033 4.805543 166.794431 0.9151 127.07578 28.761468 276.862702 20.963845 277.455275
c324804_g2_i1 7.57587294863974 -1.00337087163618 4.04572535086377e-05 0.00372334468844709 0 29.763758 0 10.322052 0 13.211708 0 34.56784
c176963_g1_i1 7.51114320895404 -1.05879550932285 4.07645755375389e-05 0.00374754794427809 0 19.393454 0 14.35317 0 13.498697 0 40.460906
c354755_g1_i1 4.52577362331971 3.35301724530643 4.15410804369767e-05 0.0038106446776105 0 296.040817 33.130425 387.229388 46.110106 446.669159 18.955808 828.561773
c358124_g2_i1 5.25963761260049 4.07060251429679 4.17986168234311e-05 0.00383011260563843 17.798836 1341.06359 2.275379 27.51138 50.267714 138.691813 28.349826 2329.892882
c368125_g1_i1 7.69627097888497 -0.898233712944643 4.19163607814373e-05 0.00383882111941026 0 41.550691 0 10.113901 0 7.88978 0 37.188893
c366673_g3_i1 3.62914703216069 2.49686233302938 4.2028948329841e-05 0.00384704822010806 22.215967 374.675756 9.018599 197.633578 13.287194 141.417697 68.499623 301.72535
c368572_g1_i1 3.53869725847681 2.0214973701262 4.2071185037055e-05 0.00384883045710747 15.44852 213.51409 7.088413 127.560933 26.659494 120.768355 25.62554 278.64894
c324982_g1_i2 7.50458160900381 -1.0658108368089 4.25594680481078e-05 0.00389139469288762 0 26.044252 0 17.74308 0 13.142373 0 22.297494
c324990_g1_i1 4.97819677802629 3.68275558027936 4.2589802186341e-05 0.0038920633174201 4.108656 859.628183 68.581677 476.045951 5.061972 34.179958 12.684508 1395.960218
c367832_g5_i1 8.80949495182862 0.108480530302983 4.30090191020286e-05 0.00392609378028284 0 21.19117 0 74.343623 0 69.186391 0 0
c357844_g1_i2 4.06339230366115 2.84035440875778 4.30628920445006e-05 0.00392609378028284 4.850327 144.995277 5.477446 424.021229 44.421101 185.707603 49.172316 642.041513
c351104_g1_i1 6.25922064033366 -0.103973657422429 4.38343774821437e-05 0.00398640533936858 0 6.128433 0 36.530948 2.39703 52.44296 0 73.219845
c369565_g1_i1 3.3596710196825 5.48573739273539 4.46161975024579e-05 0.00405314539610991 304.398815 1429.622606 115.759136 1071.405261 147.454893 1437.531245 389.771253 4979.322688
c335766_g1_i1 5.76953912453012 -0.380307283462515 4.52864077918967e-05 0.00410520679577139 0 29.383727 0 18.193712 0 20.966455 2.684881 83.304998
c343287_g1_i2 4.92184775995456 1.03781860861322 4.55884216116882e-05 0.00412594739535076 0 93.694401 0 113.278424 4.260766 31.492804 14.000406 161.558019
c361958_g2_i4 7.87687632349079 -0.735808981813173 4.62576882850887e-05 0.00418204133521586 0 11.813169 0 7.28374 0 11.971652 0 99.341582
c310274_g1_i1 7.71795312667772 -0.878237640476918 4.65222088384019e-05 0.00420370800140989 0 5.880705 0 27.352314 0 11.254954 0 61.033823
c275231_g1_i1 8.63491897529097 -0.0493205604751563 4.67864252308464e-05 0.0042230681379484 0 79.070273 0 0 0 23.558497 0 89.255606
c363919_g1_i1 7.5248224248752 1.17829380568271 4.76197800868438e-05 0.0042827018450208 2.015421 189.447304 0 161.684874 0 33.591341 0 0
c368905_g3_i1 8.65152863804903 -0.0328645922999789 4.7624418666756e-05 0.0042827018450208 0 29.615441 0 0.074381 0 37.90781 0 141.384187
c357340_g1_i2 8.03031836374218 0.673608941717489 4.77721449576388e-05 0.00429370248316233 0.000658 49.435433 0 0.058241 0 161.841299 0.696244 43.60588
c302120_g1_i2 7.50669332157249 -1.06196499555378 4.80665918654953e-05 0.00431787149519892 0 13.962109 0 18.731834 0 10.323915 0 44.892005
c369237_g1_i1 5.27002806126982 2.36090115894645 4.86499002048247e-05 0.00436100181783037 0.272835 167.811443 3.841693 346.52733 0.41714 211.666594 37.30566 172.103675
c159452_g1_i1 4.98811546724262 0.395523104597524 4.88844693570694e-05 0.00437913221889209 0 31.16674 0 36.323793 2.605191 47.827944 7.234281 147.947087
c310022_g1_i1 3.5265009907595 1.50681526150985 4.89225675241245e-05 0.00437913221889209 6.705684 87.708477 16.042658 113.763207 12.784458 111.839684 17.035094 191.456591
c346072_g1_i1 3.25932767810209 7.7303819089857 4.93213880310106e-05 0.00440484548510234 490.197645 7423.601802 1630.194309 10585.333347 562.081001 7622.397514 2648.690847 11382.187877
c361082_g7_i1 5.90051861346838 2.11282358502191 4.93482282922162e-05 0.00440491561327279 13.441111 88.065378 0 100.843657 0 265.625727 0 381.416783
c182105_g1_i1 7.7599591616907 -0.839620098552623 4.95166219437375e-05 0.00441761432139955 0 16.98573 0 18.504221 0 3.753556 0 74.802367
c300576_g1_i1 5.80931847999665 -0.638101544591089 4.99624849667549e-05 0.00445004017921462 0 34.750017 1.457724 11.525174 0 8.29481 1.419707 73.054224
c361761_g2_i4 6.28616026393305 -0.321212705140854 5.00880763240328e-05 0.00445449256154321 0 5.471069 0 40.631619 0 12.251039 1.633147 109.56986
c335808_g2_i1 6.98022593099785 -0.137491812955543 5.01696885811504e-05 0.00445940477965639 0 61.010317 0 48.560579 1.090812 32.319221 0 1.942878
c362758_g2_i3 4.33469954251495 1.77610248372992 5.07161672127035e-05 0.00450522580122414 7.344439 420.967093 12.296656 70.644231 8.586823 27.786352 8.433817 95.930159
c355427_g1_i2 3.55800906923321 5.49204963097118 5.08530578536844e-05 0.00450980693382262 94.264476 2859.344312 70.479689 1181.410938 312.589364 2090.345083 426.338433 1420.322066
c354325_g1_i1 7.64506297560659 -0.944800417064228 5.0891797072448e-05 0.00450980693382262 0 44.357522 0 14.960516 0 11.466325 0 14.757694
c356761_g2_i1 3.55943737821948 1.53861869019393 5.08967812384424e-05 0.00450980693382262 16.745812 128.026664 9.899035 110.903402 9.762072 77.805063 12.655238 219.440673
c371710_g1_i2 5.14267120426121 1.50974181257502 5.11034672086031e-05 0.00452154286146682 0.410903 139.501523 11.938436 193.332363 0.332447 27.747355 6.998845 189.384937
c367121_g9_i2 7.45418397656961 5.85583474838548 5.1720432527347e-05 0.004566036430255 0 0 25.169411 1338.384662 13.78599 3156.793616 52.326561 8229.120885
c366673_g2_i2 5.23008848842977 0.738769837932946 5.18595300467693e-05 0.00457592686261321 1.354782 130.04553 0 26.855335 0 38.743684 10.616034 127.705377
c293728_g1_i1 7.70580655199353 -0.887198569001108 5.21795946360435e-05 0.00459599777491747 0 8.901339 0 17.60839 0 7.965682 0 76.06039
c272295_g1_i1 8.82664432594912 0.126006034462123 5.23006531244279e-05 0.00460283863535765 0 98.577914 0 0 0 61.687949 0 19.297769
c369515_g3_i2 4.19868312320474 2.15706726259495 5.26373895664628e-05 0.00462525070420236 5.047309 253.954651 26.287943 52.074011 9.701623 44.297469 11.920531 641.149282
c352757_g1_i2 7.66723366390956 -0.921592112044843 5.31141255458015e-05 0.00466471703533729 0 7.544271 0 20.994866 0 9.253674 0 66.505863
c336580_g3_i2 4.98780839328074 0.468032898812944 5.38636092621866e-05 0.00471584127865551 0 123.015298 3.427676 39.449948 3.922457 12.180543 2.412324 89.356853
c284649_g1_i2 4.42369513474735 0.511714049123691 5.53239398895549e-05 0.00482620016801235 0 57.582372 1.918357 57.294156 6.054888 46.306362 6.515365 99.589431
c358522_g1_i1 4.5923222281692 2.24069588199995 5.58851155726588e-05 0.00486761947910605 0 124.95368 11.069482 147.18853 2.391247 181.707099 43.016724 499.226681
c351947_g1_i1 7.40853445844604 -1.14768929639017 5.60052596146047e-05 0.00487557219411138 0 16.107437 0 17.504626 0 15.424387 0 26.05954
c340418_g1_i1 7.4801817260514 -1.084228775552 5.61057786303306e-05 0.00488016254480616 0 16.282487 0 14.156219 0 10.386255 0 47.519622
c288526_g1_i1 4.76378761966067 0.649398037385552 5.61157207835183e-05 0.00488016254480616 6.81386 99.373966 0 39.68272 2.033065 53.107874 2.0069 92.980861
c367027_g1_i3 4.48514425749308 0.37299341760288 5.62078294092812e-05 0.00488565966868478 4.318396 25.571599 3.868742 70.1169 1.774629 47.144937 0.871014 90.381504
c323350_g1_i1 8.64658433275203 -0.036793227103395 5.63618911855857e-05 0.00489653342631937 0 0 0 48.558713 0 18.206692 0 145.482478
c347205_g1_i2 8.57344211130711 -0.10946986185414 5.65070626930573e-05 0.00490410525308709 9e-06 69.291142 0 0 0 51.472137 0 39.512316
c361972_g1_i1 5.00434094778568 4.91870959763449 5.74167358782564e-05 0.00497539118454627 85.717071 467.50909 24.979344 329.829093 2.485184 345.387841 114.388984 6576.056331
c353939_g3_i1 7.41968482143862 -1.13855945608333 5.86390460972056e-05 0.00507610568934243 0 13.226122 0 16.461845 0 19.430647 0 26.857763
c362303_g1_i1 7.7145575959168 -0.88180036444095 5.88328157281034e-05 0.0050902730259082 0 6.053069 0 36.642398 0 7.816577 0 49.938077
c333015_g1_i2 7.33289580064922 0.882773187225396 5.89346763449262e-05 0.0050945686818567 0 171.141755 1.76943 78.71773 0 57.103488 0 0
c362758_g4_i1 4.44186082629673 4.31653473336662 5.89728674119173e-05 0.0050945686818567 67.955357 2409.557781 9.931983 234.47873 21.68386 133.024138 125.478673 1093.034173
c329551_g1_i1 3.65353105050506 1.71178494857931 6.036181881248e-05 0.00520009844814833 5.378186 140.224569 9.967812 172.676401 16.379012 134.642566 29.873941 87.076693
c356121_g2_i1 5.18606422193055 0.60775671254688 6.03789926400679e-05 0.00520009844814833 0 40.194851 0.678722 91.93613 6.677279 49.740442 0 96.470909
c330052_g1_i2 7.43962729586691 -1.12208102818803 6.08345229422585e-05 0.00523666299270067 0 21.299709 0 21.511573 0 13.89957 0 16.359083
c344517_g1_i1 6.70343498530648 -0.391520272353257 6.09561932746412e-05 0.00524446613099104 0 3.05121 0 35.744687 1.438084 45.763292 0 43.925256
c366897_g1_i1 4.16522647420044 1.5074569389147 6.09913729918584e-05 0.00524482375419612 0.938771 65.565594 19.710895 80.499704 5.262237 131.014567 9.132018 266.649829
c344599_g1_i2 11.2451662819836 2.47459926440232 6.10413908815233e-05 0.00524645634225322 0 0 0 0 0 39.889097 0 1522.574001
c328698_g2_i1 5.83835584375369 -0.0252425207268092 6.10990047334964e-05 0.00524873980602356 0 73.612554 0 50.200884 2.572488 13.58813 0 34.21872
c366972_g1_i2 6.86295378276011 2.88831074576178 6.1453155436349e-05 0.00527464595386179 0.505454 20.136868 0 38.754584 1.209463 1001.439991 17.192932 20.850454
c357300_g2_i1 6.0718806194602 -0.276886456787122 6.18916681172815e-05 0.00530335995704199 0 16.412551 0 23.686608 2.162332 60.994836 0 31.132913
c315100_g2_i1 7.63294573827391 -0.957365383779836 6.24596603993537e-05 0.00534661018047369 0 31.037463 0 10.2785 0 27.442634 0 11.36796
c91803_g1_i1 7.82643640162859 -0.780060218833538 6.25645461463813e-05 0.00535287818856251 0 26.439107 0 7.552096 0 3.59826 0 86.175078
c335980_g1_i2 5.79410755632376 -0.63744242384308 6.27875009956244e-05 0.00536923646602036 0 20.864133 0 23.44979 0.839708 17.470196 0.886036 58.997346
c334138_g1_i2 11.5649653383732 4.33327899701942 6.31008130395978e-05 0.00538785336065681 0 0.178545 1.026915 56.464766 0 0.00046 0 5781.483295
c365514_g2_i2 4.34940840547234 1.33801050216808 6.44042848763737e-05 0.00548806310976285 2.788973 65.325065 18.370486 121.737858 2.770688 91.904908 1.308693 193.198794
c294386_g1_i1 6.78161396425715 -0.471650326505463 6.45697205383705e-05 0.00549579119117573 0 7.274263 0 65.510087 0 24.866598 0.744479 17.521035
c325286_g1_i1 7.38881851187309 -1.16329838311464 6.45924991829398e-05 0.00549579119117573 0 12.769608 0 17.969119 0 11.820912 0 34.887646
c362236_g2_i1 3.41033598406419 1.82170727489018 6.59980183548118e-05 0.00559566548600862 10.82119 179.951928 9.780975 110.437704 23.205886 89.976 28.918865 277.471075
c227148_g1_i1 4.34139574770952 0.563550540208226 6.62439663690785e-05 0.00561370297859105 1.942025 63.936489 0 44.402187 5.29657 56.858888 10.468473 104.348241
c368818_g4_i1 6.02977886657527 -0.15472687994151 6.67651562939338e-05 0.00565220373228094 0 7.206291 0 29.772214 0 19.797461 3.011964 136.860083
c355578_g1_i1 3.67376158401884 4.81572180225155 6.88122270706373e-05 0.00580226071472124 127.765533 1882.44193 78.410122 429.47277 184.184099 1327.265941 41.731681 1263.568914
c350788_g7_i4 3.48478030591465 1.93510012217663 6.90237033485126e-05 0.00581429264350087 22.935629 191.489402 6.220256 169.880478 18.792988 107.849201 22.630359 203.609064
c368331_g1_i4 5.98956213307624 3.8671514007943 6.9131756677619e-05 0.00582049454553367 0 306.62569 45.132854 1443.431097 1.344414 595.576912 6.111184 72.264014
c341057_g3_i1 7.62909048216351 -0.954672764748093 6.93699826330484e-05 0.00583764460124859 0 9.650305 0 26.047476 0 5.258269 0 60.25209
c360440_g7_i1 4.93999339277084 1.01085365266232 7.0072230980521e-05 0.00588794806860281 0 164.992338 5.908944 56.863651 6.872816 54.99448 0 84.519965
c318286_g1_i1 7.87649062004685 -0.743696820057893 7.04377126899092e-05 0.0059157181235874 0 6.273277 0 6.417742 0 49.488087 0 37.410157
c165346_g1_i1 4.90579048585194 -0.229477947905564 7.05540376087297e-05 0.00591727356646252 0 43.067136 1.764901 38.148335 1.116525 32.390431 3.320135 26.60331
c364414_g1_i8 3.59317079172277 3.5621618379078 7.10033894466488e-05 0.00594256189437096 26.845439 913.562661 65.316412 166.640809 52.312779 590.807899 74.693461 263.216022
c357363_g1_i1 3.85171073485584 2.35917499853878 7.10527491214079e-05 0.00594375055515263 37.491193 366.211608 7.139092 166.103857 7.196586 81.699482 21.532701 363.430962
c360333_g2_i3 7.55945412835978 0.414581535125433 7.10958488241688e-05 0.00594441463596025 0 0 0.247224 30.237634 0.684611 43.042461 0 230.319317
c367066_g2_i4 10.7886886079004 5.76134695572685 7.12151437775517e-05 0.00595144569318856 2.469355 1785.049502 0 0.269382 0 0.008498 5.566743 13030.29953
c219150_g1_i1 7.38621254232823 -1.16621921333942 7.23438741594488e-05 0.00603384314412666 0 9.792194 0 15.586039 0 16.865984 0 33.48812
c318926_g1_i1 8.24669321111303 -0.401469485790213 7.29305196208047e-05 0.00607169074436238 0 1.795502 0 9.958409 0 10.890329 0 156.582532
c335509_g1_i1 4.77873431025526 0.65562197404966 7.29413108906791e-05 0.00607169074436238 0 59.123221 7.898325 70.761811 0 68.400844 4.528309 77.410401
c301250_g1_i1 3.52471611294179 2.02585022825265 7.42411638132184e-05 0.00616168857957306 7.038373 168.856203 8.364541 205.180832 16.945985 96.797717 57.427421 272.192304
c236472_g1_i1 3.94429654301569 4.82837980007553 7.48211458489454e-05 0.00620677750712189 5.447737 656.070288 209.968429 1430.653816 80.815522 1119.506859 132.638017 2090.64947
c369994_g2_i3 8.35145052974295 -0.309383566037974 7.51348742388949e-05 0.00622059358892069 0 39.675241 1e-06 39.027533 0.129723 1e-06 0.000351 86.256747
c277864_g1_i1 7.71453499804582 -0.880835872579269 7.52704443353564e-05 0.00622876743035929 0 4.031623 0 11.808536 0 19.917918 0 70.577844
c366071_g4_i1 7.6932687676906 -0.899588305399201 7.58069497416875e-05 0.00625784889513144 0 7.191991 0 36.260995 0 5.135366 0 53.554869
c346225_g1_i1 5.38350268332841 -0.627565281502883 7.63573537205341e-05 0.00630020836246995 0 14.232583 0 36.299781 0.823261 20.242203 1.648998 43.034586
c249319_g1_i1 7.41600681233197 -1.143162462463 7.70910575634311e-05 0.00633908967596731 0 13.530581 0 18.337859 0 21.691181 0 15.846002
c217738_g1_i1 7.49061351986604 -1.0758357288638 7.86797543405941e-05 0.00645716341181044 0 6.859807 0 26.227125 0 10.108531 0 43.100167
c369325_g2_i1 7.70465772768849 -0.888948368526564 7.89715189419109e-05 0.00647168343933948 0 3.784664 0 11.754312 0 17.824387 0 74.175633
c307063_g1_i1 6.98843705940122 0.592827829316503 7.95974808387869e-05 0.00651035767081132 0 2.440019 0 13.62438 2.374954 25.819471 0 337.28851
c370184_g1_i1 9.10304494155094 0.385989588856955 7.96868593768235e-05 0.0065113677235208 0 0 0 4.109709 0 139.546603 0 74.915807
c368503_g4_i2 6.96528071805816 -0.303646367457089 7.98836346437467e-05 0.00651657380846051 0 6.129291 0 7.900701 0 18.133119 1.278323 154.687052
c343493_g1_i1 7.79378444201374 -0.809508578205275 8.03877246149042e-05 0.00654648819790218 0 3.559158 0 9.758486 0 15.908918 0 90.38236
c290050_g1_i1 7.71518698420987 -0.886605059574369 8.07106155678652e-05 0.00656645721325045 0 4.937509 0 32.772449 0 30.721772 0 13.446847
c358468_g3_i1 6.61853705789278 4.70089518922272 8.10754114375083e-05 0.0065897938502154 0 966.72305 58.133389 1344.748892 0 990.489522 0 1732.760169
c343515_g1_i1 8.81780014941593 0.125649108203068 8.11826600192944e-05 0.00659534015770396 0 0 0 14.289644 0 17.500352 0 237.023157
c349376_g1_i6 7.98089916325372 4.3587560353344 8.17713662804839e-05 0.00663713352329769 2.69684 7.48758 13.603742 3191.635895 0 7.267132 0 559.125727
c359691_g7_i2 4.9167787570479 2.5437907896778 8.23984277348539e-05 0.00668447360350762 14.608498 799.844218 7.216989 46.307756 0.828458 22.718174 22.792904 247.225885
c59537_g1_i1 5.0330780167481 0.854567253418386 8.33143577554618e-05 0.00675553570784359 0 43.400505 8.278174 149.134605 3.014791 38.998421 0 96.725472
c128520_g1_i1 7.75218648012213 -0.850302180906519 8.36636827518535e-05 0.00678060859702486 0 2.446121 0 20.932126 0 25.650396 0 50.61604
c345388_g1_i1 5.31266590620439 -0.32416038824399 8.39518271175957e-05 0.00680070138771201 0 29.745478 0 10.979409 1.803839 23.082042 2.005075 95.809282
c370873_g1_i1 6.11334301814632 -0.329028692992723 8.48172320843688e-05 0.00686390836428159 0.606379 61.417679 1.8e-05 37.241804 0 22.560445 0.580626 6.046344
c351945_g1_i1 4.79434925749122 0.0506791172834545 8.48538907699455e-05 0.00686390836428159 0 49.595666 0 31.523449 1.623126 38.099549 6.536781 65.056077
c336591_g1_i3 4.26800791227679 0.435837986802984 8.54890806403268e-05 0.0069119822817862 3.426894 83.369731 0.664745 52.155166 0.753068 22.560633 11.690177 93.099315
c368194_g1_i6 5.46080452957328 -0.942724024402947 8.59821670914563e-05 0.00694852635411845 0.014948 18.38198 0.536067 21.213381 0 21.167915 0.832791 23.766959
c355369_g2_i1 3.50626018741049 4.31676993077114 8.67235601246456e-05 0.00699506608864162 46.209428 1556.483548 38.201634 421.149724 179.710937 696.038693 116.010857 779.219699
c356382_g3_i1 3.4492048106056 3.39634049277363 8.69424527468943e-05 0.00700397037208822 13.427621 355.210945 42.55021 371.160413 102.446795 414.048489 44.883221 786.645106
c242740_g2_i1 4.73134570967861 -0.118462524794422 8.69996674674691e-05 0.00700397037208822 0 59.537601 2.506459 24.950379 2.012004 33.507418 1.96924 35.99709
logFC logCPM PValue FDR S11_xprs_300co_results.txt S12_xprs_300co_results.txt S13_xprs_300co_results.txt S14_xprs_300co_results.txt S15_xprs_300co_results.txt S16_xprs_300co_results.txt S17_xprs_300co_results.txt S18_xprs_300co_results.txt
c335841_g1_i1 11.0967325112806 8.33144881455728 2.63688407714722e-23 2.22898447925332e-18 3.178041 10035.442407 8.221358 15084.842322 10.771434 12037.996453 13.509734 28754.04408
c308304_g1_i1 10.1074737733355 9.36183972546649 2.23155225978744e-22 1.25756896048061e-17 35.279216 23737.134911 22.178806 27031.333485 37.077717 30555.55537 45.888932 47918.920285
c365816_g8_i1 12.6903683471263 6.19249159873791 5.09067491979265e-22 1.82355639952177e-17 0.962366 2875.200297 0 3866.985663 0.724696 2289.414369 0 5726.650732
c366246_g2_i1 10.6107407907282 9.76805120937212 5.39315872142105e-22 1.82355639952177e-17 26.952377 45500.551815 19.369531 46852.559524 50.789146 30815.750628 28.554303 42305.98332
c358715_g1_i2 12.1500345410742 6.13810066435041 7.20249773230822e-22 2.02944778603249e-17 1.106121 3845.174044 1.044212 3632.98106 1.451276 2038.089528 0 4302.67303
c366246_g1_i1 10.795336371186 8.99016575397258 9.10971202810309e-22 2.20015162127881e-17 17.681551 40178.275894 16.52698 17936.14011 17.295396 14562.066099 10.707565 25842.474497
c355253_g1_i1 10.7266190021984 7.79152141877341 1.43401314526599e-21 2.958099198199e-17 5.571169 5345.146196 7.325476 7380.365762 9.387293 8411.778354 7.906297 26999.205306
c314691_g3_i1 12.051810520965 6.41421640497134 1.57474138385864e-21 2.958099198199e-17 0.822006 5510.338904 0.850805 2861.371737 1.748016 2273.796156 0 6848.877503
c363140_g1_i1 10.066251542862 11.4368376209765 2.32144769968477e-21 3.92468591004107e-17 190.776366 184964.995616 89.870952 103174.886052 122.902639 66314.470196 197.167843 211621.563587
c365816_g8_i2 10.0672533505931 9.01175178568285 3.30517983375941e-21 4.44770966013338e-17 28.09497 15288.230401 18.579549 21042.388754 35.080535 19011.538347 27.125489 53104.408074
c361453_g1_i1 10.0792019646195 7.98800832233341 3.34187046814897e-21 4.44770966013338e-17 15.733063 11142.119246 16.206369 11309.240631 10.462883 8416.279713 10.120888 20657.603722
c321673_g1_i1 10.8821709753363 9.9438317074085 3.42006042645502e-21 4.44770966013338e-17 22.674504 18885.650379 31.834488 44869.268739 40.197205 28841.444556 22.342898 124686.109283
c355207_g1_i2 10.0102937493247 8.19273520229764 5.71177165898618e-21 6.55557781157689e-17 7.849719 10677.397728 22.632195 19203.574015 14.245999 7420.055471 23.637586 21410.285907
c346669_g2_i2 10.6111680752302 10.1996211978217 7.93273959548661e-21 8.38203013432599e-17 51.288596 59273.128221 40.749105 39811.43658 51.475598 38156.361237 16.599127 106612.889739
c357795_g1_i1 11.2575687962449 10.3065239506458 1.13851788985506e-20 1.13223594996868e-16 10.645121 54403.661006 38.265482 62069.561385 53.370882 36392.406945 11.969061 106882.341078
c366310_g1_i1 10.8389144835585 8.3735236096242 1.98098994272928e-20 1.86061178720943e-16 2.180876 15561.596009 10.230089 14866.711461 19.824957 12854.571192 9.854368 21538.562517
c366821_g1_i2 10.83092056488 9.25014081420962 2.79619862920898e-20 2.48805754027015e-16 24.647784 9092.938632 8.572849 24585.359177 20.494826 27385.449266 22.296287 67248.604884
c333267_g1_i1 10.6761520769826 11.2499195113598 3.73267231573703e-20 3.15526523521567e-16 59.964605 84332.428592 81.63585 106316.252963 146.742448 77445.561088 33.271219 244387.991776
c280576_g1_i1 10.6681617473524 11.2338687825377 4.73978431973502e-20 3.81579722220496e-16 34.440387 58441.642055 59.467568 83152.705619 165.156036 99174.584 86.420341 272649.584795
c329148_g1_i1 10.8093600685914 9.33129584063052 5.33490738461469e-20 4.09968232844422e-16 9.379558 23588.823519 16.597303 29101.080569 43.240287 26551.915407 10.396546 48756.114443
c390664_g1_i1 11.209039683427 7.34066839769051 6.45189880413243e-20 4.74248224184451e-16 0.864093 6942.9972 2.675539 5149.256302 9.188245 6241.124612 1.808643 15219.347954
c363606_g2_i1 13.5667785557581 4.78017450577464 6.90181283670384e-20 4.84966300716436e-16 0 1680.954977 0 1165.604588 0 837.976808 0 1719.515259
c336049_g1_i1 10.6893018084309 11.8926173042218 7.17142676527599e-20 4.84966300716436e-16 96.174798 153845.073412 127.166404 155648.240482 228.882261 136098.420685 42.015422 333438.205024
c361435_g3_i1 14.2075961378016 5.41972901267867 1.26063361023589e-19 8.19712459283465e-16 0 1758.365503 0 689.786805 0 2335.16163 0 3875.489915
c352996_g1_i1 10.820721427148 7.25063713034902 1.45962583670479e-19 8.66038424911329e-16 3.260471 5242.642164 6.920974 6491.195947 6.667979 4271.932652 1.025557 16726.248081
c368297_g1_i1 11.8527464836375 5.24397039867247 1.485556442159e-19 8.66038424911329e-16 0 1327.848262 0.68329 1398.496025 0 961.978842 1.355633 4682.558457
c367066_g1_i1 9.39736448771057 8.1376364036626 2.06238264505398e-19 1.16223511579372e-15 13.667442 7422.723814 15.776008 10071.393825 25.19985 12468.330648 51.648372 28526.04518
c368297_g2_i1 10.7584424498676 5.55788636967913 3.1118800253715e-19 1.69709890596567e-15 1.308251 1413.058486 0.69589 2015.757256 2.359588 1099.505684 1.739155 5920.562518
c314691_g4_i1 11.169088132971 6.75188933135129 3.79303473180874e-19 2.00302359277579e-15 3.703005 7469.733593 0 4215.272501 4.453606 2793.356167 2.217641 7007.269332
c351576_g1_i1 13.3938093255173 4.60763855352577 3.90979513797312e-19 2.00302359277579e-15 0 1079.891503 0 1020.314832 0 579.793515 0 2525.722128
c344914_g1_i2 11.921794721762 5.819640669829 4.30296248866263e-19 2.13961013017141e-15 0 3519.597345 1.098027 4170.335006 0.524267 928.291007 1.311463 2062.019817
c360627_g1_i2 11.1560001706249 5.94621476493081 7.33653283976094e-19 3.44535809709907e-15 0 3286.120763 1.120803 2363.19487 0 1703.865932 5.5389 5426.558924
c365069_g1_i1 12.5219498817575 8.67311602386869 8.64586129200432e-19 3.9505043290509e-15 2.881812 20686.631872 11.042248 20732.531434 0.382096 7957.833148 1.485098 35861.482249
c360841_g1_i2 9.71218003328916 6.21364565152649 1.13229779234821e-18 5.03759287815718e-15 1.011848 3205.818372 5.243898 4626.045332 6.486652 2009.411976 9.552943 4783.97713
c335256_g1_i1 9.76267831682422 5.96880415165265 1.31793972708648e-18 5.71316733694088e-15 2.595712 4229.29456 5.276225 3240.772393 5.315451 1699.47121 2.519349 2741.433487
c334474_g1_i1 10.0188070523041 7.43919114252561 1.37573126898678e-18 5.81459699493606e-15 13.768558 6843.374639 8.103416 10023.047523 9.617204 6129.140464 3.105202 10713.927939
c334613_g1_i1 10.1105697872706 7.22889868226045 1.51661349780119e-18 6.11472310542203e-15 1.741972 3914.265324 6.358973 5690.510787 8.709244 3823.316127 18.277757 20392.66076
c305515_g1_i1 11.4663716596639 7.16967777986244 1.519078033075e-18 6.11472310542203e-15 0 4756.019346 3.380348 5982.46908 6.887691 4641.438106 1.035753 15186.507082
c365468_g2_i2 8.65423985743209 7.40932093585846 1.83137206368047e-18 7.20035869371972e-15 17.632202 5704.712816 27.851351 5835.868669 24.099612 8468.036468 28.861545 13743.0288
c341538_g1_i1 9.15423652338066 8.93684842871014 2.21716958693994e-18 8.51907101607365e-15 19.623056 15395.690227 31.147698 25093.627638 81.347205 20212.311155 78.607527 35938.225478
c323639_g1_i1 10.4173999045494 5.43965857640794 2.87704737351396e-18 1.08088751791337e-14 0.871613 1017.691204 0.961444 1583.255072 2.755744 1473.248812 1.857727 5436.570007
c334402_g1_i1 11.1226824017267 6.54601001903229 3.23363436723261e-18 1.17638968470843e-14 0.713692 1296.099955 2.831495 3338.13048 4.020158 4692.791526 1.304491 10207.188029
c357867_g4_i1 9.23159368704958 5.74539948527669 3.27041648515315e-18 1.17638968470843e-14 3.62003 1884.201968 8.341255 2477.484697 2.193446 2341.771157 6.97162 3798.545083
c360841_g2_i4 9.33208180440399 5.63718908199869 3.73508752283453e-18 1.31554451413636e-14 4.452617 1496.862991 5.839591 2041.491158 2.17566 2499.168234 5.762173 3697.225629
c336581_g1_i1 11.5622448301746 5.05171999805867 4.22481843287853e-18 1.4497891900856e-14 0 1345.351533 0 952.198108 2.105541 1620.845144 0 2698.351069
c346669_g2_i1 10.0708604693801 10.026149095416 5.33203158235857e-18 1.7675371046602e-14 59.997982 72115.902897 43.746916 41458.464571 84.285877 25780.996048 15.906155 69419.104498
c332586_g1_i1 13.3154501562215 4.52951931217592 5.63155270322402e-18 1.83092608290858e-14 0 484.240106 0 864.334065 0 1391.925987 0 1720.433373
c371055_g5_i2 11.3398434368355 4.65473931213142 5.79184187615125e-18 1.84751013446393e-14 0 1496.819109 0 1100.970313 0 1076.647768 1.79436 968.231092
c363667_g1_i2 9.20142929702762 6.26881589420378 6.09092791710467e-18 1.90693417689176e-14 3.469487 3821.18918 4.158669 2141.421082 10.474183 3520.062856 16.478229 5794.945751
c332067_g1_i1 12.0147193650093 4.76028490956131 7.57051522647172e-18 2.28551150931743e-14 0 553.169177 0 1165.048908 1.186963 1102.34737 0 2858.157093
c341303_g1_i1 9.67965792381638 6.70299752084538 7.90855564176907e-18 2.34567760334871e-14 7.084766 2291.589838 6.552519 4830.318359 8.763597 2503.823193 4.962219 13644.972017
c344769_g1_i1 11.3745884215239 4.86464703213045 1.11074648247011e-17 3.22136444567533e-14 0 1062.542037 0 1862.784955 1.827406 897.7807 0 1882.066203
c346669_g1_i1 10.5882784367665 10.1303858848199 1.12420592619775e-17 3.22136444567533e-14 44.027668 41889.267368 36.5518 85030.472526 63.153722 26152.71455 8.153916 65875.795271
c363384_g5_i1 10.7704846523351 5.04455394343723 1.14806076776976e-17 3.23489082534487e-14 0 913.716224 1.914015 1005.833214 1.103563 1028.982075 1.05168 4427.171016
c331970_g1_i1 10.7703698376578 5.77913563709158 1.56717306166074e-17 4.20554622461093e-14 0 1186.090234 0.907066 2037.493119 4.421219 2103.207651 1.568573 6509.536792
c386249_g1_i1 13.0937008032477 4.30846698531407 1.78337190308642e-17 4.71094407311869e-14 0 687.383366 0 448.733109 0 1292.510968 0 1337.794701
c358610_g1_i1 11.4093443947671 4.05478846985579 2.58093182877365e-17 6.7128845667097e-14 0 433.324286 0 720.499794 0 453.219076 1.050021 2035.108764
c361776_g1_i1 10.5209222566991 7.95505359274615 2.65861051494175e-17 6.81015167995578e-14 3.371564 2766.662139 4.85076 7338.213573 16.422637 12421.367318 17.763149 30842.799138
c370473_g2_i1 11.2123904039217 9.38043055230431 2.98377962320933e-17 7.52901120386591e-14 5.09387 7315.082624 14.260941 12400.266546 29.125858 22564.878098 17.809761 117143.574515
c369245_g1_i1 10.5189893277149 9.76182277106751 3.66404385991114e-17 8.97754468180141e-14 10.399975 8363.721326 29.944151 32264.173698 64.00222 40241.873484 33.893707 105392.694392
c345782_g1_i1 9.70910099909681 10.4513062096006 3.7404034647987e-17 9.03371557951139e-14 71.962508 71537.098757 94.179107 52161.074952 163.888134 69420.519908 26.58513 68885.080209
c335256_g2_i1 11.2623616982125 4.75369867692969 4.07768962786007e-17 9.7096107586659e-14 0 1835.084692 0 1147.098225 2.480269 950.573267 0 1132.914078
c369516_g1_i1 11.2441818997686 7.14137955012936 4.21108122576426e-17 9.88796964152996e-14 0 3186.07309 5.826497 9718.972567 4.638151 2283.857183 1.718057 15289.136342
c367449_g1_i2 10.786398619738 4.26701176503325 4.50483806745133e-17 1.03969932249038e-13 0 695.827523 0.883619 875.928211 0.541173 491.434515 0 2049.764988
c354857_g1_i1 10.000415387974 6.63072626293236 5.91765020467702e-17 1.3163812880304e-13 2.371422 1583.264562 5.007277 2754.570702 9.722912 4999.515199 5.223257 11757.448458
c360841_g2_i1 8.60914319327954 5.01752051698895 9.08770569237448e-17 1.94479202501799e-13 4.407616 1543.918639 2.431088 1426.300103 4.85773 881.929873 9.463807 2824.388065
c352049_g1_i1 8.58188902838306 8.34735118703112 9.92224119270962e-17 2.09684242565234e-13 24.969754 9589.990493 29.126506 8598.857938 47.921614 15719.024633 124.374598 33817.590442
c337171_g1_i1 10.3429717817933 5.49733463711534 1.04108742815268e-16 2.17294225652283e-13 0 2565.619944 1.130718 917.698968 4.385304 2568.241279 2.527529 2431.225932
c264073_g1_i1 10.7434248237681 5.78821514135566 1.19724657159298e-16 2.4684012181299e-13 2.332933 690.658247 0 1741.504698 3.358286 2942.595679 2.198999 6198.749388
c358426_g6_i1 9.67368455869014 4.96998572742244 1.30705329715902e-16 2.66232583764214e-13 1.293863 1385.198424 4.228869 1003.684927 2.552984 1398.935341 0 2450.767119
c357934_g1_i2 12.2658402570904 3.48437766279588 1.59933462820683e-16 3.20421059581724e-13 0 751.279208 0.468552 331.534376 0.067707 370.9262 0.178983 764.775421
c383828_g1_i1 12.9289849783041 4.14433718617369 1.61099419529206e-16 3.20421059581724e-13 0 374.238102 0 1057.173834 0 332.203279 0 2115.773064
c364653_g2_i2 12.3705687339502 3.58850133718406 1.65439635222879e-16 3.25227390814539e-13 0 282.07746 0 562.933286 0 517.548484 0 1064.627093
c363606_g4_i2 12.3120452130692 3.53030602444517 1.87142712086915e-16 3.5953092262316e-13 0 428.161192 0 302.466389 0 528.169026 0 1114.900941
c349195_g1_i2 10.1689325583522 9.96970512783435 1.93847460663624e-16 3.68227408929366e-13 64.706713 53495.276528 56.96362 44572.940805 52.32839 35959.325685 5.069607 61383.363902
c342213_g1_i2 10.4678012072924 3.97840879244225 2.00399717672217e-16 3.76444189656671e-13 1.167327 638.223619 0 724.388818 0.540598 376.469126 0 1607.263946
c363384_g6_i1 10.6269015490292 4.12848998975319 2.47706060950568e-16 4.5519219648288e-13 0.576234 538.321115 0.828802 710.356863 0 459.598708 0 2124.876004
c352658_g1_i1 10.7258459602273 10.2275280587974 2.63394772521517e-16 4.78817710021857e-13 26.857733 96430.665453 33.335233 25907.36397 83.315084 48482.911943 5.785784 57381.948711
c366357_g1_i1 9.43306109048813 6.92180231864631 2.72319988883579e-16 4.89776191070592e-13 4.731628 1789.919568 10.43628 2507.389618 10.831434 5032.483694 17.134245 18244.850127
c354635_g2_i1 10.4853498277975 4.23974132460686 2.88614515925635e-16 5.1361839254126e-13 0 784.893631 0 499.950944 0 846.48966 3.340686 1724.215396
c321917_g1_i1 10.1306258492178 4.77698301056992 3.52887090117576e-16 6.21456221140184e-13 0 1683.138636 1.505012 827.854359 2.806306 1166.322681 0 1601.538227
c361085_g5_i1 9.47854434610839 6.28907246662271 3.94839398604097e-16 6.88168437183565e-13 0 4678.076092 10.058881 3174.866705 5.30805 2651.465135 12.708891 4774.642729
c351827_g1_i1 10.9548685351482 5.15430215855441 4.16631278247295e-16 7.18739971051471e-13 0 526.676239 1.796931 1156.789756 0 1200.671688 1.853717 5201.466571
c314691_g2_i1 11.4927110345352 6.3625627355039 4.29771754523036e-16 7.33919922860338e-13 0 5648.389155 5.668877 3244.972047 0 2225.965729 0 5201.389904
c360841_g3_i1 9.15527701290586 7.08872787734596 4.48402344166519e-16 7.58077971094801e-13 13.897369 8310.976738 26.145061 3949.836717 6.302639 3675.533193 5.700194 12589.710678
c363606_g3_i1 10.4503658616668 3.94337741133825 5.5448974400349e-16 9.10127622337068e-13 0 684.500603 0 643.495827 2.144248 680.221599 0 947.841465
c346452_g3_i1 9.94076919414029 5.03859993892395 6.02712964706302e-16 9.79767877299778e-13 0 600.594539 2.233119 1088.541738 1.533439 1042.152819 4.363718 4710.623496
c347074_g1_i1 12.844320111711 5.47399901137725 6.3911357762483e-16 1.0290459015277e-12 0 1060.669786 0 682.463143 0 730.494394 0.826047 8694.827948
c363881_g1_i1 11.0285115600547 3.77789945591026 7.04504657135133e-16 1.12363175796773e-12 0 927.740646 0 733.039827 0.857281 282.513177 0 724.622469
c353631_g1_i1 10.4655705074268 9.11424634258787 7.47398832064751e-16 1.18090412473393e-12 9.224795 20499.532795 16.150162 22148.43266 55.042514 25159.682275 2.948266 41799.383213
c368766_g1_i1 11.0501256468944 7.60189634212006 7.55083125432888e-16 1.18199873474014e-12 1.391069 1418.360837 6.005798 9050.799604 11.424039 8448.557944 1.705906 22327.682717
c360915_g1_i1 10.2178436031095 10.1318009631254 8.72310702991649e-16 1.34067810971976e-12 23.296912 62131.445234 40.412596 28359.408728 126.540859 52782.990554 10.602351 76106.584271
c406625_g1_i1 9.05684576080101 4.84272641351403 9.07361769721221e-16 1.38198554515864e-12 0 1063.48221 2.28599 1338.387988 3.065189 1103.901474 8.78007 2212.476067
c358663_g3_i1 10.9937077157222 6.44086427670018 9.43254990117889e-16 1.42382656374384e-12 2.048519 585.657967 2.181801 2634.410431 3.728151 3006.297908 1.335023 13983.862053
c366128_g1_i1 10.0819884608562 5.1541172097554 1.05597858768445e-15 1.57987479638149e-12 1.016339 477.210625 1.552996 1186.84741 3.337203 1294.24868 0.902806 5036.450421
c362222_g1_i1 10.4130103427168 5.70075034613203 1.09635766695683e-15 1.61945558012083e-12 0 3023.757235 3.746017 3371.251382 4.079344 1405.120436 0 1916.057846
c369765_g4_i1 7.5232043922901 7.47835457947103 1.10159226623307e-15 1.61945558012083e-12 63.931704 6882.687787 51.887781 9005.980938 48.892241 5897.92479 53.064034 13994.214714
c354662_g2_i1 8.20308605479919 6.27046889466183 1.25431145098005e-15 1.82807243556542e-12 15.052371 4868.861615 17.758174 3599.733526 15.739099 2730.792279 7.860617 3258.043524
c366293_g1_i1 9.29310316832536 7.36966822199344 1.28097474120809e-15 1.83528942117053e-12 6.006135 1881.342286 13.674026 5480.330887 26.400528 9378.330549 15.251857 17241.257528
c349140_g1_i4 9.22926771175608 5.51801343256457 1.36688594720245e-15 1.94191993282303e-12 1.284875 2166.158898 4.425314 933.717476 7.074983 3147.785604 5.800369 2046.902856
c370709_g4_i1 10.6745455709768 8.18792245057922 1.4820680671602e-15 2.08801159641864e-12 2.43852 8643.640055 10.317978 14694.55992 24.692027 11635.452757 1.268009 23477.850167
c341743_g1_i1 10.5113460937203 8.83006191022045 1.74305638632658e-15 2.416547664012e-12 0 11359.636751 30.241372 23088.7196 20.38012 20864.157073 28.170376 34297.235663
c397457_g1_i1 11.1274238121972 8.81966239052931 1.74385027392e-15 2.416547664012e-12 1.241614 4074.686457 9.009981 9066.350853 24.344398 25618.784318 14.128074 58922.718838
c346996_g1_i1 10.2731015917602 5.16490806638741 1.86965958925054e-15 2.56673482741442e-12 0 2463.074234 3.305442 2119.168813 2.832132 915.162708 0 1176.374974
c355207_g1_i1 9.61845894668395 5.49835657830824 1.88259406962764e-15 2.56673482741442e-12 0.669396 3639.998183 0.925679 1535.7815 0.837822 1148.346478 13.075474 2556.146772
c324836_g1_i1 10.5354310519327 7.50396974031913 1.93431397630792e-15 2.61615191570055e-12 0 6879.687562 18.808505 6893.929481 5.246206 5722.566412 3.739504 19090.548844
c366442_g1_i1 9.28571334523238 6.28452911673059 2.16158304915984e-15 2.90032978934176e-12 3.755626 1804.357281 1.10316 3771.955054 6.374001 4633.507342 23.254611 4237.212284
c266220_g1_i1 11.2252171548148 7.96471718375635 2.27007204568168e-15 3.02191275737823e-12 0 12736.226749 3.261324 4760.640133 16.974673 12197.356776 3.200148 20417.289666
c332725_g1_i1 9.3081141034317 5.55569143142818 2.40341382973095e-15 3.17442147564042e-12 0 2266.725482 5.447041 1270.379755 1.504281 1555.658194 13.291112 4880.305772
c360234_g11_i1 9.59993831156955 6.22546948145813 2.84148452749662e-15 3.72393067587313e-12 1.535108 3681.825368 12.232324 3258.207579 0 1934.81502 10.123442 6662.944875
c366799_g2_i2 10.1862793772597 8.42627831186619 3.37444445315698e-15 4.35488800106585e-12 8.152346 23805.739649 32.494943 10668.187471 22.46193 14442.61965 1.077017 15996.01272
c335881_g3_i1 9.89222669780712 4.78402530075999 3.7178813107232e-15 4.76176098601126e-12 0 2170.662059 2.656968 776.365525 3.310225 793.658953 0 1705.897048
c336593_g1_i2 9.10521279261863 6.36186317840943 3.82843547642869e-15 4.86648840989464e-12 1.445806 2190.547082 18.034539 2888.042041 8.260658 3270.97566 7.581581 9106.271362
c365224_g1_i1 9.54056293946138 6.57342160151626 4.50656684633184e-15 5.64362373462633e-12 3.88043 5697.466675 0 2869.741024 14.217313 3056.481493 13.417305 7847.30724
c362280_g1_i1 10.8778249670188 4.27867220598 4.7111091071275e-15 5.85639358727345e-12 0 264.898919 0 664.882576 1.414202 683.01641 0.710047 2744.758615
c357876_g1_i1 9.54762825643891 4.69576452436876 4.998243958136e-15 6.16797897846999e-12 2.540302 2251.202752 2.729431 753.978526 0.830801 563.418463 0 1600.75265
c319479_g1_i1 10.7416654910322 4.04826990156763 5.0568602738239e-15 6.19509356241461e-12 0 311.52551 0 1208.298912 0 292.947134 1.891232 1703.082081
c358663_g3_i2 10.2307599556144 5.193725481973 5.41694563007848e-15 6.58848677778654e-12 3.104272 619.16205 5.2e-05 1324.520027 3.010181 2197.444913 0.003133 3054.371137
c355854_g1_i1 9.35456334564222 4.8410173792622 5.97994133274119e-15 7.22129172568494e-12 0 944.700498 1.908363 644.04127 5.048654 1479.09223 3.044058 2805.179166
c359298_g1_i1 9.12480321116399 6.32385778212913 6.0524660417896e-15 7.25703555997896e-12 5.300211 3270.761925 1.71416 3395.094201 19.542742 3250.583485 3.516978 5964.403077
c318813_g1_i1 7.93807694457232 10.2923484022291 6.57966883644902e-15 7.77882498480941e-12 118.810347 32896.391555 327.347908 30480.459107 278.96895 42666.487869 586.739341 176449.080705
c342150_g1_i1 10.3585120383184 7.82158235247648 6.72412478942004e-15 7.89440267464535e-12 0 8834.112007 3.072659 7948.246143 22.290032 8444.033671 18.117228 21827.703106
c362148_g1_i1 11.0374952384501 7.42096566227512 6.82962873389762e-15 7.96297029662207e-12 0.414974 13753.899583 13.57549 4189.820257 3.411625 4744.526969 0.508944 11813.403047
c350979_g1_i1 8.75832414183296 5.62694538728262 8.53100316388246e-15 9.81128542454923e-12 4.015049 1289.383068 1.065308 1624.506182 11.51271 2410.971404 10.132835 4789.119776
c301151_g1_i1 12.1028164929974 3.32239745259252 8.5889806274224e-15 9.81128542454923e-12 0 177.13372 0 316.510622 0 384.012141 0 1321.058001
c336553_g1_i1 12.0893482129203 3.30902343911426 8.75159002877284e-15 9.92994170096909e-12 0 482.19962 0 200.649464 0 210.624041 0 1356.051716
c362341_g1_i3 11.5968564149446 2.82049748910683 9.25274739360103e-15 1.04285865323798e-11 0 435.318851 0 181.617173 0 308.583714 0 432.844503
c343593_g2_i1 12.6017852014439 3.81852133864213 9.36539961502412e-15 1.04856502630146e-11 0 170.778366 0 325.75997 0 953.630754 0 1370.686096
c351854_g1_i2 8.74278438219714 6.56494425732479 1.01559533306342e-14 1.12959590919979e-11 8.885192 1741.796904 4.663931 1709.868008 18.949416 5422.271136 20.100355 11088.786967
c348366_g1_i1 12.029001182697 3.24908001484639 1.0989376069466e-14 1.21430450787978e-11 0 158.196014 0 712.66018 0 354.421357 0 600.42249
c361590_g1_i1 8.91569277627081 3.97710001839034 1.15135293533647e-14 1.26396123346659e-11 0 648.033356 2.316367 621.038505 4.007066 631.423621 0.806324 1242.223356
c316531_g1_i1 11.4377022641183 6.34312852609351 1.20269585010959e-14 1.31180752136276e-11 0 509.864806 2.170983 2906.530503 4.435549 3137.07006 0 11719.020052
c345970_g1_i1 10.0298055001041 5.59525429396272 1.25186298889506e-14 1.35668243992677e-11 0 1687.643691 0 909.975282 4.462019 2802.232371 8.176922 4283.888919
c353196_g1_i1 11.4066125775336 4.80375018596793 1.26139768575192e-14 1.35830837929039e-11 0 609.080262 0 565.046424 1.015568 430.233246 1.120068 5372.615832
c358976_g1_i1 9.71636907914054 4.89907392351428 1.27415168902129e-14 1.36335843575518e-11 2.328281 338.897739 0.751718 587.116251 2.031868 1405.403134 2.628786 4351.97482
c365318_g4_i2 11.6942397817286 2.91696774985026 1.67150535901855e-14 1.74458801670765e-11 0 173.559957 0 341.198068 0 219.73471 0 897.973485
c369765_g4_i2 6.91791192568705 8.79371784405824 1.78016933860987e-14 1.83460209815332e-11 205.146585 18666.277709 266.30367 19803.81106 140.732837 16268.898809 235.41858 33263.923699
c348101_g1_i1 10.2516921128507 8.12679168164233 1.79227442171556e-14 1.83460209815332e-11 1.273924 18926.047374 18.268908 8637.750087 27.622158 12175.462105 2.504411 12821.906031
c368882_g2_i2 11.5658862368876 2.78983048895825 1.79541241992392e-14 1.83460209815332e-11 0.000174 174.6641 0 336.74393 0 373.500987 0 407.833232
c359322_g1_i1 9.03330667245635 4.26213404205478 1.98852629938121e-14 2.01307924087417e-11 0 596.986806 3.415837 988.066714 1.192174 367.42836 4.552853 2240.747628
c319107_g1_i1 8.91366723053094 8.00991133939008 2.05974684054358e-14 2.0727673830713e-11 3.655015 4912.924401 17.137629 9957.3183 45.052858 12676.723878 76.863932 25239.441639
c353531_g1_i1 10.5192026601382 5.65954019971347 2.2632417188288e-14 2.26407202052446e-11 1.265279 531.656114 0.854703 1247.850269 4.973627 3567.982492 0.108565 4643.576224
c366821_g1_i1 10.2960907447196 10.2098695266181 2.2872970646095e-14 2.2746765666883e-11 14.052037 10379.833053 29.194285 44803.366056 137.893915 65090.781714 26.690614 123530.149484
c351091_g2_i1 9.95802753745683 5.05998980019762 2.34676011029781e-14 2.31804324074496e-11 0 711.405388 3.798437 802.010625 3.37232 1761.94929 0 3716.021357
c368565_g1_i2 9.78839020608072 3.73898914652929 2.35832675236383e-14 2.31804324074496e-11 2.407291 268.255174 0 684.537529 0.181564 573.869096 0.767136 1151.522708
c366324_g1_i2 10.7819352730048 4.79005104956805 2.42621652261048e-14 2.37098854188192e-11 1.165374 381.73998 1.061561 470.571581 1.018516 2584.631193 0 1476.763822
c345440_g1_i1 11.1391660049351 4.43501891956256 2.59310003883899e-14 2.51316144934274e-11 0.350057 163.539788 0.239041 630.149066 0.254944 952.706559 1.536752 3071.458681
c366246_g1_i2 10.3793129886504 8.44067614005944 2.73539046488954e-14 2.62756012940429e-11 2e-06 22719.386806 14.121869 21680.613874 30.620653 9117.698298 16.501865 10890.230255
c367804_g4_i1 7.03197408720527 4.98720266984329 2.88805284854866e-14 2.74303365551311e-11 13.100838 1486.523672 15.173565 1397.324736 7.690527 1103.796738 21.580424 2272.830217
c358426_g4_i1 9.70378994727853 3.67080388878394 2.99211970103e-14 2.82599855248901e-11 0 485.910579 2.829494 513.801512 0 469.278895 0 1127.116007
c368186_g6_i1 7.7067215022189 4.62756008250798 3.14854638637378e-14 2.95721971762847e-11 4.228448 582.537214 5.421755 828.305563 9.213819 1098.768784 10.431027 2655.444601
c360920_g5_i1 11.3865346255554 2.61228906889862 3.19425510706814e-14 2.98357545254782e-11 0 198.285685 0 270.50166 0 157.799468 0 682.483762
c270626_g1_i1 10.9869137560665 6.12182095915679 3.58820528252896e-14 3.33312726085116e-11 0 3695.866478 0 1413.280051 6.944886 2816.842436 0 6474.141945
c335881_g7_i1 12.0268633563884 3.2469402646938 3.84176491009846e-14 3.54916097940473e-11 0 794.16647 0 406.647846 0 315.094787 0 187.473482
c349238_g1_i1 9.42279743922489 5.31646577899133 4.36201598004279e-14 4.00788666096736e-11 3.563641 1276.143393 0 1196.432027 7.045223 2303.654684 0.962654 2962.500036
c344172_g1_i1 9.9359857941136 6.09283394374617 4.4830310124548e-14 4.09681183258181e-11 0 4256.792282 3.610162 1286.984434 10.025164 2194.395195 0.804231 6639.388023
c360197_g2_i1 10.8338954567531 4.33424922594805 5.00643802763352e-14 4.55052917111709e-11 0 230.505678 0 629.958248 1.836357 781.115416 0 2883.196395
c338678_g1_i1 10.2155639293864 6.45542905089922 5.56625963589954e-14 5.03231543617351e-11 0.890749 624.600963 0.912101 2560.622576 10.222122 4607.415649 5.091534 11073.886503
c281491_g1_i1 9.99943888252355 2.74547659244522 5.7067927446802e-14 5.13192444149534e-11 0 239.188961 0.899083 227.065324 0 322.798102 0 532.408608
c369886_g3_i2 10.4295269531829 4.40716660370976 6.48479471251159e-14 5.73996001930175e-11 0 213.921386 2.470528 558.940293 1.494654 1084.90425 0 2723.028124
c365850_g1_i1 10.356594287252 3.11213801741277 6.88486566646229e-14 6.03092828654636e-11 0 488.192633 0 141.649445 0.887048 302.761287 0 890.2621
c358668_g1_i1 8.95995451672728 2.96539203379881 7.10482048020244e-14 6.1915214434226e-11 0.553596 291.11574 0.996993 379.088343 0.50678 202.590124 0.360349 754.977377
c366426_g2_i1 7.89526880154684 10.7815437089086 7.56300141084067e-14 6.557005869331e-11 151.467998 59098.851144 860.91052 51235.371813 225.256415 48442.193372 574.870734 236025.483786
c360933_g1_i1 8.98020519666236 3.87809576654371 7.81398257129854e-14 6.74003837484119e-11 0 264.428942 2.151284 542.135408 0.731927 467.089228 4.168925 2006.026811
c341110_g1_i1 8.75271827118518 10.6962998708252 8.14413801806811e-14 6.98915868837883e-11 63.994836 18966.042698 159.159764 31576.746991 242.378979 93084.840933 577.047898 214098.139778
c344132_g1_i1 9.3562676094843 5.50397565839691 8.36568087205699e-14 7.10903063397355e-11 3.86046 855.685663 0 1428.065707 8.349184 3104.998113 2.832236 3239.477554
c360841_g2_i2 10.2576394590817 5.99069668353393 8.36791884729115e-14 7.10903063397355e-11 7.620413 4376.178131 0 1455.519226 1.73727 1832.844848 0 5531.83559
c363808_g7_i1 11.1102847087962 2.33938736998811 8.87232896779645e-14 7.49986839976802e-11 0 155.734652 0 232.705932 0 173.383962 0 474.445368
c364779_g1_i1 10.4046138289142 3.90521949562118 9.58374206602376e-14 8.06092836401049e-11 0 186.428502 0 590.127368 1.589494 926.167934 0 1211.773383
c366721_g2_i1 9.14311179621446 5.3199627520881 1.02889175219094e-13 8.61121274301508e-11 5.560515 2155.086154 5.333384 2573.301882 0 1545.834781 4.704777 806.919854
c362576_g2_i1 10.0331573345429 5.80834691471752 1.04089648497367e-13 8.66877051934082e-11 2.529884 6842.85888 4.780926 1068.354237 3.181117 633.797602 0.411785 2496.65159
c371827_g1_i1 7.78217752583854 6.41535099067105 1.10185479957614e-13 9.13145961401673e-11 19.50096 3916.109446 5.634321 1822.64864 15.284827 4031.991008 61.869675 7488.695595
c341774_g2_i1 11.6010371642887 2.82461194172835 1.11228845589553e-13 9.17296150881028e-11 0 499.101278 0 340.989359 0 268.086968 0 153.397717
c342150_g1_i2 10.3663562177642 4.99502751527193 1.17485040039596e-13 9.64187176658941e-11 0 1271.521586 5.464445 991.533194 0 607.668894 0 4405.056854
c366493_g1_i1 8.01871125369321 4.14574022019703 1.24999040422695e-13 1.01598979672797e-10 2.783167 254.785855 4.354801 635.047921 2.957806 942.290735 6.340174 1774.470549
c351940_g3_i1 9.83020926887899 3.3311063681429 1.29740877476887e-13 1.04948575253576e-10 0 578.775293 0 641.094484 2.374728 183.490296 0 561.090476
c358048_g1_i1 7.36719437707127 6.14595566828738 1.39385601019491e-13 1.11681556775153e-10 17.393296 1576.583796 16.837424 2390.203772 38.768802 2943.593739 24.581805 8144.19857
c371493_g1_i3 9.63034930042902 3.8519547973897 1.48188197259942e-13 1.1817449530736e-10 0 419.630579 9.1e-05 214.335609 2.129591 560.328383 2.287537 2050.882658
c233867_g1_i1 11.1010669115615 7.90616441592583 1.49213560362371e-13 1.18433534938888e-10 0 8722.003331 4.866092 6536.489916 18.381587 11474.784004 0 22300.962335
c360234_g2_i2 9.35653847569734 6.17299211692798 1.62666605516907e-13 1.27910426334415e-10 2.71732 4070.736705 0 4491.920706 3.267871 1436.920326 26.11456 4187.463385
c218122_g1_i1 11.2036431923287 2.43155679198298 1.65891395825389e-13 1.29842273893666e-10 0 199.329816 0 341.595169 0 98.649144 0 469.259012
c354714_g1_i1 10.1815444732426 4.85404862908002 1.70411570147116e-13 1.32765533973326e-10 0 1914.845186 0 516.801435 4.525594 1063.131313 0 2407.065155
c348161_g2_i3 7.38715051346741 5.51959098068079 1.71856205486161e-13 1.33276852348171e-10 5.235476 3014.082788 25.377475 2271.021937 9.599826 1401.229068 28.701502 1928.591138
c371132_g1_i1 7.33438858576853 4.36958532134428 1.75042433466817e-13 1.35127962953274e-10 6.066147 1346.764076 10.091938 512.685171 6.430824 577.256614 7.465316 1843.303193
c348093_g1_i1 9.430291589766 7.0934260866295 1.77979850225711e-13 1.36771042903905e-10 2.170084 6782.972445 27.303296 4214.130285 13.067235 5909.514822 0.618859 10202.597195
c355845_g2_i1 10.2440021758283 4.06761425711363 1.79792517466237e-13 1.37538835239262e-10 0 502.126829 0 233.753236 0.937365 307.528139 1.984281 3076.874686
c368697_g1_i1 8.17637086938226 6.09990221695431 1.99056921511356e-13 1.50717109307589e-10 5.642207 1275.150438 22.711514 4541.708098 5.154677 1155.797088 25.662763 7997.050164
c330288_g1_i1 9.55743296904759 5.02900008687773 2.00853534255281e-13 1.50918667592294e-10 0 1649.418554 1.869616 765.95487 7.277341 1773.428777 0 2065.298859
c351091_g3_i1 11.2029752296903 2.43090297685749 2.36929006569408e-13 1.75682858371216e-10 0 196.934064 0 375.429064 0.456867 94.321833 0 426.096491
c356285_g1_i1 9.23103268886524 4.87751346841696 2.42458483942157e-13 1.78997887389646e-10 0 390.174408 0.930328 988.04177 5.038429 1244.657874 5.727905 3784.866174
c360131_g4_i1 11.2962402954326 2.52304626730648 2.68330569847028e-13 1.96383129002071e-10 0 104.148308 0 185.70066 0 294.019451 0 592.552806
c350669_g1_i2 11.7067321378935 2.92936780012015 2.95887340373295e-13 2.14692298447167e-10 0 159.577675 0 113.383328 0 454.679233 0 851.098581
c369497_g4_i1 9.05304632881857 4.33321138531528 3.14671662610687e-13 2.27346241984137e-10 1.46018 767.913501 3.661564 266.51696 0 586.197043 3.719746 3027.526934
c335881_g4_i1 9.64014835448665 5.59542006332759 3.43755070235448e-13 2.4730178588998e-10 0 3640.034565 9.694127 1522.559457 3.478093 1252.589081 0 3285.078712
c353531_g1_i2 9.03760995949069 4.76377686201279 3.45759334557337e-13 2.47689680588697e-10 5.017898 414.071888 2.641482 703.935042 0.689219 741.577771 2.301266 4583.491952
c347091_g1_i1 9.01319470584765 5.13919108554969 3.47643789903225e-13 2.47988837167169e-10 2.879028 952.746411 3.233323 483.662127 1.730688 517.181324 8.869411 6915.437157
c349262_g1_i2 9.52886917346118 3.52851003198887 3.59795163276219e-13 2.55578528965564e-10 1.3e-05 513.071868 0.198669 241.517759 2.578933 485.282229 0 1159.753032
c360841_g1_i3 7.79361849380056 7.55314371108679 4.026914205005e-13 2.84852790513203e-10 7.742793 6363.627895 41.700814 6349.325849 31.532635 9305.285456 160.745755 15249.07739
c355578_g1_i2 7.39189130566292 5.64149114958938 4.16874757941286e-13 2.93657001362791e-10 26.128826 1975.230448 19.225424 1885.304948 8.142874 1336.320715 11.086456 5523.759705
c355824_g1_i1 9.32282056742131 2.72446138346166 4.47872064983722e-13 3.14183182781237e-10 0 135.340033 0.689852 282.187971 0 172.101776 0.595258 876.509864
c358715_g1_i1 9.94619579850528 3.46004021403908 4.60373797844482e-13 3.20295123502814e-10 1.16591 547.961447 1.108157 475.220982 0 82.384201 0 1366.744445
c351612_g1_i1 8.53653164546998 3.22786608626263 4.67528312642308e-13 3.2393963767186e-10 1.167344 341.544198 1.474932 429.855053 0 154.471415 3.616135 1140.928714
c339173_g5_i1 11.0595267840512 2.28933456206957 5.17394743263566e-13 3.57027714635204e-10 0 120.427057 0 148.297659 0 187.119398 0 594.916345
c340499_g1_i6 9.71775481121945 2.37172398430196 5.22395543019886e-13 3.5901315160174e-10 0 124.910873 0 181.136337 0.206455 135.324345 0.885802 719.153143
c366426_g1_i1 7.35763480318152 10.4092999776047 5.30478507135686e-13 3.63092135114872e-10 175.658239 37626.715128 769.548874 31776.340785 339.924084 41951.032968 789.293865 198313.977583
c329686_g1_i1 10.925317577261 3.68216298639301 5.75667310471476e-13 3.90857296557947e-10 0 76.202119 0 457.207629 0.834627 701.388895 0 1434.634572
c324533_g1_i2 9.88119906211688 2.62992128130964 5.84438657462727e-13 3.94679160917828e-10 0 166.128816 1.170759 154.527705 0 355.38038 0 552.849228
c308468_g2_i1 9.74678585363596 3.25033623346315 5.85965322724059e-13 3.94679160917828e-10 0 186.231973 0 339.395442 1.998424 318.653373 0 1254.808668
c333166_g1_i1 9.86058925964551 4.95853401287857 6.21312647611429e-13 4.13544719805052e-10 0 231.956033 0.828399 524.219185 3.433267 2438.853764 4.267016 2915.823014
c277249_g2_i1 10.8382536213397 2.07132516635049 6.58991076214456e-13 4.3519667705847e-10 0 257.627489 0 169.638156 0 82.620226 0 349.26488
c361085_g6_i1 6.69175463941088 7.66207914155585 6.86190572065197e-13 4.51395916320959e-10 58.462051 12462.078711 196.00682 8477.261103 90.566732 6521.111771 110.73623 11635.091106
c366747_g1_i1 8.87336437035875 3.27149481069796 6.9560202806068e-13 4.55813449875948e-10 0 416.324408 1.481836 750.984112 0 163.272307 4.176061 551.502814
c358081_g1_i2 10.3437071449268 5.36223122090437 7.21559404316781e-13 4.70997204681867e-10 0 339.387591 0 1027.449487 4.744607 2884.789957 2.449951 3940.662269
c362196_g1_i1 11.8190785229422 4.57653121611652 7.42476213702689e-13 4.82786590926938e-10 0 192.526283 0 346.817467 1.028847 503.66043 0.016736 5057.497587
c390766_g1_i1 9.01551540271709 4.42317455929897 7.64805988712265e-13 4.93510038410966e-10 0 372.813656 0 969.62476 4.939605 934.598612 4.563521 2144.030655
c357934_g1_i1 10.8387941611378 2.07186133043822 8.16815281662393e-13 5.25066255317139e-10 0 113.139723 0.414002 146.772599 0.049766 157.043178 0.144318 467.78315
c360920_g2_i1 9.67341546949814 3.15565941748486 8.22228197357159e-13 5.26543725384833e-10 0 504.908372 2.063236 412.998685 0 105.621281 0 878.548085
c280925_g1_i2 10.8213079815481 6.72462139116222 8.32535131038519e-13 5.31132280466544e-10 0 147.938292 5.01694 7339.405347 3.785676 3612.830865 4.751016 11050.405775
c310967_g1_i1 9.10764352027278 7.51733684611988 8.40468490839809e-13 5.32177093626816e-10 39.565312 9650.870165 3.644737 3456.704191 17.584541 7816.80258 3.74604 16730.34623
c366721_g1_i2 9.83701778509843 7.43968381222809 8.50804344371533e-13 5.36711507716941e-10 1.936235 7371.23822 10.563389 11283.287464 27.13925 6600.321973 0 6822.397111
c337276_g1_i1 10.3282951972547 3.08710376926671 9.2580616021065e-13 5.77559561097908e-10 0 104.677278 0 383.171117 0.534452 225.168319 0 1201.194015
c364653_g2_i3 8.728681687956 3.50006940135404 9.53693752959183e-13 5.92769754642593e-10 0 282.425894 3.673861 480.250842 0 596.981623 1.900601 830.059626
c356366_g1_i1 10.8399022141439 2.0729660858483 9.66450988917669e-13 5.98498670653476e-10 0 283.151234 0 192.102789 0 144.048188 0 152.465144
c365848_g2_i1 10.9140282989725 2.14593123802447 9.97133640782148e-13 6.15246013058071e-10 0 88.474424 0 210.434106 0 234.681558 0 309.993681
c345410_g1_i1 10.832889092825 4.90765293826234 1.06943647537449e-12 6.55076338404933e-10 3.293388 622.308771 0 470.314586 0 552.923674 0 5872.529941
c337580_g1_i1 10.1386862900034 4.49578407458567 1.11090173829445e-12 6.74906869019679e-10 0 188.261108 2.237336 408.731118 2.36567 1612.82666 0 2346.598347
c370894_g1_i1 7.56102234625388 4.88031583342261 1.11791738332361e-12 6.74906869019679e-10 2.630321 682.999445 3.341139 1106.66012 12.760447 1097.605625 21.300675 3403.779203
c350073_g1_i1 9.39150324574443 2.87545203752759 1.12354715530343e-12 6.74906869019679e-10 0 350.055736 1.53356 465.589884 0 122.06471 0 541.757788
c362006_g8_i2 9.22878527653879 3.4526063429424 1.12550610499418e-12 6.74906869019679e-10 0 956.019621 0 137.347397 2.112337 297.82002 2.281088 841.317162
c364042_g3_i1 8.73933431985432 5.76509843163406 1.14850295079107e-12 6.8129195040926e-10 0 857.722611 5.814551 2520.955515 5.055046 2416.710773 24.700626 5398.014146
c367212_g1_i3 10.773778420019 2.00790600655106 1.16474965660175e-12 6.88513658896523e-10 0 111.674314 0 152.328298 2e-06 127.06215 0.179259 467.551272
c369828_g7_i1 8.64535086793648 7.20018397906294 1.16955910124679e-12 6.88947737891934e-10 2.307793 2530.407768 8.945357 4868.904605 42.776482 8271.321102 37.913706 14079.221159
c354762_g3_i3 10.7622970129855 1.99662733068418 1.26887235752882e-12 7.4227715746899e-10 0 229.642455 0 234.95931 0 79.285263 0 230.139415
c360829_g1_i1 10.6885412997375 7.72397574842782 1.29441894870696e-12 7.54610538987225e-10 0.366739 798.920847 7.864492 7216.216857 16.296516 10071.970036 5.288924 28140.592888
c339995_g1_i1 9.51137185108873 2.26433533969172 1.35592124713682e-12 7.85477886968093e-10 0 151.179224 0.688415 215.361151 0 136.235822 0 509.544298
c352972_g1_i1 8.07638524469269 3.7224497329055 1.35665934979288e-12 7.85477886968093e-10 2.234976 672.634079 1.58843 370.612498 6.432141 408.745404 0 1318.711452
c365807_g2_i1 12.2839717531783 3.50236857988891 1.45459111474713e-12 8.39304037683886e-10 0 74.391622 0 1268.962178 0 263.068451 0 512.795736
c360841_g2_i3 9.78145017111897 5.71353703092839 1.46641648087318e-12 8.4062943771449e-10 0 701.712441 0 2252.29367 8.77309 2159.674819 4.975018 6073.588708
c338961_g1_i2 10.9028711166178 6.79769687360069 1.46683278398324e-12 8.4062943771449e-10 0 2053.65745 6.771745 1344.44701 4.235284 942.791606 1.96596 25122.582218
c365100_g4_i1 8.04362212031969 4.64345935020732 1.54982762246956e-12 8.85192424020098e-10 8.613998 285.664634 4.349924 1240.769054 3.567612 1004.513517 3.151616 2702.896991
c353631_g1_i2 7.68088791472071 6.05526179093926 1.57956813088891e-12 8.99141236849633e-10 10.484468 5071.620278 7.010829 1956.721978 6.810442 1944.86238 69.517058 4140.22618
c332263_g1_i1 9.44314652482757 4.4052760760772 1.60884237839883e-12 9.09679298250378e-10 0 326.733394 0 430.466372 4.385605 976.38257 2.587522 2968.83198
c369637_g1_i2 11.4519358964044 2.67713471021165 1.61542876827244e-12 9.1035872807225e-10 0 89.218302 0 178.388964 0.23509 181.168619 0.235808 1045.822724
c352444_g1_i4 10.4641912056003 5.76557126057058 1.64360010020365e-12 9.23157209769531e-10 2.700668 248.843315 2.112899 3867.287267 1.787152 4148.710689 1.379946 637.033762
c333610_g1_i1 10.0438146652244 7.23703739993506 1.71697222966446e-12 9.61174698978586e-10 0 927.045527 3.040507 9300.565301 17.475889 7986.919419 15.66939 10891.218401
c352179_g2_i1 9.09511304809744 7.7529466432335 1.77209907482313e-12 9.86063926382043e-10 2.672096 16409.709776 20.224474 3415.483302 56.322336 8302.098894 6.962088 14659.110829
c362846_g1_i1 10.5876816325533 1.82511522375167 1.84093206655646e-12 1.01709691841885e-09 0 160.230305 0 136.707617 0 100.377792 0 331.855014
c239581_g1_i1 10.340586876916 5.66530962434637 1.86980385840731e-12 1.02968332218259e-09 0 2271.700087 0 946.850562 7.762003 2938.638796 0 3730.3406
c345263_g1_i1 10.3880961785902 3.89395994565877 1.96699661619543e-12 1.07968955171179e-09 0 252.694618 0.000126 1647.839692 1.962198 216.505086 0 716.456703
c367740_g1_i1 9.36733659096391 8.53237342234042 2.10180151810294e-12 1.14995070632207e-09 3.876882 4314.89613 17.70701 11220.063774 85.100253 19137.982273 18.004882 43971.333003
c370138_g1_i3 10.1582504536385 4.17356824391854 2.14276370620796e-12 1.16537144247041e-09 0.855469 134.081181 0.659998 264.194113 0.800918 639.239012 0 3314.343084
c371650_g1_i1 8.9147149837794 2.35229248859561 2.33659876950781e-12 1.26612199093118e-09 0.832377 176.568086 0 283.462304 0 124.450618 0.83603 465.630238
c367507_g1_i1 9.6744079125678 2.43815631964167 2.59425164572858e-12 1.40124399913791e-09 0 122.348496 0 173.750327 1.421637 178.878603 0 718.319877
c367212_g1_i4 9.27511670704314 2.82577051548638 2.72282108732361e-12 1.46367199693202e-09 1.960763 433.848134 0 284.670562 0.166554 106.949925 0.207628 671.439275
c337580_g1_i2 9.68405689578218 4.74076210115713 2.72714553852187e-12 1.46367199693202e-09 0 175.442831 2.766765 482.911473 2.825557 1801.42778 1.296283 3082.512555
c248582_g1_i1 10.9481812747302 2.17961563716515 2.7837699008565e-12 1.48933451575507e-09 0 68.63649 0 180.171098 0 162.780544 0 564.870806
c359052_g2_i9 10.8732245706955 3.61813188801206 2.82454370089905e-12 1.50638172606118e-09 0 525.951467 1.422677 45.782761 0 776.701696 0 1102.12115
c340314_g1_i1 10.5318152299272 1.77033492947983 2.92949969844445e-12 1.55408467012149e-09 0 120.884329 0 146.638202 0 105.259775 0 327.80999
c368995_g3_i3 8.69629185818492 3.37332744969722 3.00321695843458e-12 1.58665582945896e-09 0 211.989943 0 236.576016 2.451527 445.99728 3.963306 1375.397896
c335881_g2_i1 9.78184605365038 2.54495449715603 3.01341055308114e-12 1.58708166643303e-09 0 400.67597 0 322.719162 0.972791 190.09891 0 128.348561
c259488_g1_i1 9.00764391198546 3.34802241179294 3.20145297872628e-12 1.68088212263796e-09 0 682.841024 3.847659 296.77552 0 333.049469 0 707.151419
c356733_g1_i5 8.80668119836148 3.22957401881715 3.49600334006106e-12 1.82231535288541e-09 2.874329 487.329442 0.998296 156.452177 0.481955 398.982226 0.173547 885.214316
c371650_g2_i1 10.5472113741145 1.78543761877386 3.50316741602345e-12 1.82231535288541e-09 0 129.126605 0 196.600764 0 83.730706 0 284.216838
c305178_g2_i1 9.68813512078615 4.06613568899148 3.52081583391231e-12 1.82587781138921e-09 0 262.514652 0 518.157681 3.934252 626.030756 0 2328.547926
c346218_g1_i1 6.80081084142163 5.06730380624621 3.64363174999552e-12 1.8837910425619e-09 18.754854 954.562062 15.579178 685.282421 10.31972 1375.160458 25.797195 4278.588093
c331914_g2_i1 9.52808356873468 4.46182013293342 3.76042692986643e-12 1.93824785858865e-09 0.584195 152.749236 0.895746 527.348419 4.012975 1598.112895 0 2076.775527
c335306_g1_i1 10.9157541310665 2.14768662673667 3.80228962738923e-12 1.95386835557957e-09 0 66.618853 0 169.570143 0 154.949275 0 571.59541
c360533_g1_i3 9.17520679973669 2.68365671476753 3.94468824499545e-12 2.0208996487134e-09 0 167.067966 0.390445 266.09057 1.996427 167.903069 0 806.953246
c342727_g1_i1 9.10058066019686 3.32457974534364 4.13345037923727e-12 2.10484755426088e-09 0 645.427961 0 79.884162 2.409815 432.858189 2.489392 884.151041
c366303_g6_i1 9.05162268478856 2.53943031338543 4.22032401616572e-12 2.14263188835138e-09 0 172.407977 2.107224 164.951031 0 256.234831 0 613.606655
c340615_g2_i1 9.29454209499904 4.8639975919243 4.52521301352445e-12 2.29054360027686e-09 0 392.576274 0 1045.944293 1.989505 1972.12265 11.34675 2142.243541
c359705_g1_i1 6.91709066621412 3.86795678994338 4.58985430608592e-12 2.31632820506119e-09 1.672825 558.570484 13.464795 683.949525 3.986553 488.437404 10.05806 1203.477032
c358482_g1_i4 11.2053192110532 8.45648703573215 4.70004756528871e-12 2.3648792901275e-09 2.769259 5281.320921 0.000254 10561.163216 27.465978 13540.283385 1.304988 49387.772455
c368562_g1_i5 7.98975173590347 3.83508946265108 4.85636956221937e-12 2.43628353391077e-09 2.98752 961.702646 1.361859 182.598613 6.411124 577.351644 1.609528 1153.563983
c365721_g1_i3 8.55980348072896 7.70873608348745 5.13381698112033e-12 2.56785019663362e-09 8.120749 2296.848925 23.716398 4506.560554 68.192026 18567.239177 27.445214 12476.025946
c297747_g1_i1 10.4937924934438 1.73308113717716 5.23422558105353e-12 2.61034998579372e-09 0 175.198798 0 122.670259 0 74.504545 0 318.01168
c369942_g2_i3 10.4255016698516 1.66619551412407 5.36839306882582e-12 2.6693860852995e-09 0 146.351172 0 121.147627 0.413592 91.020806 0.41298 291.353665
c345869_g1_i2 11.3309775375278 2.55727107710365 5.58607588759402e-12 2.76948141263467e-09 0 433.128263 0 277.54167 0 243.904781 0 60.710614
c366799_g2_i1 10.8967555523419 8.5951808997505 5.70636825753984e-12 2.82084804197719e-09 0 15592.526499 2.152257 9685.880497 38.436814 24047.275525 4.278141 23815.10889
c306147_g1_i1 10.6425823249528 1.87903402229349 5.86347682088553e-12 2.89006156936603e-09 0 97.566634 0 94.202219 0 157.825783 0 425.195886
c349195_g1_i3 9.41494356808364 8.48018846018825 6.06063973092403e-12 2.97855777380662e-09 60.964036 24760.728584 7.545355 11867.165173 32.1162 12035.795466 1.087828 21079.225811
c369886_g3_i1 11.2261913443838 2.45380683633645 6.16059576075537e-12 3.01890620436181e-09 0 41.097981 0 237.508151 0.16426 316.116548 0 481.903121
c360655_g1_i2 7.05323448128541 3.30140169746254 6.27981264997779e-12 3.06843261916342e-09 3.88224 308.151378 2.061213 253.890061 4.904807 568.254162 5.83174 788.079008
c351766_g4_i1 9.63000585467035 3.3658057794767 6.36257309038823e-12 3.09100382703223e-09 0 128.494903 0 194.738565 0 678.804671 2.777092 1098.326763
c289605_g1_i1 9.1782035514121 6.48984133698368 6.43332168970042e-12 3.1164190014445e-09 10.382982 763.188742 3.767176 1239.254735 13.403183 1555.729994 7.16531 19816.956373
c340314_g2_i1 10.4406564911423 1.68103937208378 6.50430070145747e-12 3.14180024339944e-09 0 191.315699 0 136.805742 0 73.988045 0 236.908536
c364864_g8_i2 9.03713989882736 4.33344178195129 6.81788774172558e-12 3.27456175395344e-09 0 314.793624 4.120046 663.231699 4.316895 1545.226339 0.43915 1148.060671
c365100_g1_i1 9.21644098290738 2.72581448093243 7.06727732121813e-12 3.38472532147246e-09 0 160.734075 0 166.775317 2.080085 443.27185 0 487.164868
c366128_g2_i1 8.19147173290028 2.85317449332262 7.31701260833012e-12 3.49443159771047e-09 0 218.172434 1.824859 387.2873 2.82122 228.681426 0 630.828939
c359613_g1_i1 8.05177793700526 3.50115638712657 8.23360404043153e-12 3.89913043776873e-09 0 220.45319 1.764586 919.440319 3.623338 220.868179 3.680883 942.443933
c361085_g1_i1 8.28930076164822 6.18513904985551 8.95310037196811e-12 4.22801412035104e-09 7.293465 4612.974422 35.254917 2863.105602 6.61244 2614.927252 1.252913 3847.665817
c366128_g1_i2 8.94562957740376 2.87622608031597 9.16917207365036e-12 4.3179904432186e-09 1.01058 132.99639 1.486552 306.150473 0 569.483991 0.891404 255.515723
c368723_g1_i1 8.91926966192232 2.905796000837 9.51989706788967e-12 4.47070232803212e-09 0 97.248992 2.482661 343.528261 0.914744 248.271033 0 937.330739
c362988_g2_i3 10.9833093006987 3.72898100590693 9.81302219364472e-12 4.59559323573951e-09 0.000464 387.323036 1.326119 1199.377344 0.361646 578.64653 0.389411 64.995945
c366619_g2_i1 10.9979941296389 2.22876710285781 1.04654061799085e-11 4.87726160141844e-09 0 47.670062 0 171.494191 0 170.434506 0 645.499532
c363598_g5_i1 6.54825272830683 6.82943658200455 1.04721697443239e-11 4.87726160141844e-09 51.88103 7368.322446 111.044557 5958.031918 21.957543 3137.676468 111.999641 4941.937789
c368125_g1_i2 7.67346040857166 3.62535743408147 1.07951044876189e-11 5.01385152441159e-09 1.884499 433.171301 8.944323 550.484641 0.96952 376.402719 0.972438 1207.657381
c341032_g1_i1 10.2760971678724 1.52013122056558 1.19011214589611e-11 5.48236347709777e-09 0 103.448291 0 134.563918 0 111.15882 0 206.065136
c362251_g1_i1 7.3258782616481 7.21062454025517 1.32100778013403e-11 6.06881025339727e-09 7.870497 8506.029885 23.060839 8659.996825 73.91146 4304.992133 146.969395 6397.170088
c360172_g7_i1 6.24653128022151 4.56535719882722 1.35211408901423e-11 6.19488108717953e-09 19.376342 1411.29022 19.799907 1251.202103 14.748112 618.901406 14.769535 1241.446645
c341544_g1_i1 7.92797107366054 4.40664322579269 1.46475536754695e-11 6.69282356616817e-09 2.623177 252.728315 0.909602 1298.37987 4.062245 393.271666 14.552777 2785.725579
c369828_g10_i1 9.27710776273689 2.78793586399687 1.57980194939933e-11 7.19904251130323e-09 0 180.700183 0 112.418452 1.982449 279.69118 0 960.331087
c366824_g1_i2 11.0844223047568 2.31416189035635 1.77789456854728e-11 8.01531764127306e-09 0 172.211956 0 75.295109 0 79.415904 0 877.115446
c361038_g1_i1 10.3475387516352 1.58992555173586 1.79483204678886e-11 8.07015679505898e-09 0 157.438658 0 70.619637 0 148.817353 0 194.052973
c357744_g1_i2 9.19780134509358 2.732031768134 1.88053050542126e-11 8.43305698428457e-09 1.073359 426.428283 0 386.256172 1.166223 40.878199 0 516.001867
c364929_g1_i4 10.4373242313539 1.67784572325476 1.9268620193275e-11 8.61796684422079e-09 0 90.833717 0 114.611582 0 83.380677 0.03299 410.620177
c360333_g1_i1 11.1208788004739 2.34989795822627 2.09627920712024e-11 9.35095396607286e-09 0 28.689809 0 241.159305 0 232.537023 0 551.483988
c358796_g1_i1 9.30549623958651 2.07561847022664 2.10675845980408e-11 9.37296838766836e-09 0 75.253477 0 294.613214 1.453845 182.32387 0 230.505867
c314806_g1_i1 7.46665091551924 7.70027336267042 2.18718957421161e-11 9.70526624134813e-09 23.859195 8458.238278 98.147882 1981.091504 57.531027 18124.518533 113.783312 7365.039837
c360026_g1_i1 7.1865203390869 7.10652016414118 2.41395094659844e-11 1.06206406010318e-08 47.949654 3210.505998 7.844925 3733.114802 54.862632 5964.199037 134.367961 16687.497929
c353347_g1_i1 7.17339620241933 5.95960618840627 2.54866916601596e-11 1.11627747809583e-08 9.437736 2909.536696 38.253387 433.172831 25.487202 2942.019191 31.168615 6831.23728
c331093_g1_i1 10.1589959713247 1.40588680381818 2.68483506178696e-11 1.17287748117785e-08 0 129.808839 0 88.581984 0 93.679522 0 211.084992
c371378_g1_i1 8.97619704765095 3.12092859569471 2.80135251529315e-11 1.2206243787126e-08 0 121.379419 0 794.779837 1.127383 119.652179 3.468899 749.690333
c342489_g2_i1 10.7459019783812 1.98070126630276 2.90253538530059e-11 1.26140914056056e-08 0 95.773961 0 60.61859 0 127.09642 0 623.568106
c358028_g1_i1 7.16800245902008 2.58725313173427 2.90987664181553e-11 1.26140914056056e-08 0 237.360012 1.878831 206.725867 2.695402 262.379084 4.54134 478.307876
c336593_g1_i1 8.86156519915708 4.36644611784406 3.20462082813129e-11 1.37912142775504e-08 1.458639 395.293408 0 700.823152 7.572416 1090.066881 0.006947 2006.516565
c308468_g1_i1 10.9002375597567 2.13259265797946 3.20589322915695e-11 1.37912142775504e-08 0 55.748877 0 110.551418 0 123.88988 0 737.352074
c350337_g1_i1 8.55630439708748 2.56698168124271 3.27487996471974e-11 1.40522273247576e-08 0 309.109909 0 198.749675 3.272217 128.450991 0 628.84026
c316743_g1_i1 8.80820087988944 2.30085177714626 3.49964613040863e-11 1.49786626354214e-08 0 321.029866 1.743381 271.45371 0 156.06597 0 143.137649
c371368_g1_i2 10.5158912823862 7.77615051916596 3.52998403504407e-11 1.50703575993086e-08 25.920982 16346.677695 0.950311 7067.366105 0.884558 6370.235291 0 13587.111964
c348436_g1_i1 9.31891915369076 7.92925171114172 3.76267168501059e-11 1.59830351862126e-08 1.539093 2643.696151 46.106689 11589.405237 32.750635 11899.43882 2.02424 23574.890686
c351940_g4_i1 10.5316373009012 1.77018897346485 3.80574955340869e-11 1.61255045363002e-08 0 215.533592 0 226.302024 0 38.61811 0 177.811207
c356155_g3_i1 6.73904764016168 5.7710578115441 3.84408973723272e-11 1.6247237478901e-08 18.209611 1145.320268 53.489231 3667.520459 25.221898 2833.992477 18.384636 2128.444809
c368808_g1_i1 7.7942549916276 2.0222630755209 4.03677212350216e-11 1.69767355408836e-08 0 205.243768 1.722494 200.600206 0.000245 97.038436 1.519788 306.555419
c361085_g2_i1 7.95703906125738 4.05500177596319 4.09849857601133e-11 1.71509991647928e-08 5.20998 277.569727 0 800.880699 7.291035 570.122494 1.739848 1889.632986
c322702_g1_i1 11.0219642373326 2.25256896531388 4.43766528106205e-11 1.85244584628867e-08 0 279.421989 0 40.862312 0 76.33797 0 711.09905
c364211_g1_i1 10.3957183925248 1.63706959464416 4.60594947241368e-11 1.91795820124434e-08 0 233.666366 0 48.886189 0 110.374198 0 216.667832
c366619_g3_i1 10.5563352194877 1.79444086574752 4.62015752833777e-11 1.9191475971888e-08 0 38.744919 0 148.273884 0 150.129972 0 381.587675
c331914_g1_i1 10.8569283369568 2.08965881583456 4.74309924470302e-11 1.96538687379407e-08 0 40.031891 0 101.151546 0 297.519033 0 393.030813
c369299_g2_i1 7.9634967978451 2.51383497537378 4.79554276479263e-11 1.98225929315739e-08 0 139.114259 0 227.130357 2.992497 185.177244 2.167027 671.209591
c360841_g1_i4 8.29189171702732 5.38738852920189 4.94871592504346e-11 2.03561997985328e-08 1.3e-05 2204.562689 8.735983 1204.015783 18.498844 1537.462102 2.267027 3592.508287
c354181_g2_i1 10.5155349182656 1.75445721819785 5.52529350689424e-11 2.25088474906639e-08 0 185.13026 0 220.366558 0 29.595188 0 244.103354
c336246_g1_i1 10.3072164313528 1.55063352348209 5.7859438421536e-11 2.34576316029298e-08 0 64.255198 0 110.086867 0 86.223028 0 376.976509
c348919_g1_i2 7.93759663592894 2.90012002562641 6.35802163702241e-11 2.56539344629662e-08 2.933332 513.304697 0 226.481787 0 344.227188 3.8397 274.965969
c153894_g1_i1 10.3372290721473 1.57990057430781 6.53452859623116e-11 2.6178684207015e-08 0 142.557473 0 205.25006 0 38.386121 0 206.631457
c358068_g2_i1 8.83308888493413 2.23736850916225 6.75525143478834e-11 2.69989673302172e-08 0 47.217158 1.090107 428.335416 0 143.615897 1.320041 273.383849
c330685_g1_i2 8.47925696148031 1.99849225954733 7.16900057940536e-11 2.85850371687601e-08 0 96.516256 0 161.087268 1.81083 161.394433 0 397.783455
c280379_g1_i1 8.58600294204247 2.9703219878886 7.20233652511755e-11 2.86503862966923e-08 0 167.776561 0 514.010704 3.602211 233.848817 0 665.685309
c345735_g1_i1 7.71746267941885 4.33129774110247 7.38925685384994e-11 2.92959335854982e-08 11.166128 671.886444 6.102735 587.855814 0 915.543401 2.822871 1950.207979
c363872_g1_i1 6.55475024823845 5.13460533675742 7.41457360999136e-11 2.92959335854982e-08 40.531622 1501.334535 13.532269 1470.759228 6.71249 1194.852813 17.627638 2903.141374
c344362_g1_i1 5.76892278550554 6.23630034558054 7.81383123929478e-11 3.07930521440013e-08 28.006444 3438.984715 69.283397 2463.742084 84.708258 3079.479897 173.395234 5879.349896
c322988_g1_i1 8.1932704002673 1.53267167764383 8.31956827271295e-11 3.26339408659257e-08 0 119.494231 0 118.381162 0 100.629234 2.129756 235.236045
c242570_g1_i1 10.1699491612634 4.60093932815709 9.10048834288176e-11 3.52877697299146e-08 1.93286 3370.812502 0 572.308461 2.217984 312.442975 0 167.555778
c369942_g2_i1 8.04739386649304 1.98174292470378 9.14646398334363e-11 3.53848854451268e-08 0 182.900293 0 153.403367 1.525223 91.464771 0.514669 402.4398
c362206_g3_i1 8.72426381919186 3.07014444645879 9.2730061461529e-11 3.57925334493356e-08 0 537.400927 4.455573 573.764877 0 135.591858 0 344.763352
c338961_g1_i1 8.43162279116054 6.49359834696609 9.62722135198187e-11 3.69908476411081e-08 0 2829.634461 9.100692 5216.676435 7.137192 1887.000467 64.375332 9229.426413
c308701_g1_i1 10.9652793299 2.19651458698893 9.66913565976396e-11 3.70676510864175e-08 0 68.008933 0 39.543594 0 271.775032 0 599.480297
c335924_g1_i1 6.70134740257188 7.32935842872358 9.95159750703921e-11 3.80641850166304e-08 39.829943 4810.598084 93.821555 2548.05344 152.413826 11423.992953 58.765185 11738.466782
c368995_g3_i2 10.5631430470389 1.80099971444298 1.06280605838177e-10 4.04684950094908e-08 0 69.820445 0 49.00457 0 245.026886 0 314.102978
c273854_g1_i1 9.38581014913985 8.73463114132276 1.09797753387321e-10 4.17137702992523e-08 1.926343 19467.791511 41.859855 27975.537389 89.131091 19083.655046 4.254777 8233.394116
c362519_g6_i1 8.65734642401087 2.17584801369044 1.1011186659084e-10 4.17393102905394e-08 0 283.857638 0 63.107472 1.638492 171.130319 0 401.348993
c367681_g4_i2 9.45431891342862 2.10592989752719 1.11437487064841e-10 4.20777367603547e-08 0.026004 61.156355 0.021469 89.623081 0.042517 172.956188 0.937706 642.295502
c360757_g6_i4 10.3333916798443 1.57603145929545 1.11502443296772e-10 4.20777367603547e-08 0 92.838757 0 265.956969 0 74.061491 0 108.875705
c362006_g8_i3 10.5478364459069 1.78589029286903 1.11999972815379e-10 4.21713572474692e-08 0 40.936783 0 107.75652 0 257.736234 0 224.428985
c366128_g1_i3 8.78400095501917 2.32463094955718 1.12291755907808e-10 4.21872640828575e-08 0.757544 90.98117 0 116.278973 0.67497 128.834099 0 843.226069
c361085_g3_i1 10.1306899689144 3.61757397335371 1.13933320960118e-10 4.27090800624377e-08 0 38.727101 2.115535 304.84261 0 533.978467 0 1918.692837
c244501_g1_i1 10.3176018050214 1.56079375970202 1.16679172752366e-10 4.3641624566063e-08 0 74.480101 0 53.48053 0 128.821287 0 376.959465
c355944_g1_i2 10.1839347618201 1.43019663407038 1.18676906892186e-10 4.42895692327317e-08 0 43.66464 0 149.600186 0 109.822491 0 224.507407
c343593_g1_i1 8.67526299671393 3.04111031647031 1.18935446354948e-10 4.42895692327317e-08 0 92.533539 1.5094 155.240395 1.800461 570.418728 0 828.689927
c364966_g1_i1 7.73552854249537 3.10739824756133 1.21369036014653e-10 4.49398455855199e-08 3.49167 552.193236 0 317.15411 5.265352 186.928497 0 708.86626
c362846_g6_i1 8.28444574456482 2.29997301362209 1.29258614265182e-10 4.76094114267977e-08 0 185.52983 0 208.116819 2.872886 109.82542 0 550.54634
c334457_g1_i1 6.19632306402598 4.57738436585428 1.47304640877725e-10 5.4020861596681e-08 3.42334 1409.505476 17.875536 838.123644 22.892116 740.929898 39.331733 1748.06961
c363875_g1_i3 7.01348087494645 8.35011662543927 1.56680015783406e-10 5.72845347951566e-08 37.504875 4555.674305 167.392785 6380.125086 213.054854 10086.411498 189.6063 56528.339004
c360234_g2_i4 8.46219834232138 5.71046631027416 1.61738205642553e-10 5.86776491895735e-08 15.604004 3622.532027 0.026301 426.260789 2.821429 2716.391008 15.609002 3366.13806
c355854_g1_i4 9.23377372459092 5.83669840152326 1.63560595406251e-10 5.92117374316308e-08 0 731.981294 0.375254 1113.346772 6.802198 3419.252871 19.803692 6772.081885
c344946_g1_i1 7.96740091686209 3.28490807082535 1.69966555416098e-10 6.13993286148642e-08 1.173015 105.587748 4.154548 775.640056 2.821272 200.522613 0 941.763237
c326000_g1_i1 9.96625562141148 1.21834700999653 1.92041538805212e-10 6.87858615116245e-08 0 148.874957 0 116.910875 0 60.007263 0 107.678859
c365216_g7_i1 8.62067020663826 1.39306482897862 1.94477814476572e-10 6.95112225603346e-08 0 102.275712 1.073749 105.193634 0 89.828662 0 228.098243
c364741_g1_i1 10.2226089312026 1.468071505977 1.96791932562465e-10 7.0189952959653e-08 0 101.878379 0 173.354736 0 30.172782 0 275.710475
c368460_g1_i1 8.82725987873243 2.13976438067496 1.98250431861899e-10 7.0561293708287e-08 0 43.629026 0 124.70403 0 166.38932 1.647532 653.277829
c361085_g3_i2 7.70143321378323 5.9167849904524 2.00095623646083e-10 7.10684166488531e-08 0 4329.348915 32.855063 2506.696004 18.865885 1936.330225 16.839743 2630.539263
c369905_g1_i2 8.60612979007133 1.27834473308116 2.0280636297775e-10 7.18801872908687e-08 0.465564 123.210579 0 154.712422 0 37.764298 0.970443 156.755206
c371378_g1_i2 10.3631429466691 1.60553698098186 2.31826660609199e-10 8.16522476998175e-08 0 157.315282 0 73.218959 0 33.021024 0 432.157532
c370473_g1_i1 8.46675132317184 7.40004598523725 2.55064421599127e-10 8.94641104655428e-08 16.050925 1623.308147 5.705296 3563.295886 3.86327 7680.315675 119.638779 25263.124712
c355721_g1_i3 9.84217717211354 5.15868805095101 2.60022588785029e-10 9.10143662633013e-08 0 3136.533286 2.226449 1327.094233 5.937838 1555.870373 0 110.15043
c227720_g1_i1 10.0697784219931 1.31905131129369 2.64224857812296e-10 9.22941795691372e-08 0 189.961291 0 43.821199 0 73.728341 0 186.924374
c341201_g1_i1 9.74567925498459 3.13285114000462 2.6934735901172e-10 9.3889491153071e-08 0 36.914395 1.131748 71.417223 0 537.185501 1.153743 1285.974725
c354708_g1_i1 11.0919365180955 2.32103686169815 2.71005838065147e-10 9.42732283847117e-08 0 416.026466 0 179.84845 0 229.613082 0 20.638917
c266388_g2_i1 11.0132881152458 2.24380732914492 2.74549232565554e-10 9.53097378973259e-08 0 22.288223 0 83.706191 0 296.363474 0 593.713804
c314330_g1_i1 8.60404919099769 2.5186772484737 2.7861366432684e-10 9.65225068000495e-08 0 27.240166 1.295443 186.258807 1.066152 212.11873 1.081374 870.016385
c357902_g3_i2 9.86596391648525 1.12113751750519 2.94555479041114e-10 1.01836683839773e-07 0 61.575238 0 88.162211 0 74.125806 0 220.626418
c354181_g3_i3 10.5604397043748 1.79846764120719 3.01715962375276e-10 1.03887380918715e-07 0 108.852567 0 334.692229 0 24.259235 0 212.686348
c360197_g6_i2 9.47655442216631 2.23537113013696 3.04127934599158e-10 1.04505034307323e-07 0 33.794394 1.278096 151.841212 0 144.901135 0 754.164849
c33971_g1_i1 8.01257923639891 1.8528913618637 3.23052174374011e-10 1.10782650515252e-07 0 105.277454 0.858802 75.849365 0 105.244351 1.768971 528.301351
c367740_g1_i2 8.99846097090989 7.99315549498558 3.41473325658207e-10 1.16862678911797e-07 0.001092 2298.901337 24.492888 5424.44118 57.019311 14045.650255 40.525643 33384.30052
c351854_g1_i1 9.05021865312182 5.17469391000122 3.52568593283089e-10 1.20416063671971e-07 10.963517 615.423658 1.69262 824.01416 0 1978.463363 0 4193.485401
c356741_g1_i3 6.82000872492816 3.52181903126303 3.53423339379067e-10 1.20464630246177e-07 2.543428 137.571825 12.088882 447.584705 3.064559 610.691668 5.450771 1111.322812
c369354_g4_i2 5.42777904342178 7.65517698107721 3.89209177164651e-10 1.31864693206032e-07 286.676008 9739.557072 197.695328 5865.613662 225.690227 4613.300395 373.263692 23112.418494
c202043_g1_i1 10.2885970073211 1.53259369250082 4.78391446934599e-10 1.61432764075164e-07 0 37.343734 0 63.900919 0 120.036158 0 418.476484
c133886_g1_i1 9.84473891036799 1.10048855911048 4.82584572279057e-10 1.61878398727464e-07 0 48.581926 0 82.699693 0 106.763375 0 174.953014
c347088_g1_i1 9.73294989628901 2.50396895760784 4.91202144594535e-10 1.64128490978594e-07 0 41.114555 0 149.61751 1.086684 553.565979 0 207.849561
c363789_g1_i2 7.42147105295939 1.45998964741252 4.92085219593325e-10 1.64128490978594e-07 1.189211 105.888085 0.509739 120.32615 1.276329 105.843229 0 197.861658
c358268_g1_i2 7.16466379297916 1.50367082663153 4.92204900723683e-10 1.64128490978594e-07 1.078705 127.235466 0.877329 105.234055 0.755891 110.479067 1.154119 205.682039
c320890_g1_i1 10.0963315766912 1.34489516975753 5.27532096964518e-10 1.75562266490188e-07 0 33.726694 0 80.057064 0 131.112247 0 270.710038
c358146_g1_i2 8.60822374641888 1.92370207475779 5.40426472159803e-10 1.79500157635129e-07 0 63.32552 0 115.006452 0 69.764234 1.610245 653.476674
c362988_g2_i1 8.36332913967136 4.82843569950604 5.53174307370189e-10 1.83015175641133e-07 0.001531 1992.27897 3.460256 1071.501985 15.447575 887.51379 0.484355 1536.18368
c352637_g3_i1 8.16416678045245 1.49644956871011 5.82164767009316e-10 1.92230351250252e-07 0 110.038229 0.007088 93.115262 0.024229 51.656355 1.77398 367.652869
c366150_g4_i1 9.96774613705484 1.21982829471863 6.38948056301909e-10 2.10159214580765e-07 0 35.6864 0 81.757386 0 119.710459 0 224.529575
c340499_g1_i4 10.2951200551586 1.53892270297748 6.44266687353652e-10 2.11286846289435e-07 0 22.086909 0 121.576002 0.207073 107.897401 0 371.648977
c343322_g1_i1 5.99594187759931 4.14028511715654 6.66168246445125e-10 2.17840882167323e-07 1.689042 694.518513 19.065892 967.813418 16.911091 563.159283 31.912235 1202.874426
c365848_g1_i4 11.7791763436642 3.00149570520893 7.19593820119912e-10 2.33953789263678e-07 0 14.342825 0 82.070649 0.003198 346.491284 0 1466.132048
c327740_g1_i2 8.43129969077028 1.20984902333645 7.59329277711675e-10 2.45926678828527e-07 0 89.095698 0.674362 123.42461 0 89.297934 0 128.522301
c350454_g1_i1 8.85563000034189 1.62436307282115 7.7313243298235e-10 2.49441441574164e-07 0 97.954453 0.930114 78.277222 0 242.264612 0 109.193767
c322511_g1_i1 5.75901554502835 4.42956755054046 7.7564881727535e-10 2.49776648278486e-07 15.024757 891.071259 5.819582 789.239146 32.801158 731.195905 43.481498 1968.475638
c371555_g3_i2 6.90018776096443 3.04244622679523 7.87424223239014e-10 2.53086528572689e-07 3.449905 181.776265 3.286952 522.358171 8.169953 326.390921 0.008427 548.679844
c304713_g1_i1 10.1185235254535 1.36635015077004 7.90541887008087e-10 2.53478494901094e-07 0 25.219458 0 172.135857 0 115.632393 0 171.871075
c368139_g1_i2 9.55856163255658 2.96148639285398 7.91642387454173e-10 2.53478494901094e-07 0 14.391301 0 257.259415 0.641711 407.173712 0.625999 982.842746
c329409_g1_i1 5.58211968732964 3.92398192062538 8.19680517334917e-10 2.61959976600521e-07 7.78808 733.111325 25.792467 367.203576 16.249353 788.994477 24.742805 971.229695
c321568_g2_i1 11.1420157301687 2.37104940435684 8.42005149271172e-10 2.68586933105817e-07 0 526.843272 0 22.462681 0 38.265583 0 548.037613
c341831_g1_i3 10.2023517954037 1.44835879825848 8.63078629947019e-10 2.74790582553866e-07 0 22.748536 0 165.520709 0 74.503196 0 311.203952
c354728_g1_i2 9.83883772757416 6.97775886942274 8.68286766466507e-10 2.75929130286392e-07 0 3151.574877 7.231076 4931.594306 21.738238 10712.435944 0 1998.109957
c368154_g1_i1 6.68765916115499 9.60908528151134 8.76520173696443e-10 2.78022989878927e-07 215.021192 22662.331346 1128.202896 46223.894877 80.266927 21927.741898 321.525518 68616.816768
c342068_g1_i1 9.88011215653912 1.13472075491107 9.09722933574325e-10 2.87475847842883e-07 0 64.334672 0 184.100954 0 52.944642 0 104.565402
c360133_g2_i1 10.3718584476725 1.61440984132643 1.00066575259637e-09 3.1503641241238e-07 0 69.885401 0 59.698787 0 40.741948 0 580.033369
c310232_g1_i1 8.10645244218599 2.64372945412181 1.02313882765682e-09 3.21512818738507e-07 0 195.501487 0.681497 66.33483 1.565256 603.614019 1.930121 168.900548
c366086_g1_i2 10.6987729949125 1.93416363446914 1.06771536119016e-09 3.34898134310818e-07 0 18.633292 3e-06 60.431829 0.471516 272.550414 0 417.662284
c357624_g3_i1 7.56928387891696 2.43053096878073 1.10042457680898e-09 3.44518481119406e-07 0 490.858734 0 137.275592 2.259049 73.402445 4.870255 398.303506
c354221_g1_i2 8.80820431558303 9.15890423401712 1.12343185172639e-09 3.51071415372582e-07 1.533034 6893.753443 7.563645 17280.319855 138.716342 27026.693767 199.27644 72550.389945
c359557_g1_i4 6.38780129681666 8.72477606680455 1.1380609639501e-09 3.54986831526444e-07 79.824143 11607.08354 638.21146 9637.790523 149.818146 32403.916048 350.517903 22606.470645
c360234_g2_i1 12.1858036228415 3.40497595953794 1.14616419716721e-09 3.56856006448402e-07 0 82.079118 0 1136.426253 0 8.065099 0 1020.426171
c346066_g2_i1 9.70415609869108 0.964570101369377 1.16162610765522e-09 3.61005207743395e-07 0 105.668274 0 119.879822 0 36.313509 0 108.661137
c102064_g1_i1 9.85929198513213 1.11438209103525 1.18538815689955e-09 3.67713931342662e-07 0 147.588831 0 80.748182 0 95.908284 0 51.321894
c368600_g1_i1 8.20225533571648 1.52954136028689 1.19365112200895e-09 3.6959898532798e-07 0 64.896059 0 171.461185 0 42.751632 1.52489 345.131663
c349653_g1_i1 5.85145391065318 3.02115250871947 1.22149301120234e-09 3.77528430456836e-07 8.596127 582.049971 8.126097 229.994837 7.702571 269.482082 4.633986 468.695211
c327448_g1_i1 9.80689736501375 1.06411983776506 1.2518415906681e-09 3.85498803281476e-07 0 42.604941 0 68.539132 0 67.603639 0 270.15195
c363957_g2_i1 7.5632088799511 3.9380368977362 1.26319376427833e-09 3.87582693605123e-07 0 390.994611 12.409608 284.694422 4.479661 604.409828 2.340567 2130.202615
c337580_g2_i1 8.83533750037009 2.35828255782287 1.27894217382639e-09 3.91703843825066e-07 0 41.786565 0 100.378521 1.716792 320.742544 0 596.625613
c307804_g1_i1 9.93892088437358 1.1920273861453 1.28139058702397e-09 3.91744042357044e-07 0 30.00792 0 78.219944 0 93.482152 0 281.599731
c330685_g1_i1 7.24488243801331 1.7752654417332 1.29197905671663e-09 3.94268164777305e-07 2.319073 211.086218 0 83.80138 0 108.729375 2.581019 281.643793
c340615_g3_i1 8.58125992803965 5.87091950933843 1.35981660154018e-09 4.13477183974076e-07 0 1046.004126 1e-06 2379.634845 12.114038 3344.000802 32.228474 4677.831819
c369938_g2_i4 6.15105845940547 5.23165744544001 1.38750572926163e-09 4.21139126751219e-07 12.866261 1284.490553 40.828953 1728.477696 41.678575 2551.979954 23.45744 755.299355
c344704_g2_i1 7.42983427160608 1.59755162938516 1.39479412100619e-09 4.22592623092382e-07 0 119.639954 1.2785 68.403161 0 123.080645 3.033422 310.493241
c321568_g1_i1 10.6153974271113 1.85247448605973 1.49063423813382e-09 4.49214983186061e-07 0 453.016348 0 37.273411 0 32.79053 0 192.699085
c359675_g3_i1 5.38502125439897 3.37805108930278 1.63135339884592e-09 4.88141359850776e-07 15.056105 452.360105 8.908427 515.17568 8.404206 355.857905 28.339428 655.949692
c363875_g1_i1 7.06664503395192 8.60036092889672 1.63708813883764e-09 4.88991863830688e-07 31.318122 5695.660131 135.697649 7059.417169 105.502639 8667.671842 564.791261 74423.26603
c351612_g1_i2 8.94940694544301 1.60760703940371 1.64398777877963e-09 4.89323700450777e-07 0 113.079199 0 33.269604 0 232.224123 1.225514 171.227564
c359405_g2_i6 9.44173173336977 4.12152724107508 1.68109307253037e-09 4.99488500928172e-07 0 162.93691 0.759131 195.470804 3.523445 205.821037 0 4064.804818
c331374_g1_i1 8.09971446931673 2.98811626665634 1.69263055187637e-09 5.02034221686532e-07 0 190.302365 5.870219 282.534506 0 237.916705 0 1038.473293
c312909_g1_i2 10.0934706796825 1.34153781627664 1.82448637152956e-09 5.3830945016323e-07 0 69.482213 0 136.989802 0 170.942347 0 38.803541
c362428_g7_i1 10.347503133661 1.58960063299518 1.9645649981834e-09 5.78629421120004e-07 0 190.513196 0 224.575977 0 78.984106 0 22.283776
c365313_g1_i1 9.5909104992561 0.855441188421885 1.97011797064259e-09 5.79255798874394e-07 0 50.604708 0 51.722491 0 80.399979 0 179.56176
c366038_g1_i2 9.75460888284823 1.01368000305384 2.00399691780059e-09 5.88193970342368e-07 0 59.307404 0 47.725972 0 54.842066 0 284.622085
c358663_g2_i2 5.89743222661751 5.96110707584207 2.06726271571162e-09 6.0466361460837e-07 77.730991 826.928879 49.128581 1591.145101 26.673796 3188.467857 90.268318 7514.450397
c364405_g2_i2 8.20026988809585 0.883351955485963 2.08716572717058e-09 6.09430763673424e-07 0 69.656677 0 82.329304 0 30.326399 1.312789 208.955905
c350669_g1_i5 8.45510313730654 4.09945012397438 2.18567903068156e-09 6.35998740593951e-07 3.014826 934.206499 0 65.821324 0 449.227001 9.57865 2495.394637
c363756_g1_i2 9.60917969283649 0.872970172854403 2.19893942759694e-09 6.3875789949896e-07 0 68.463773 0 36.76316 0 92.230411 0.002726 161.13422
c326774_g2_i1 9.94901200978095 1.20152639408431 2.20324311815067e-09 6.38910271081969e-07 0 22.680072 0 78.794728 0 140.540965 0 200.266874
c354221_g2_i1 8.44503898886648 7.53713946575766 2.21505645098159e-09 6.41236085129878e-07 0 2151.034569 9.094928 6221.827981 58.0172 8482.253628 74.830139 23247.777254
c347482_g1_i1 8.57595465418038 2.31191965481775 2.26497687087499e-09 6.54566700416867e-07 0 69.749606 0 70.306805 0 130.677933 3.129694 937.365914
c362206_g5_i2 6.75761810509023 2.53034883285719 2.31321422484343e-09 6.66229341193322e-07 3.433763 505.228252 2.148636 148.380483 4.818991 78.636154 0.800374 450.430184
c368875_g1_i3 10.1392141921871 1.38640488162798 2.32716002702385e-09 6.69106000831132e-07 0 236.897498 0 22.103903 0 118.946013 7.1e-05 95.231524
c367790_g4_i1 7.22582307872712 1.53888169087439 2.34108085244371e-09 6.71965723388521e-07 0 50.736823 1.555249 114.015427 0.661053 105.860827 1.236098 339.310092
c353853_g3_i2 10.1375492976786 1.38535809296002 2.46641829815395e-09 7.06741712411021e-07 0 200.28613 0 18.182392 0 54.684126 0 286.522894
c358170_g2_i1 7.12876371787901 2.512834790224 2.52345430078817e-09 7.18215877104125e-07 4.189582 103.172416 1.690785 119.329861 2.25052 202.888532 0 865.913083
c371065_g1_i2 9.45476075325348 2.09648715506431 2.59914126808881e-09 7.38514321118706e-07 0 134.946267 0 203.065262 0 11.180541 0.923878 651.541717
c365408_g1_i1 5.91899017518476 5.04486077644787 2.60473337825066e-09 7.38861467103713e-07 7.096141 2157.705863 14.790223 755.972228 58.780504 1252.105501 51.814802 2289.079291
c359686_g8_i1 8.45487002505956 3.92036485786216 2.63611044441358e-09 7.46509386856698e-07 0 172.681044 5.430577 281.554636 4.194616 270.014645 0 3106.494216
c362887_g2_i1 6.59383621196944 5.49993609920492 2.65594522634726e-09 7.508685817002e-07 23.848769 131.322367 21.081441 2392.577336 16.955683 1961.05708 54.77583 4906.061462
c348449_g1_i1 10.209016546857 1.4548165665005 2.83714073353606e-09 7.99421144488456e-07 0 12.483002 0 129.469195 0 116.999603 0 310.379541
c355721_g2_i1 8.92336296760336 5.82300240328865 2.8836420275429e-09 8.11171860999097e-07 0 4145.88661 14.599617 2512.689476 10.079957 2628.808616 0 452.550989
c349376_g1_i7 9.06025200470811 3.43333943162697 2.93782425876109e-09 8.25040606037652e-07 2.738472 52.112117 0 294.794778 0 168.323856 1.170706 2217.28175
c315933_g1_i1 10.0501802118463 1.29975248377127 3.03499447404522e-09 8.49507012865949e-07 0 131.503291 0 221.994999 0 33.974345 0 49.673294
c328112_g1_i1 10.9213938111942 2.1529741692226 3.04934274080016e-09 8.52112367677944e-07 0 208.51644 0 508.058907 0 34.395807 0 28.421135
c365739_g2_i1 9.43658537406762 0.707241371111124 3.08620529023402e-09 8.60990162999248e-07 0 73.087186 0 59.366833 0 42.738022 0 155.572184
c371348_g1_i1 6.47821586693348 6.25602660367681 3.10830240714302e-09 8.65726229911719e-07 6.813585 4965.448832 89.889332 4649.857429 37.747976 2664.786715 79.00281 1075.241138
c223688_g1_i1 8.79518550049541 7.2899268199227 3.21368782019946e-09 8.93606069504212e-07 0 951.504662 49.127193 3644.874848 21.874337 11421.452479 9.204559 15058.644838
c357065_g1_i1 8.47668814644059 2.46484831614498 3.23576056884368e-09 8.98266261559688e-07 0 45.386503 2.919971 517.349412 0 137.287759 0 373.748693
c350473_g1_i2 7.57748290193936 6.78027171749074 3.28416239550167e-09 9.10208299849678e-07 0 3199.276956 58.847251 2781.093266 21.572491 7677.417897 70.597729 6807.546859
c363381_g1_i1 5.77121958122832 2.43857805677751 3.31455432599537e-09 9.14135698958287e-07 4.269293 335.825079 1.596072 205.124403 5.844518 117.362295 11.769293 428.383759
c351328_g1_i1 9.68899449659324 0.950028654421057 3.3882796015774e-09 9.32946785019347e-07 0 47.508785 0 152.75548 0 32.301243 0 147.244952
c358663_g2_i1 5.44740464373965 5.50391565982181 3.44268653568593e-09 9.46386131863635e-07 28.696397 722.207892 61.464143 1265.349294 69.489314 2215.919117 89.812625 5236.007578
c338202_g1_i1 6.97731900787527 7.18483497000934 3.53509728516175e-09 9.70212040948078e-07 9.070174 3003.991605 26.369622 4023.825855 178.394274 6834.566732 46.085108 16960.482075
c360234_g9_i1 11.5535571632484 2.77751917924692 3.80693960125074e-09 1.03975577199782e-06 0 736.639721 0 449.890493 0 15.579178 0 33.773306
c360131_g8_i2 7.217802972044 2.60975192451103 3.89617178914007e-09 1.06241063712193e-06 0.000436 144.462125 4.645328 226.03756 0.000479 134.237678 5.100312 877.21892
c340406_g1_i2 7.08022697073551 4.23924694834099 3.97734718298367e-09 1.0827991456515e-06 0.391171 1084.167227 0.696464 572.824553 16.414307 751.30002 19.336479 1281.736502
c358178_g2_i1 5.54318789533382 2.52444749464855 4.14172568660405e-09 1.12573702255411e-06 6.628285 192.839366 3.669656 315.62048 9.071404 161.151306 6.846596 468.145454
c351628_g3_i1 5.61914795982067 7.37270418319206 4.27709485413956e-09 1.16066486393346e-06 71.474818 3964.185317 131.730803 9495.184492 120.350186 3626.024317 622.892606 17976.736066
c355224_g3_i2 9.39613899242075 0.66837234523213 4.31158358667013e-09 1.16814894924619e-06 0 46.032662 0 86.887525 0 50.740857 0 123.450689
c360826_g7_i1 6.38720014848257 1.69687130826999 4.57026020307018e-09 1.23427688570519e-06 2.32212 93.024199 0 135.963013 2.256677 139.485741 5.429603 263.077202
c359686_g3_i3 10.6186227697439 4.82132840049446 4.61102225146292e-09 1.24329927253082e-06 0 332.760689 0 96.493885 1.527566 55.253097 1.577383 7450.131661
c364638_g3_i1 9.90933721056985 1.16290902259951 4.69339424960743e-09 1.2618605568517e-06 0 28.644239 0 219.433987 0 64.48296 0 91.609548
c359438_g3_i2 9.597217810196 0.861709803899136 4.69478824490256e-09 1.2618605568517e-06 0 29.610832 0 63.797796 0 67.239289 0 220.83656
c353347_g2_i1 5.31369665661282 5.94616307456226 4.75827632674156e-09 1.27689478151045e-06 50.700496 2631.836291 121.139494 805.445674 64.658628 3293.747803 135.015614 5449.480544
c308757_g1_i3 8.44356261356797 2.50318209966212 4.77242059454405e-09 1.27866080912014e-06 1.892288 395.057074 0.65711 478.08171 1.9e-05 22.058281 0 161.900771
c38985_g1_i2 9.81398542860757 1.07147753348149 4.98612375965742e-09 1.32750244890583e-06 0 46.012537 0 50.433469 0 41.277316 0 354.494154
c368280_g1_i2 6.73190475250604 4.35576663221877 5.11432822972645e-09 1.35736037546941e-06 1.419284 484.093542 8.527477 685.382096 2.808307 1407.539537 43.565723 1168.563365
c358482_g1_i2 7.81323481648146 6.74140356289731 5.14273754380741e-09 1.36276096337174e-06 20.84918 5556.674037 1.844648 328.910578 58.629016 3134.592913 23.941229 15530.259752
c353836_g1_i2 6.29826009253057 1.89146302264717 5.18383802588854e-09 1.37150238549729e-06 3.115339 126.151505 4.196345 233.282662 0.580144 62.868958 2.359762 334.476727
c346038_g1_i1 10.292860055059 1.53614102147912 5.27128748843568e-09 1.39238858910901e-06 0 26.29341 0 31.468547 0 253.097405 0 226.789767
c352830_g1_i2 8.60955655929124 1.38615729142452 5.34741250757251e-09 1.40816861893337e-06 0 65.361755 1.174157 236.591289 0 29.106669 0 182.712569
c366858_g1_i2 9.48315802793111 0.751850027873123 5.41912050824822e-09 1.4248325837721e-06 0 33.047937 0 59.241523 0 77.083898 0 165.687428
c357902_g8_i1 9.78438446422996 1.04203414845837 5.45459237531702e-09 1.42971208706333e-06 0 68.310674 0 196.83606 0 26.371643 0 90.875706
c369367_g1_i1 8.3456962746226 1.65904083178235 5.6167732790501e-09 1.46767067094709e-06 0 55.558315 0 26.659252 0 194.074138 1.711381 378.344125
c365739_g3_i1 9.33609385083677 0.610910058439042 5.69420804380162e-09 1.48560833379813e-06 0 80.75697 0 77.532598 0 36.538873 0 93.264885
c363731_g4_i1 8.68389669504815 4.73491604820377 5.88052592145394e-09 1.5294976512813e-06 0 1539.521611 14.013093 1660.624598 0 471.724285 0 1578.079816
c369610_g3_i1 7.74862471822933 2.22769333476582 5.89050664470957e-09 1.52974014495836e-06 0 51.463276 0 167.450662 1.800386 82.582334 3.375519 815.405726
c354199_g2_i1 8.17784713142366 2.32376533456198 5.90595964563429e-09 1.53140084296047e-06 0 31.828663 0.226713 212.283696 0.822221 76.436033 3.055787 879.076478
c364864_g8_i1 11.6774476769386 2.90115787298951 5.93235267869309e-09 1.53588883394366e-06 0 28.328005 0.011494 36.951518 0 82.811472 0.433255 1890.245653
c346066_g1_i1 9.43869419376839 0.709171322631757 6.34712066258219e-09 1.63825482970606e-06 0 103.049065 0 88.441637 0 26.951762 0 92.954345
c352994_g1_i1 9.78871302866466 1.04657130342137 6.56968317446502e-09 1.69311551347775e-06 0 102.94367 0 15.247405 0 81.411594 0 233.150084
c365714_g1_i1 5.5040857786296 8.55565680123741 6.58847932703217e-09 1.69537517806197e-06 166.115111 23627.996408 693.257868 20182.390051 165.296888 6932.631744 1181.851824 22517.685482
c352984_g1_i2 9.02020660062868 5.06962654916966 6.90940714460892e-09 1.77525560893902e-06 11.908028 3129.881908 0 811.94433 0 878.385754 0 1718.360283
c349376_g1_i8 13.7341160322376 4.94732758083636 7.04723488870939e-09 1.80792052314869e-06 0.06463 237.948716 2.4e-05 1.299206 0 837.586838 0 6944.507502
c366135_g1_i1 6.91289659286288 1.89376612153446 7.26918482369649e-09 1.86203473433905e-06 3.345526 274.167378 0 114.899017 0 132.807008 4.090082 166.119179
c305138_g1_i1 11.635975903409 2.85984058301712 7.42767027462695e-09 1.89975308921177e-06 0 4.356519 0 107.941312 0 191.803514 0 1528.120634
c368882_g2_i3 7.95212187177041 7.0914686586319 7.66943967846402e-09 1.95862660259892e-06 65.901435 17363.137096 20.066958 5055.267003 17.918218 908.994119 5.350847 2002.48093
c320673_g1_i1 8.16034640214403 0.96291842295466 7.68822559675262e-09 1.96009763094682e-06 0 116.332651 0 58.46397 0.78996 36.66025 0 193.491743
c362341_g1_i2 10.5446752017027 1.78278669173189 7.70998169062022e-09 1.96009763094682e-06 0 464.021395 0 67.875302 0 56.918155 0 26.450195
c327347_g1_i1 7.5049103083702 7.48672992434325 7.72618002601639e-09 1.96126643777535e-06 3.965607 2763.216018 155.260292 12065.55457 7.398696 4629.216972 82.206716 18190.055629
c344372_g1_i1 4.83288105997525 3.89929096390522 7.86854999665931e-09 1.99441199330617e-06 21.879357 480.647958 27.798027 660.975661 23.090008 479.451185 52.451237 1364.453331
c346323_g1_i1 9.68192378562389 0.943424247757172 8.00886644725348e-09 2.02671441558072e-06 0 30.932904 0 34.7709 0 90.447783 0 252.692773
c356155_g1_i1 8.64484155437369 4.48104861912222 8.04570541083422e-09 2.03018365397978e-06 0 745.626983 11.751264 1424.211362 0 1202.652264 0 504.651311
c342956_g1_i1 9.64894174176775 0.911599245524678 8.61464212152287e-09 2.1705046592383e-06 0 32.010277 0 139.805689 0 27.754341 0 186.620539
c330349_g1_i1 5.79171554159814 3.91510029910599 8.8206763013073e-09 2.21910889412443e-06 28.471734 691.66798 7.161041 486.649816 2.9828 504.207312 24.419767 1391.360767
c365714_g1_i3 5.55707819872135 5.87454801932187 8.91999693848375e-09 2.2407615489063e-06 29.469679 4344.513509 91.051681 2444.549218 29.098234 673.303303 182.254477 4469.134414
c319572_g3_i1 9.25568667345155 0.534288072359088 1.02371090327368e-08 2.54890445845736e-06 0 42.065119 0 56.327432 0 49.607071 0 142.395881
c361034_g1_i1 8.0425930955848 2.98577672290564 1.07573854842052e-08 2.67450750695692e-06 0 90.82513 0 248.90243 5.538294 507.489252 0 707.350805
c342372_g1_i1 9.69623572963681 0.957506668733679 1.09511237627853e-08 2.71867677765639e-06 0 18.680986 0 80.902905 0 50.823662 0 278.082031
c310812_g1_i1 7.95283416905778 1.98334220905002 1.12162840992338e-08 2.77635054521912e-06 0 141.573758 0 391.661009 3.333939 49.975891 0 147.81647
c353787_g4_i1 9.95801950184774 1.21080264551557 1.16776757786814e-08 2.88211857298603e-06 0 9.686887 0 118.106197 0 72.217879 0 296.827827
c331005_g1_i1 5.74553644035931 2.74262093837854 1.17623633859983e-08 2.89878816146305e-06 2.963669 291.850513 15.014037 460.105525 4.290344 207.874968 6.060001 249.834762
c357599_g1_i1 6.93834816713897 1.12916104851987 1.2217706841997e-08 3.00662293176375e-06 0 89.277954 0 81.397035 1.249254 69.248722 2.537129 199.504373
c362341_g2_i1 9.1707782892043 1.81427231689502 1.38553784214402e-08 3.38011253489974e-06 0 20.278973 0 35.865462 0 192.769638 1.335659 526.568192
c361034_g3_i1 8.56496383521983 5.00274138453886 1.39280319649782e-08 3.39294083582586e-06 4.650249 31.400807 1.568822 859.864071 10.137447 2196.584467 0 3421.240292
c313936_g1_i1 7.03081989178738 2.51419154200592 1.39554021421295e-08 3.39471683014776e-06 0 571.444115 0 181.755975 3.72401 83.491978 7.212064 266.406617
c346525_g1_i1 7.46432522573271 1.23640194926074 1.39982925242944e-08 3.40025765911245e-06 0 169.252105 0 43.68696 0 70.804578 2.752545 183.053838
c351243_g2_i1 9.49064096161893 0.759039333618512 1.40226888283485e-08 3.4012160540913e-06 0 136.05294 0 20.115015 0 55.422684 0 116.22385
c351290_g1_i1 7.13121022815014 1.07086456303307 1.40424743925644e-08 3.4012160540913e-06 0 119.330931 1.576997 107.622936 0 74.52651 1.478211 71.270963
c368607_g2_i1 9.40183904716312 0.673661644790045 1.40706104128264e-08 3.40315527555545e-06 0 21.935327 0 82.203789 0 77.778358 0 116.99679
c344568_g1_i1 7.63190879239288 1.6785833591044 1.45300194883234e-08 3.49427333532707e-06 0.755067 16.452198 0.805061 126.894119 0.802695 157.196054 0 356.901692
c366972_g1_i1 8.68060774748545 3.73964253052565 1.48581941969192e-08 3.56811935698799e-06 0.503787 26.427804 0 95.05339 1.896456 1434.070115 4.986949 796.036371
c331606_g1_i1 9.20569519965814 0.486472830000427 1.49272267994699e-08 3.57961250662693e-06 0 91.459274 0 35.656109 0 50.180014 0 84.889243
c365100_g1_i2 8.41177106736483 2.76711473482913 1.50816438497689e-08 3.6115196494754e-06 0 22.891351 4.482874 420.991133 0 260.206044 0 697.690724
c83708_g1_i1 9.44640388606808 0.717079549540821 1.52792994493234e-08 3.65230524651044e-06 0 26.606418 0 58.116996 0 46.108664 0 226.623677
c359040_g5_i1 7.50972884508123 1.84267903334869 1.52951704967964e-08 3.65230524651044e-06 0 78.499392 0 232.394115 0 209.831508 4.59875 90.029228
c359229_g7_i1 9.49565587905287 0.763601701031009 1.63422428467228e-08 3.88586815773931e-06 0 22.375464 0 47.90242 0 108.419952 0 143.612732
c234910_g1_i1 6.99522845422277 2.04257458149964 1.64315569453089e-08 3.901617809393e-06 0 162.798721 0 232.995772 0 99.922235 9.153894 326.890664
c356825_g1_i1 9.59941476663664 0.863339318900059 1.65340729884869e-08 3.92045364316909e-06 0 20.278686 0 161.147434 0 58.078912 0 93.487133
c361067_g1_i2 10.1133357399163 1.36236371176434 1.70086606082666e-08 4.02243042665698e-06 0 23.933402 0 144.373186 0 16.158217 0 417.842503
c368562_g1_i2 9.14769954969841 0.431433632234126 1.72687224415387e-08 4.07749267236231e-06 0 57.789398 0 75.134715 0 30.979725 0 93.942987
c185983_g1_i1 5.75314058565369 4.6914735793195 1.75126709971356e-08 4.12932661662166e-06 12.925068 1068.892694 55.320381 474.026918 9.279429 1924.667842 38.053517 1048.966858
c358690_g1_i1 6.78794697355024 6.83960128077286 1.75620924551379e-08 4.1352123602375e-06 98.87124 2682.039758 26.319313 1967.152401 75.401605 5963.339978 5.268388 13659.302658
c348421_g1_i4 9.67651074440387 0.938599288327323 1.7612527088237e-08 4.14131996466137e-06 0.401422 31.443333 0.230663 26.074839 0 71.272771 0.18566 303.970562
c239964_g1_i1 10.2914710562844 1.53407088636073 1.76709240750015e-08 4.14928023051099e-06 0 19.43575 0 86.684309 0 299.434515 0 51.438344
c362846_g5_i1 9.08711235653785 0.373860890990467 1.95664421462275e-08 4.5764637231564e-06 0 63.750818 0 40.353408 0 48.875408 0 92.078539
c355224_g3_i1 9.1994400668149 0.480841304400761 1.95714191943907e-08 4.5764637231564e-06 0 33.492966 0 56.978305 0 43.846414 0 150.753753
c366102_g1_i1 9.1762323197192 0.458312645214634 2.02480215622025e-08 4.70258321357063e-06 0 31.80422 0 63.615025 0 66.245989 0 91.344651
c346012_g1_i1 7.64962422136199 1.19639051747697 2.02498525953758e-08 4.70258321357063e-06 0 113.07218 0 123.556524 1.559072 100.183871 0 59.724561
c344404_g1_i2 9.40169601547846 2.03575849512447 2.10379204853869e-08 4.87889288491149e-06 0 38.525334 0 430.118473 0.302087 184.688147 1.227898 22.007428
c367066_g2_i2 9.44258576365157 6.75730269134633 2.14350085706707e-08 4.9641718068147e-06 0 1222.824255 12.19805 7738.617588 10.228482 8243.37392 17.634814 47.058517
c355993_g6_i1 9.34110945208958 0.616362902275881 2.23621051117107e-08 5.150656967842e-06 0 62.862811 0 26.854648 0 37.183025 0 207.893798
c322964_g1_i1 6.96624905594961 3.95988523222504 2.28051090299476e-08 5.23992787081118e-06 4.25795 221.319478 20.450685 1496.546765 0.845202 443.324214 1.704739 737.293795
c370184_g2_i1 9.94763126457093 2.72529577026105 2.30740961589496e-08 5.2930160716748e-06 0 4.513367 0 80.520447 1.050734 604.376133 0 555.334372
c241778_g1_i1 9.58037554532043 0.84521314348084 2.36075850793538e-08 5.40805629903212e-06 0 47.530485 0 179.209873 0 18.58227 0 90.442897
c368143_g1_i1 9.1369915432736 0.421366318800765 2.39761313692201e-08 5.48505104403666e-06 0 35.152503 0 74.458013 0 35.666371 0 118.622711
c356663_g1_i2 6.65198110709629 4.68315931961782 2.41667209379059e-08 5.51373033090991e-06 5.534712 1352.243508 25.665204 162.041219 13.226781 2303.982365 13.512295 385.843188
c369325_g1_i1 7.45723378234923 0.909283715784327 2.45250201441485e-08 5.58793659785718e-06 0 45.100466 0 67.496497 0.900566 66.883788 0.977899 208.358953
c353084_g1_i1 4.97916606056438 4.79456266445011 2.46610165940966e-08 5.61136041377007e-06 12.31357 889.693018 55.75867 1080.537751 64.797254 923.761826 79.169159 2769.615416
c346963_g1_i1 4.73855926894554 5.67986843347403 2.5058066335319e-08 5.69404141234101e-06 34.037104 2729.285353 146.840715 1787.736823 108.712336 1917.006439 171.946967 3269.844924
c329564_g1_i1 9.20537362135208 0.48617035879878 2.52202319205046e-08 5.72319845495887e-06 0 50.751306 0 105.131181 0 27.84637 0 76.217276
c362098_g3_i4 8.99669188241657 6.12678630819298 2.52887852625447e-08 5.7310624853302e-06 2.645425 376.181189 0 2563.824099 24.707398 3565.702924 0.012829 8304.790336
c359641_g2_i1 6.88523512997195 1.93467351246393 2.55790920701163e-08 5.78135356090642e-06 0 156.607118 0 187.352512 0 98.61837 8.807834 328.776167
c358306_g1_i1 5.63705900116564 9.32407374137866 2.61741024020112e-08 5.90029055724926e-06 292.556394 23149.56865 1629.574601 14946.786155 284.039836 48883.929153 848.759609 23830.864348
c304455_g1_i1 6.81021355303901 1.38155400700205 2.69547113835751e-08 6.05986358501326e-06 0 145.79841 0 116.747008 0 67.181034 6.034943 175.431896
c351916_g1_i2 4.79146159732678 11.0563538202487 2.87363139863088e-08 6.44326089542883e-06 1529.237804 81431.75527 7235.131096 83146.379429 3504.268342 110129.217797 5993.353448 111448.813661
c335306_g2_i1 9.31580810478759 0.592097731364843 2.88211673233372e-08 6.45372740399741e-06 0 23.998859 0 51.508551 0 46.089261 0 202.253315
c352679_g1_i1 7.43234168342291 1.83171871556683 3.04624889976409e-08 6.80323555471488e-06 0 39.066141 1.115313 91.821655 2.986831 117.86989 0 560.967073
c270832_g1_i1 6.7100169834875 1.17069859657184 3.11424720983322e-08 6.94592165948317e-06 2.087071 114.198201 0 77.119032 1.961187 70.907734 0 179.891272
c348093_g1_i2 9.88534109839337 2.5056193492756 3.17080605694759e-08 7.06275116732112e-06 0 734.173655 0 218.838357 0 51.765417 0.671994 10.489051
c343305_g1_i1 7.1227264638474 3.47395762583521 3.19588780611568e-08 7.09991043728685e-06 0 173.7552 5.762868 226.667387 9.636157 336.611228 0.599768 1873.212942
c368585_g2_i3 7.18630997958543 0.736777326165815 3.26899721368211e-08 7.24039721097959e-06 0 63.303358 1.009442 61.720626 0.742917 59.507053 0 139.785637
c351743_g1_i3 8.99047893662247 0.282270296760444 3.27101809862424e-08 7.24039721097959e-06 0 55.713085 0 54.089713 0 46.371359 0 63.735912
c366690_g2_i2 9.24992931760682 6.44163349427028 3.29894243970675e-08 7.28101575380813e-06 0 2414.567228 2.630199 21.215363 17.250379 5846.526598 15.896032 9771.021583
c362148_g1_i2 9.78300502142918 5.38149458014138 3.4305088422473e-08 7.55167559750018e-06 6.477963 7.262628 0 2235.692911 2.565752 1795.421032 0.434311 4776.786143
c365848_g1_i9 11.3389419578239 2.56433151859996 3.51629214925879e-08 7.72040757581804e-06 0 9.656841 0 105.564081 0.003634 732.702202 0 44.153168
c364612_g3_i1 5.48502421398555 2.74907066974787 3.58561350491917e-08 7.85221490114824e-06 5.55514 499.055771 7.343807 302.550982 14.167687 95.494656 5.005043 415.946367
c358513_g2_i2 6.7773250104406 1.79414679066818 3.6472365846989e-08 7.97683197260498e-06 0 255.942966 4.807979 161.633093 0 91.836999 1.68185 124.697944
c365848_g1_i10 9.99786926867081 1.24994189155463 3.68216650198918e-08 8.04246949403125e-06 0 8.442156 0 51.347723 0 86.754908 0 400.969192
c361765_g2_i1 7.61710104734948 3.29973421828287 3.72168876502188e-08 8.09654597094487e-06 0 285.018219 3.070871 1190.4229 1.988325 23.31161 8.001931 348.273778
c343291_g1_i1 9.30873976971857 0.58489619283062 3.7535608221272e-08 8.14614248665556e-06 0 15.816977 0 89.56225 0 52.157402 0 137.355586
c366799_g3_i1 6.91047883960474 5.06264332715125 3.88412925777195e-08 8.41870077663386e-06 6.175184 1471.843569 48.622729 792.689196 3.732266 1986.035872 1.144913 2027.603837
c312909_g1_i1 9.23022917201565 0.510678482890872 3.91917272043668e-08 8.48377949375756e-06 0 36.227032 0 36.996153 0 35.186377 0 206.380178
c366038_g2_i2 9.21598604829848 0.496334004060216 3.9562038572718e-08 8.53523955438087e-06 0 21.305971 0.299316 46.276584 0 73.476663 0 135.392572
c369354_g1_i1 4.54632776673595 7.99041022061497 3.95809100249293e-08 8.53523955438087e-06 438.704239 8164.530211 736.297987 6392.465037 515.175846 9425.646367 816.63818 28744.757348
c367027_g1_i2 9.0438974136818 0.332962297259002 4.05186053804123e-08 8.72631396537996e-06 2e-06 86.052816 0 52.569417 0 27.287676 0 68.759604
c351628_g1_i1 5.55035617966758 7.44654732423101 4.20667778712022e-08 9.02524568586444e-06 46.296611 3618.169089 75.916483 10916.970149 207.269392 5304.801958 733.860221 15197.135651
c360131_g8_i3 5.43249184195538 2.64953601659149 4.33425398460314e-08 9.28656013666365e-06 4.111434 76.287473 7.823795 228.725927 5.614025 240.09159 17.551421 787.455281
c358837_g3_i1 4.93575524351423 4.05962331580365 4.33946274619032e-08 9.28656013666365e-06 44.590664 1046.552147 24.143259 589.299407 11.824765 378.151154 41.088284 1301.673902
c242302_g1_i1 6.92172767941798 4.34615460259112 4.47226051041801e-08 9.53454358653582e-06 0 1364.899796 2.044466 1483.720093 13.196997 381.040174 31.760611 465.645797
c360197_g6_i3 5.99707564290433 2.87251919295919 4.50993434259294e-08 9.60275213888474e-06 8.213127 116.909606 0.565915 243.069601 11.153698 361.598909 3.600141 767.84365
c368756_g1_i1 8.99477771265322 4.78745050925673 4.79489674800708e-08 1.01686069874391e-05 9.814795 1272.305158 0 2762.394637 0 543.323206 0 295.440848
c328162_g1_i1 9.48089327013619 0.749640992659339 4.79974706082763e-08 1.01686069874391e-05 0 34.597699 0 15.132548 0 106.488588 0 178.488463
c369593_g2_i1 7.44288501026455 0.985981083890805 5.18313403970478e-08 1.09560844030051e-05 0 46.613306 0.777945 158.819393 0.69601 28.75035 0 156.489007
c367295_g1_i1 9.66243418884282 5.24365526323719 5.1844101704724e-08 1.09560844030051e-05 0 4.625848 1.51304 276.428674 5.301705 3942.015946 4.435717 2652.973574
c362367_g4_i1 7.01065305608935 1.91008050278095 5.20628593307552e-08 1.09885781824921e-05 0 91.549764 0 114.585089 0 124.515815 7.706007 482.293886
c368363_g2_i5 9.38960850499578 0.662656341760295 5.2412536636274e-08 1.10426146867051e-05 0 17.345502 0 35.802476 0 68.821104 0 215.695328
c352225_g1_i1 9.04029227194398 0.329751729529144 5.24495131574463e-08 1.10426146867051e-05 0 27.750827 0 40.497248 0 52.136183 0 130.721144
c360197_g4_i1 7.45825978766996 4.22473216184141 5.30235421416835e-08 1.11495846785538e-05 0 234.840027 0 556.062512 14.596189 750.023313 11.451222 2605.396885
c351290_g3_i1 9.24704029999057 0.525539118581345 5.36348917991141e-08 1.12641268041513e-05 0 124.168827 0 56.413625 0 40.192617 0 31.400868
c362196_g1_i2 9.11768172759312 4.52892945971006 5.4623715700098e-08 1.14575615678536e-05 0 58.281392 4.63885 26.786264 0.955706 2464.115891 3.994439 1632.38009
c355944_g2_i1 7.03433034115113 1.94106716302463 5.53429810608855e-08 1.15848165965919e-05 0 108.575066 5.979843 209.355052 0 151.383845 0 267.569684
c354035_g1_i1 5.63901748945838 2.0524691762251 5.77023409716586e-08 1.20584340783072e-05 0.519438 211.098807 4.585299 73.719559 2.596993 94.967357 12.020407 521.517707
c353467_g4_i1 7.1306207505178 0.912991297792692 5.81725868718804e-08 1.21416961502887e-05 0 88.203376 0 37.100932 0 74.690218 2.591894 175.58652
c349262_g1_i3 8.84500879673536 2.44004131257471 5.85984684005913e-08 1.22155046420971e-05 2.254927 337.887582 0.286982 29.506854 0.00022 17.822971 0 942.775538
c340406_g1_i1 5.97887595922177 1.57928679595825 6.1111020439342e-08 1.27235853910296e-05 0 142.066359 3.385972 86.21808 0.802962 106.662968 7.545996 257.666499
c355260_g1_i1 5.82895479293351 2.00748638440895 6.12035889260465e-08 1.27271846875957e-05 3.683336 83.087812 3.328303 85.09945 3.319759 347.099131 5.635764 166.489848
c364526_g2_i1 9.70229217359984 0.962807450461059 6.40582169447963e-08 1.32555817296465e-05 0 36.931476 0 216.995049 0 11.492473 0 104.301128
c309207_g1_i1 6.69562975474601 2.22488995120701 6.5218792573047e-08 1.34627832844743e-05 0 68.589779 0.963972 56.665217 3.933642 159.160618 5.785326 810.198996
c369593_g1_i1 5.58674742178781 2.83286681488156 6.53418894813385e-08 1.34717445359684e-05 8.578987 151.732975 15.153234 498.149288 3.721834 160.793234 3.043374 619.943281
c368189_g1_i1 5.10738275162196 2.36515111793774 6.54799727996638e-08 1.34837699895941e-05 4.236494 121.090807 13.831223 192.499542 5.701878 264.024847 9.683801 401.264532
c327448_g2_i1 7.85080483180511 0.668721569758721 6.86312863160948e-08 1.40983505797954e-05 0 28.787815 0 67.793052 1.022026 46.07877 0 190.063093
c365848_g1_i8 4.84944414784627 3.19581354048282 6.89869559606285e-08 1.41542145007473e-05 11.824144 239.009332 31.175117 464.486681 8.686875 341.349357 20.40688 728.263081
c351628_g2_i1 4.75191847988524 7.47861150303121 7.04812239911115e-08 1.4425782918142e-05 135.47903 5775.468119 626.25827 11623.403976 203.516223 4362.89212 666.481817 12846.185149
c339316_g2_i1 7.6429213419798 2.3277560956193 7.22203164697634e-08 1.47460279504965e-05 0 45.26334 2.408494 112.137673 3.298056 522.52229 0 132.249701
c339515_g1_i1 8.01930417034337 1.44937581410431 7.26028571544488e-08 1.48062536022261e-05 0 29.099525 0 74.221048 1.260991 34.29856 1.071238 535.634436
c367436_g5_i2 7.37134703149136 0.929705969014056 7.32034855550085e-08 1.49107562348203e-05 0 33.805016 0 96.183713 2.339005 70.071613 0 178.223108
c299183_g2_i1 8.94678078593398 0.241085383651024 7.36694460153853e-08 1.49876099666102e-05 0 33.222644 0 32.169679 0 62.313584 0 95.095191
c357211_g1_i1 5.43043331362387 6.13856620239552 7.52179132976501e-08 1.52658953876678e-05 7.905608 2895.78995 190.24127 2847.72041 54.034157 2848.432181 156.86103 5037.997752
c383658_g1_i1 6.32933907817179 5.01551629617546 7.65577244828233e-08 1.55006012173833e-05 0 1488.31687 53.892739 1046.188389 18.527666 1549.446572 21.898358 2105.83509
c348919_g1_i1 9.02483498853444 2.52743760963148 7.90821717065066e-08 1.59734648901379e-05 0 610.575685 1.732869 242.723546 0 3.307829 0 284.813442
c363919_g4_i1 8.41757675854693 6.42384061059765 7.97959980081441e-08 1.60984140993471e-05 16.605824 3.300736 11.437787 2828.844083 16.17032 5756.2393 11.347854 8683.96009
c345440_g1_i2 9.91256006264882 1.16797440754048 8.0707661038252e-08 1.62629303819415e-05 0.341965 81.140496 0.242486 12.332111 0.261276 19.584039 0 446.660359
c361599_g1_i2 7.33204946032014 0.941200987800582 8.16275165096978e-08 1.64287038049554e-05 1.730108 105.657276 0 38.076931 0 50.665553 0 203.73328
c299019_g1_i1 8.93580468791013 0.23144898946218 8.19308780718259e-08 1.64701523288692e-05 0 35.684194 0 37.452336 0 31.136742 0 140.95856
c145879_g1_i1 7.35521092312174 0.890160481231585 8.23732850889602e-08 1.65198010957412e-05 0 93.646555 2.307506 100.469757 0 25.951588 0 150.348421
c348595_g1_i2 8.89056348811296 0.188595910246329 8.39354867936158e-08 1.68131531614956e-05 0 31.276959 0 40.473741 0 37.552136 0 120.017761
c345422_g1_i1 9.03270223002279 0.321870907922563 8.57737265232844e-08 1.71365306549131e-05 0 55.047041 0 21.415896 0 77.015793 0 68.596285
c360133_g1_i1 9.37913733558434 0.653612065248211 8.66593373239699e-08 1.72768878380484e-05 0 38.146909 0 25.469524 0 26.32704 0 284.34928
c358146_g1_i1 9.10079719862404 0.387025443346868 8.96679639159139e-08 1.78346415477085e-05 0 18.345772 0 37.565684 0 64.641762 0 139.256832
c362222_g2_i1 8.10452001118193 7.69498187156155 9.01921844929633e-08 1.79178273733835e-05 1.117442 9528.443663 151.549125 9455.775524 11.963419 6305.791439 2.00452 16762.43491
c366972_g1_i3 7.88206800141248 4.63203784036207 9.27235311088649e-08 1.83775212383668e-05 0.792541 92.902774 1.331841 155.32017 4.196607 2729.682956 24.838476 1308.808154
c299659_g1_i1 10.279496578434 1.52192345566754 9.36023445515089e-08 1.85032988195139e-05 0 42.680718 0 21.465513 0 343.186286 0 29.358583
c293586_g1_i1 11.6191777868303 2.84264196326512 9.36864806373041e-08 1.85032988195139e-05 0 748.874994 0 0 0 226.079907 0 442.809393
c352658_g1_i2 10.6366005673842 8.14869860510416 9.46550786083722e-08 1.86510220276091e-05 8e-06 40.669773 16.040224 10168.899218 21.862603 22029.466435 0.192319 21471.887514
c173761_g1_i1 4.6001874929433 7.56060960981078 9.61505446249837e-08 1.89236360598242e-05 221.395783 5102.940295 713.124205 7998.429334 273.967437 11082.907704 631.303457 9226.383479
c370630_g2_i2 9.90973288586951 2.52532296586686 9.82604703846577e-08 1.92939740350418e-05 0 233.585274 0 12.046715 0 11.027378 1.375049 1250.420726
c343761_g1_i2 5.43784085374872 4.3383382167083 9.9359408116576e-08 1.94871232656665e-05 6.631333 1234.001768 8.712426 1246.813143 52.793409 601.554657 42.505756 509.767129
c336707_g1_i1 9.32575972089454 0.601237819818823 1.03396379236955e-07 2.02085533717435e-05 0 12.523546 0 32.368705 0 85.766967 0 176.079388
c353801_g1_i1 7.27047943877991 2.47163249818175 1.07045933911338e-07 2.08976901604142e-05 0 17.835191 4.647582 245.758966 0.795218 112.014244 2.431806 923.741677
c353579_g6_i1 8.9706304083873 0.263584383577877 1.08783194644599e-07 2.12123465432586e-05 0 49.544425 0 92.277668 0 20.551989 0 54.951427
c359228_g1_i1 5.12561525850875 2.2680158900039 1.10439576760205e-07 2.14610755473951e-05 10.483294 332.863279 6.001482 175.662289 2.023456 131.679472 14.487572 264.332355
c367683_g2_i1 4.81825584394709 2.09476999075893 1.10897854025178e-07 2.15253880564922e-05 4.956773 243.164091 4.797772 168.734422 10.780154 107.915021 14.088764 303.398601
c353390_g1_i1 7.73097443947682 0.43253755398969 1.16552658872299e-07 2.25970477227851e-05 0 36.262945 0 59.931281 0 37.360531 1.457469 141.454515
c351542_g2_i4 7.18683702487228 0.635916074573995 1.21428650679791e-07 2.3461680618545e-05 0 145.17142 0.602929 38.447759 0.002169 20.827458 0.82037 96.579034
c359082_g5_i1 4.48031715676156 4.42862644787903 1.23328042260111e-07 2.3774327799976e-05 21.936206 1358.467547 48.999964 908.254728 53.986271 457.924039 113.691696 1420.8866
c361861_g5_i2 9.20061154293802 0.480901487108969 1.26958548743828e-07 2.44463168197369e-05 0 21.398266 0.393617 27.203282 0 111.499937 0.430817 86.644101
c392209_g1_i1 9.78308230552651 3.31607768062565 1.27266235259185e-07 2.44526312365499e-05 0 10.405702 0 41.233768 2.1168 246.151216 0 2309.71306
c338369_g1_i1 8.34590806857965 2.7174381289586 1.27280615917024e-07 2.44526312365499e-05 0 4.52155 0 129.025856 1.468729 171.476244 3.510114 1328.60198
c340499_g1_i2 8.07005924404563 0.751061367311013 1.30144609588643e-07 2.49744699049661e-05 0 33.108184 0 30.001745 0.203491 48.123866 0.821185 270.663003
c284163_g1_i1 9.10043997263384 0.38761328174538 1.32278859084803e-07 2.53552477036224e-05 0 35.641188 0 61.797934 0 12.783112 0 173.72631
c368607_g4_i1 9.03738716111865 0.326796250410624 1.36016794411913e-07 2.60127503358221e-05 0 13.247733 0 71.073563 0 50.199699 0 105.553577
c342849_g1_i4 11.0658596721767 2.2957915216323 1.3804541101424e-07 2.63411210800107e-05 0 360.089147 0 328.004288 0 5.1e-05 0 296.316474
c358028_g2_i1 8.94985458354254 0.243386151143077 1.45765318286407e-07 2.77515498199735e-05 0 43.012224 0 81.298236 0 46.65652 0 28.060227
c352167_g1_i1 6.6486722161586 3.10350330387029 1.47746835770459e-07 2.80938652347699e-05 1.199804 306.359274 0 595.519938 1.306007 113.297858 24.430795 757.897088
c360874_g2_i6 6.51091770689202 1.01061675744626 1.47895683589128e-07 2.80938652347699e-05 0 150.371617 2.065337 73.130351 0 37.851856 2.548723 128.245392
c341115_g1_i1 7.65114498171874 1.17775976025981 1.51863505992835e-07 2.87567249910407e-05 0 120.618387 1.549068 201.910932 0 26.517506 0 54.325453
c355260_g2_i2 6.7653813618714 2.15754558288225 1.51895490512353e-07 2.87567249910407e-05 0 62.243369 3.65742 82.828947 3.136524 454.827347 1.639817 123.278507
c354906_g6_i1 6.52603084811689 2.03672414980987 1.58368386199498e-07 2.98484683474466e-05 0 192.500667 1.684559 99.02369 7.093384 81.843662 0 531.123734
c365224_g1_i4 4.61774272043564 6.03818699505964 1.5913567262303e-07 2.99596827227113e-05 108.069488 1578.525855 72.877256 1453.044198 204.38852 3082.851812 242.431256 7320.579144
c362341_g1_i1 9.57594534785026 3.10967399800831 1.62094838713349e-07 3.04489751361736e-05 0 42.865583 0 5.461153 2.177892 542.410892 0 1336.164688
c370065_g1_i6 9.03923549338474 0.329225345081069 1.64584474247226e-07 3.08823311711261e-05 0.037119 35.692123 0.016774 15.456916 0.000291 51.092006 0.000132 162.283796
c344599_g1_i1 7.70314286119527 3.29490312791777 1.66889661464022e-07 3.12801551512532e-05 0 681.298553 9.640702 602.70973 0 313.927231 0 117.628238
c356280_g1_i2 7.21395337338261 3.63279944773899 1.76903887388276e-07 3.30924887068267e-05 0.003041 374.878505 17.124909 308.330225 1.030768 478.129072 0 1513.658533
c353644_g1_i1 4.55017728550767 11.3267154596246 1.77009247318526e-07 3.30924887068267e-05 2529.732292 191428.036341 3374.61131 62773.835092 7590.680692 81137.66316 14276.486011 150019.127762
c342489_g1_i1 8.75041832051085 0.0569272494219184 1.78810984880865e-07 3.32931087289965e-05 0 23.224713 0 49.912684 0 36.670968 0 89.079926
c361290_g2_i1 7.7352824187324 0.434604796726385 1.84163605173616e-07 3.4139328309059e-05 0 73.16508 0 65.061749 0 17.476592 0.687083 115.022002
c352444_g1_i1 10.8965201895794 5.6513239148296 1.8484774005767e-07 3.42286184333295e-05 3.362366 5056.381358 2.046459 3893.369041 5e-06 71.759848 0.117505 3.961862
c332466_g1_i1 11.5823667737865 2.80575068552003 1.86212751732191e-07 3.44060111839866e-05 0 611.21543 0 0 0 453.777239 0 150.357985
c351096_g2_i3 8.72209755791842 0.0302420182674972 1.88515287855097e-07 3.47176161169482e-05 0.005164 67.617592 0.07313 37.880345 0.245637 28.317164 0.00382 50.518984
c332165_g1_i1 6.84751741690649 1.23393783284981 1.91481071851163e-07 3.52254330460298e-05 0 115.082923 3.622863 127.851505 0 45.650059 0 173.139265
c352254_g1_i1 5.57720521097294 4.52145025447183 1.97346259401566e-07 3.62255736231787e-05 6.821147 230.140318 13.238023 939.428359 19.536837 593.138868 97.47748 3426.760605
c340528_g2_i1 9.74362170183774 1.00419819540041 1.98745154202496e-07 3.64427909542109e-05 0 4.853601 0 88.519095 0 29.110271 0 348.607724
c350473_g1_i1 6.46582163052305 6.62637367418183 1.9988711417946e-07 3.65745755174372e-05 1.425593 2647.888989 157.056196 2925.875911 44.561194 7649.738656 64.356356 4076.165729
c367121_g10_i1 6.22598826855207 6.18419019957438 1.99896533686529e-07 3.65745755174372e-05 19.387204 337.29742 111.729639 1286.056484 10.522846 3477.76271 106.150557 11287.106136
c9851_g1_i1 8.78343318984209 0.0882020567060909 2.04633873176587e-07 3.73604879773004e-05 0 23.279046 0 55.355408 0 26.383423 0 109.323432
c324791_g1_i1 6.82970487816859 2.92301599978088 2.11863021361048e-07 3.85969677988594e-05 0 148.662665 9.302317 116.485982 4.845067 265.317333 0 1216.177781
c370528_g1_i1 5.73665100431875 2.50653651268263 2.14783885202411e-07 3.90869679225942e-05 8.283308 62.300008 0.8393 137.053466 6.404916 413.009435 8.829052 454.106657
c353074_g1_i1 6.64436903864802 0.537905987223166 2.16012032101495e-07 3.92682001840246e-05 0 42.114516 0 78.108403 1.467036 31.310218 1.547336 140.731853
c349376_g1_i5 9.77063155522336 4.49782245629737 2.19261503023219e-07 3.98048305761221e-05 0.054756 1005.247278 0 0.74823 1.166686 2131.991427 5.569923 711.017955
c360826_g1_i1 6.09210753102897 2.85450157443235 2.19434894281067e-07 3.98048305761221e-05 14.971374 253.615033 0 267.026204 2.581722 278.288795 2.585813 656.28674
c363263_g3_i1 8.21253084176868 1.02102143859573 2.21147092571945e-07 4.00724220411556e-05 0 7.252108 0 67.081654 0.824555 130.439934 0 187.413772
c363677_g2_i1 5.36160378929439 5.66673381854693 2.21782133998255e-07 4.01444658865236e-05 71.054433 582.360796 85.934055 844.007073 14.96949 2745.591667 128.246254 6631.346388
c369353_g6_i1 7.91396472990902 1.95494546854958 2.25518465639124e-07 4.07771153346327e-05 0 35.389804 0 23.393666 2.901753 234.156128 0 545.238542
c325363_g1_i1 7.1195022847452 2.10319498278349 2.30474511831919e-07 4.16287199992819e-05 4.63299 446.630857 0 137.522239 0 113.000479 1.299726 64.158765
c360084_g1_i1 7.86316270338098 5.4775626370514 2.32792641526535e-07 4.20025502259969e-05 0 1892.389733 40.006303 2273.949509 2.102642 1694.399008 0 2741.778087
c360920_g3_i2 6.45956294827203 2.12778429245155 2.33630062663337e-07 4.2094647039963e-05 2.757318 224.372687 7.0145 168.255647 0 44.689597 0 516.833196
c360258_g1_i2 6.3113585000888 4.65750296738364 2.37405302805001e-07 4.26981013859778e-05 4.822052 300.447534 20.486649 1688.757098 38.279417 1802.632096 5.023798 330.369186
c364237_g1_i1 9.26711891176276 0.544587853930583 2.41934543187785e-07 4.3466458810216e-05 0 12.203936 0 22.737031 0 110.327046 0.241796 128.013965
c310989_g1_i2 9.04624783978764 0.336354252973284 2.4477789202967e-07 4.38840296737222e-05 0 13.386245 0 50.453599 0 30.058846 0 183.042335
c335219_g1_i1 8.66691420875044 -0.0210988634489017 2.45876303521782e-07 4.40342580783893e-05 0 57.333786 0 48.348277 0 21.152229 0 54.802966
c362478_g4_i2 4.65369846246512 3.27076348144004 2.51111834975469e-07 4.4782140342429e-05 11.087025 672.958508 33.144999 299.691491 22.8204 199.717911 16.867282 727.739773
c371555_g1_i1 6.00202817877017 1.43814178107557 2.55331662346866e-07 4.54867033716395e-05 5.126866 78.473824 0.612281 100.52439 1.652986 98.254444 0 270.076994
c364542_g2_i1 5.63868387731795 1.55304082295942 2.59701681953835e-07 4.62165113205044e-05 0 188.170968 6.727392 97.573242 3.126135 107.434866 3.085108 146.036435
c360649_g1_i1 8.8406453283326 3.54311720477171 2.63783227938302e-07 4.67950892777599e-05 0 19.328375 0 109.02487 4.817127 1168.994412 0 819.551179
c273162_g1_i1 6.901426308241 1.30778311687211 2.73270350416927e-07 4.84272871930676e-05 0 154.234813 1.770405 33.862915 2.069881 29.196605 0 338.947841
c331504_g1_i1 11.5307763112768 2.75588556088282 2.73732303702664e-07 4.84583567838531e-05 0 0 0 123.654565 0 155.678764 0 1432.075149
c351940_g1_i4 10.6518397622641 1.88845184082713 2.77775301386507e-07 4.91226443546084e-05 0.176255 210.687399 0.124122 276.078626 0.229747 0.122883 0 265.228506
c367463_g1_i2 5.06123476532794 1.58983000374376 2.81647828338336e-07 4.9755428583632e-05 3.987951 85.643691 1.697333 102.306696 7.015097 126.681284 6.606917 273.235443
c368875_g1_i4 8.91258145949163 0.208557620030487 2.87102627158302e-07 5.06661214536918e-05 0 36.809845 0 106.005679 0 22.339436 0 36.751348
c368333_g4_i1 6.29057679349947 3.73157215039526 2.90686412216236e-07 5.12450742670503e-05 0.561832 37.148286 13.160271 295.216611 6.266413 792.278785 25.273836 1670.7751
c342080_g1_i1 6.70678271800177 2.45344400853583 2.95337229465203e-07 5.20107319665064e-05 0 138.605522 2.121032 60.784544 0 205.197131 13.314652 833.724363
c360234_g4_i1 12.6756112580438 3.89193393483071 3.00127597672677e-07 5.26989807574506e-05 0 1528.538843 0 1100.633949 0 28.794915 0 0
c343406_g1_i2 8.76389570319181 0.069791611386774 3.00180516434355e-07 5.26989807574506e-05 0 15.915468 0 42.310106 0 39.628548 0 109.774962
c305359_g1_i1 9.34300149447662 0.619438302396479 3.02161125754807e-07 5.2984682754614e-05 0 13.575006 0 21.973452 0 37.050078 0 293.791699
c366102_g2_i1 8.73169334644997 0.0395996446565393 3.04322744353489e-07 5.31526921478377e-05 0 17.022477 0 54.382989 0 33.003918 0 96.47958
c357757_g1_i2 6.49058601551455 1.3431145112686 3.0433690598187e-07 5.31526921478377e-05 1.370327 20.535958 0.510852 29.500849 1.651041 141.835554 1.685471 344.538207
c318963_g1_i2 9.70874896134606 0.968239337656313 3.05241411730296e-07 5.32556486583563e-05 0 77.272487 0 211.771559 0 33.678252 0 6.06728
c354035_g2_i1 5.6704914695253 1.87564123535295 3.0692874379978e-07 5.34948322518335e-05 0 210.731682 3.705407 52.107848 5.60774 98.482219 6.937305 416.205208
c360710_g1_i1 4.4626960605625 4.74764822443166 3.14794383105587e-07 5.4809235835836e-05 74.720615 1826.166721 94.156433 1240.366094 27.920335 607.558079 71.385337 1309.561092
c369918_g2_i3 7.12921332074882 0.751621639518434 3.15833487298993e-07 5.49335813063194e-05 1.772018 29.586018 0.010888 54.714345 0 65.739168 0.006775 196.404637
c351947_g10_i1 8.6928744658739 0.00254335958446544 3.23770959150425e-07 5.61408880983478e-05 0 21.595714 0 60.116307 0 44.215592 0 49.124216
c353509_g1_i1 8.94698991607314 0.241188400258791 3.28245353227035e-07 5.68002209900399e-05 0 55.476935 0 101.764962 0 13.070127 0 41.28664
c352999_g1_i1 7.10174017813717 0.724588989133368 3.29085256126242e-07 5.68873328949026e-05 2.123459 80.303022 0 117.84135 0 39.347912 0 56.747106
c370566_g2_i1 5.35286615272258 3.48422261675198 3.36054130614411e-07 5.80326694892069e-05 21.63342 279.24667 9.345944 773.320954 1.359829 292.944629 35.290707 845.579083
c315570_g1_i1 7.45198895746559 3.86457419738742 3.38210273787371e-07 5.83454135786127e-05 0 773.360146 17.554474 619.419764 0 548.028083 0 854.589925
c322284_g1_i1 8.68651235261684 -0.00265584807640518 3.44776023134269e-07 5.93569491070528e-05 0 17.73961 0 39.351338 0 40.794836 0 95.198788
c343323_g2_i2 5.56977058825771 5.91132234493351 3.45256610396809e-07 5.93792198035659e-05 22.245217 1287.016571 175.905676 1242.694963 17.518753 5233.110996 87.284269 2581.106611
c361964_g3_i1 6.04604494486726 2.5617970839163 3.50739041524073e-07 6.01385840143436e-05 1.453225 21.238934 6.813941 211.429019 1.617125 323.369322 13.149734 644.660799
c364653_g2_i1 6.94928771971962 0.730397313944396 3.57600622898881e-07 6.11909681260431e-05 0 24.65313 0 53.061157 0 87.528825 2.553062 156.93412
c363394_g15_i2 8.91380240301119 0.210248658285516 3.61717768006007e-07 6.18328910966952e-05 0 9.046694 0 55.890397 0 49.524297 0 108.83109
c366952_g6_i1 8.62138886691673 -0.0626692927261368 3.66256940072818e-07 6.25455866692835e-05 0 33.900541 0 31.023096 0 21.839456 0 108.958522
c355196_g1_i1 9.0728205201386 0.359633823410776 3.68618721534766e-07 6.28326339204203e-05 0 99.676312 0 73.663338 0 29.802149 0 13.232826
c363423_g3_i3 7.08255274781109 1.1057063768623 3.68681151583779e-07 6.28326339204203e-05 0 99.547596 3.329761 133.202672 0 18.358487 0 186.82654
c349376_g1_i3 8.94006362073153 2.97612851066618 3.72863968821053e-07 6.34814987883433e-05 0.044211 48.426368 1.4e-05 19.363363 2.836087 110.498008 0 1946.836555
c328698_g3_i1 8.75110051001824 0.0570704144874938 3.77084692808731e-07 6.39945198900227e-05 0 73.456552 0 56.850918 0 22.048836 0 29.448299
c365637_g3_i1 7.5840276535301 0.290372620454004 3.77391349507001e-07 6.39945198900227e-05 0 36.663342 0 83.194576 0 20.608812 1.490947 96.186731
c342940_g1_i1 5.0352068444886 1.99004884602096 3.80697122043812e-07 6.44903976422555e-05 4.270418 81.056694 7.075704 71.442262 8.283809 169.072536 7.792252 520.645443
c344692_g1_i1 9.33567690219227 0.610247964229602 3.85339664432622e-07 6.5146294348308e-05 0 57.304063 0 165.835837 0 6.579037 0 42.555591
c360422_g2_i1 5.10478304926017 1.71418384253927 3.86206201120845e-07 6.52275652086836e-05 3.870804 43.988597 6.981652 150.064063 4.022317 122.88031 6.454998 343.787261
c323184_g1_i1 8.71909539551037 0.0264545805202448 3.88038525959668e-07 6.54716260237458e-05 0 31.216652 0 35.306316 0 67.328515 0 36.187255
c217487_g1_i1 10.4345226579895 1.67639138220006 3.88764549963871e-07 6.55287261674895e-05 0 1.049284 0 38.611314 0 99.110522 0 647.118279
c350256_g1_i1 5.1630725352101 10.9854326549229 3.90755274566369e-07 6.57986735346012e-05 294.619535 76546.21586 7420.047238 66675.661252 2253.414512 102826.611014 3388.621203 137309.049324
c356570_g1_i1 6.62265183296339 0.729994124192577 3.9198388858924e-07 6.59398807688299e-05 0 37.410667 0 44.033462 0 65.962035 3.729111 196.452651
c371065_g2_i1 8.8547854535522 0.156070984871716 3.95783557163131e-07 6.65128824464346e-05 0 41.130288 0 42.19777 0 10.409701 0 148.993717
c360038_g2_i1 8.53279846129016 -0.145385193530636 3.96429669301104e-07 6.65553056120985e-05 0 46.123724 0 24.734822 0 28.064843 0 73.386594
c349431_g1_i3 8.57041934601949 -0.111036565684364 3.98988467257701e-07 6.68521191789112e-05 0 38.715354 0 57.156722 0 25.121935 0 43.060953
c305426_g1_i1 8.63594433765625 -0.0495519045849085 4.00479961014197e-07 6.7035587296022e-05 0 24.934108 0 58.912329 0 19.623256 0 83.071496
c342839_g1_i1 8.50319386033335 -0.17287315796098 4.06058730239049e-07 6.79021771035352e-05 0 46.09971 0 34.235456 0 24.254767 0 61.352319
[truncated: 1,223 more rows]
