# Supplementary material for: Candidate genes for shell colour polymorphism in Cepaea nemoralis
Source: PeerJ. 2017 Sep 18;5:e3715. doi: 10.7717/peerj.3715 (PMC5607911; doi:10.7717/peerj.3715)
Supplement: Data S3 — Each file contains the blast hits to the transcriptome including alignments. [file peerj-05-3715-s004.zip]

Archive with 4 entries (3 files):
- Data_S3/
- Data_S3/RAD_02_blast_output.txt
- Data_S3/RAD_08_blast_output.txt
- Data_S3/RAD_10_blast_output.txt
