# Supplementary material for: Candidate genes for shell colour polymorphism in Cepaea nemoralis
Source: PeerJ. 2017 Sep 18;5:e3715. doi: 10.7717/peerj.3715 (PMC5607911; doi:10.7717/peerj.3715)
Supplement: Data S3 — Each file contains the blast hits to the transcriptome including alignments. [file peerj-05-3715-s004.zip › Data_S3/RAD_02_blast_output.txt]

BLASTN 2.2.28+


Reference: Zheng Zhang, Scott Schwartz, Lukas Wagner, and Webb
Miller (2000), "A greedy algorithm for aligning DNA sequences", J
Comput Biol 2000; 7(1-2):203-14.


Database: RAD_02_hits.fasta
           6 sequences; 5,447 total letters


Query= Cne_RAD02_banded_tag

Length=519
                                                                      Score     E
Sequences producing significant alignments:                          (Bits)  Value

  Cne_RAD02_banded_tag                                                 959    0.0  
  c364559_g2_i4                                                        122    3e-31
  c366252_g1_i6                                                       75.0    7e-17
  c366252_g1_i2                                                       75.0    7e-17
  c366252_g1_i1                                                       75.0    7e-17


> Cne_RAD02_banded_tag
Length=519

 Score =  959 bits (519),  Expect = 0.0
 Identities = 519/519 (100%), Gaps = 0/519 (0%)
 Strand=Plus/Plus

Query  1    TGCAGGCACTGTGAATAAGTCAACAGTTCGAATCTGATATTGAAATGAGGACATAAAACC  60
            ||||||||||||||||||||||||||||||||||||||||||||||||||||||||||||
Sbjct  1    TGCAGGCACTGTGAATAAGTCAACAGTTCGAATCTGATATTGAAATGAGGACATAAAACC  60

Query  61   AATATTACTCATATTATTTCTAATTGCATGTTATACGTACGTTTTGATTATTTTGTACGT  120
            ||||||||||||||||||||||||||||||||||||||||||||||||||||||||||||
Sbjct  61   AATATTACTCATATTATTTCTAATTGCATGTTATACGTACGTTTTGATTATTTTGTACGT  120

Query  121  ATGTTTTGGTTATGTTATAAGTATGATTTGATAATGTTATATGTATGGTGTGATTATGTT  180
            ||||||||||||||||||||||||||||||||||||||||||||||||||||||||||||
Sbjct  121  ATGTTTTGGTTATGTTATAAGTATGATTTGATAATGTTATATGTATGGTGTGATTATGTT  180

Query  181  ATACGTATGGTTTCATTATGTTATACATATGTTTTGATTATGTTATAAGTATGATTTGAT  240
            ||||||||||||||||||||||||||||||||||||||||||||||||||||||||||||
Sbjct  181  ATACGTATGGTTTCATTATGTTATACATATGTTTTGATTATGTTATAAGTATGATTTGAT  240

Query  241  TATGTTATACGCTTGGTTTCGTTATGTTATGGTACGGTTTGATAATGTTTCAATACAGAT  300
            ||||||||||||||||||||||||||||||||||||||||||||||||||||||||||||
Sbjct  241  TATGTTATACGCTTGGTTTCGTTATGTTATGGTACGGTTTGATAATGTTTCAATACAGAT  300

Query  301  ACAGTTTAGGCCCCCCGAATACGCTCTAAATTACACTAGACATGTGCAGCTAGGCTTGTA  360
            ||||||||||||||||||||||||||||||||||||||||||||||||||||||||||||
Sbjct  301  ACAGTTTAGGCCCCCCGAATACGCTCTAAATTACACTAGACATGTGCAGCTAGGCTTGTA  360

Query  361  TACGAGGGCGAGTCAATAAGTAAGTCACAGTTCTGTGGGATGACACGTAAATGTAGTTGG  420
            ||||||||||||||||||||||||||||||||||||||||||||||||||||||||||||
Sbjct  361  TACGAGGGCGAGTCAATAAGTAAGTCACAGTTCTGTGGGATGACACGTAAATGTAGTTGG  420

Query  421  TGTTTTCTAAAGGTGTCATTTGCCCGTGTGTTGCCGGGCCCATACCGGGGAGCATGTCGT  480
            ||||||||||||||||||||||||||||||||||||||||||||||||||||||||||||
Sbjct  421  TGTTTTCTAAAGGTGTCATTTGCCCGTGTGTTGCCGGGCCCATACCGGGGAGCATGTCGT  480

Query  481  GTCCTCCTTTAAAGTGTCGTCCCTGGAGTGAAGAGAGTC  519
            |||||||||||||||||||||||||||||||||||||||
Sbjct  481  GTCCTCCTTTAAAGTGTCGTCCCTGGAGTGAAGAGAGTC  519


> c364559_g2_i4
Length=446

 Score =  122 bits (66),  Expect = 3e-31
 Identities = 77/82 (94%), Gaps = 2/82 (2%)
 Strand=Plus/Plus

Query  361  TACGAGGGCGAGTCAATAAGTAAGT--CACAGTTCTGTGGGATGACACGTAAATGTAGTT  418
            |||||||||||||||||||||||||  ||||||||||||||||| || ||||||||||||
Sbjct  122  TACGAGGGCGAGTCAATAAGTAAGTCACACAGTTCTGTGGGATGGCAGGTAAATGTAGTT  181

Query  419  GGTGTTTTCTAAAGGTGTCATT  440
            ||||||||||| ||||||||||
Sbjct  182  GGTGTTTTCTACAGGTGTCATT  203


> c366252_g1_i6
Length=1330

 Score = 75.0 bits (40),  Expect = 7e-17
 Identities = 42/43 (98%), Gaps = 0/43 (0%)
 Strand=Plus/Minus

Query  474  ATGTCGTGTCCTCCTTTAAAGTGTCGTCCCTGGAGTGAAGAGA  516
            |||||||||||||||||||||||||||||||||||||| ||||
Sbjct  629  ATGTCGTGTCCTCCTTTAAAGTGTCGTCCCTGGAGTGAGGAGA  587


> c366252_g1_i2
Length=1362

 Score = 75.0 bits (40),  Expect = 7e-17
 Identities = 42/43 (98%), Gaps = 0/43 (0%)
 Strand=Plus/Minus

Query  474  ATGTCGTGTCCTCCTTTAAAGTGTCGTCCCTGGAGTGAAGAGA  516
            |||||||||||||||||||||||||||||||||||||| ||||
Sbjct  629  ATGTCGTGTCCTCCTTTAAAGTGTCGTCCCTGGAGTGAGGAGA  587


> c366252_g1_i1
Length=1394

 Score = 75.0 bits (40),  Expect = 7e-17
 Identities = 42/43 (98%), Gaps = 0/43 (0%)
 Strand=Plus/Minus

Query  474  ATGTCGTGTCCTCCTTTAAAGTGTCGTCCCTGGAGTGAAGAGA  516
            |||||||||||||||||||||||||||||||||||||| ||||
Sbjct  629  ATGTCGTGTCCTCCTTTAAAGTGTCGTCCCTGGAGTGAGGAGA  587


Lambda      K        H
    1.33    0.621     1.12 

Gapped
Lambda      K        H
    1.28    0.460    0.850 

Effective search space used: 2708315


  Database: RAD_02_hits.fasta
    Posted date:  Jul 9, 2017  2:58 PM
  Number of letters in database: 5,447
  Number of sequences in database:  6


Matrix: blastn matrix 1 -2
Gap Penalties: Existence: 0, Extension: 2.5
