# Supplementary material for: Candidate genes for shell colour polymorphism in Cepaea nemoralis
Source: PeerJ. 2017 Sep 18;5:e3715. doi: 10.7717/peerj.3715 (PMC5607911; doi:10.7717/peerj.3715)
Supplement: Data S3 — Each file contains the blast hits to the transcriptome including alignments. [file peerj-05-3715-s004.zip › Data_S3/RAD_08_blast_output.txt]

BLASTN 2.2.28+


Reference: Zheng Zhang, Scott Schwartz, Lukas Wagner, and Webb
Miller (2000), "A greedy algorithm for aligning DNA sequences", J
Comput Biol 2000; 7(1-2):203-14.


Database: RAD_08_hits.fasta
           4 sequences; 2,067 total letters


Query= Cne_RAD08_banded_tag

Length=579
                                                                      Score     E
Sequences producing significant alignments:                          (Bits)  Value

  Cne_RAD08_banded_tag                                                1070    0.0  
  c365766_g3_i1                                                        100    5e-25
  c337572_g1_i1                                                       78.7    2e-18
  c363423_g3_i1                                                       58.4    3e-12


> Cne_RAD08_banded_tag
Length=579

 Score = 1070 bits (579),  Expect = 0.0
 Identities = 579/579 (100%), Gaps = 0/579 (0%)
 Strand=Plus/Plus

Query  1    TGCAGGGGGTTTATACATAACCAATTTAGTTCATTATACCTGGGTATTGCAATTGGGTGC  60
            ||||||||||||||||||||||||||||||||||||||||||||||||||||||||||||
Sbjct  1    TGCAGGGGGTTTATACATAACCAATTTAGTTCATTATACCTGGGTATTGCAATTGGGTGC  60

Query  61   GTGCCACACATCTCACTTAATATACTAATGAGAGGTCAGTATGGCCGAATGGATAGAAAC  120
            ||||||||||||||||||||||||||||||||||||||||||||||||||||||||||||
Sbjct  61   GTGCCACACATCTCACTTAATATACTAATGAGAGGTCAGTATGGCCGAATGGATAGAAAC  120

Query  121  GCTCGTTCGTAAACATTTGGTCCTTGACTTTGGGATGTAAATTACAAGTACCTCTGAAGT  180
            ||||||||||||||||||||||||||||||||||||||||||||||||||||||||||||
Sbjct  121  GCTCGTTCGTAAACATTTGGTCCTTGACTTTGGGATGTAAATTACAAGTACCTCTGAAGT  180

Query  181  CAGAGTGGGTTCGCCTGAGGGACACTGGTAATAGAGAAAGAATGACCTCCAGTAAGTGTG  240
            ||||||||||||||||||||||||||||||||||||||||||||||||||||||||||||
Sbjct  181  CAGAGTGGGTTCGCCTGAGGGACACTGGTAATAGAGAAAGAATGACCTCCAGTAAGTGTG  240

Query  241  CTTGCAAGTCTTTATGCAGACTATCTCGGCTACACTACGACATATTGTCATACTGTATTG  300
            ||||||||||||||||||||||||||||||||||||||||||||||||||||||||||||
Sbjct  241  CTTGCAAGTCTTTATGCAGACTATCTCGGCTACACTACGACATATTGTCATACTGTATTG  300

Query  301  TATCGAAATGCAGATTCAGAAAATGACAGACAGTTTAACGCCTGCACCACGGCGGCTGTC  360
            ||||||||||||||||||||||||||||||||||||||||||||||||||||||||||||
Sbjct  301  TATCGAAATGCAGATTCAGAAAATGACAGACAGTTTAACGCCTGCACCACGGCGGCTGTC  360

Query  361  TTATGCGATGATGCTTGTGCTTGTGTGTGTTTAATCCGCTGTCTTCATCGATAATGAACC  420
            ||||||||||||||||||||||||||||||||||||||||||||||||||||||||||||
Sbjct  361  TTATGCGATGATGCTTGTGCTTGTGTGTGTTTAATCCGCTGTCTTCATCGATAATGAACC  420

Query  421  ACAAGAAGGACGGCATCTTGTTGTCAATGCTCTGTCGATTTGATCTTGTCGGGGCCGCTA  480
            ||||||||||||||||||||||||||||||||||||||||||||||||||||||||||||
Sbjct  421  ACAAGAAGGACGGCATCTTGTTGTCAATGCTCTGTCGATTTGATCTTGTCGGGGCCGCTA  480

Query  481  TTTACCCCGCAAATTCACATGGGAAATGATGAGCTTTCCGTGTGGTATTCACTGGCACGG  540
            ||||||||||||||||||||||||||||||||||||||||||||||||||||||||||||
Sbjct  481  TTTACCCCGCAAATTCACATGGGAAATGATGAGCTTTCCGTGTGGTATTCACTGGCACGG  540

Query  541  GAATGGAGCAATTATGCGGCGATCCGGTGCTATGAAGTT  579
            |||||||||||||||||||||||||||||||||||||||
Sbjct  541  GAATGGAGCAATTATGCGGCGATCCGGTGCTATGAAGTT  579


> c365766_g3_i1
Length=396

 Score =  100 bits (54),  Expect = 5e-25
 Identities = 77/87 (89%), Gaps = 6/87 (7%)
 Strand=Plus/Minus

Query  140  GTCCTTGACTTTGGGATGTAAATTACAAGTACCTCTGAAGTCAGAGTGGGTTCGCCTGA-  198
            ||||||||||| ||||  ||||||||||||||||||||||||||||||||||||||||| 
Sbjct  364  GTCCTTGACTTGGGGACATAAATTACAAGTACCTCTGAAGTCAGAGTGGGTTCGCCTGAT  305

Query  199  GG-GA----CACTGGTAATAGAGAAAG  220
            || ||    |||||||||||| |||||
Sbjct  304  GGCGAGGAACACTGGTAATAGGGAAAG  278


> c337572_g1_i1
Length=382

 Score = 78.7 bits (42),  Expect = 2e-18
 Identities = 65/75 (87%), Gaps = 6/75 (8%)
 Strand=Plus/Plus

Query  152  GGGATGTAAATTACAAGTACCTCTGAAGTCAGAGTGGGTTCGCCTGA-GG-GA----CAC  205
            |||||||||||||||||||||||||||||  |||||||||||||||| || ||    |||
Sbjct  2    GGGATGTAAATTACAAGTACCTCTGAAGTTGGAGTGGGTTCGCCTGATGGCGAGAGACAC  61

Query  206  TGGTAATAGAGAAAG  220
            || |||||| |||||
Sbjct  62   TGTTAATAGGGAAAG  76


> c363423_g3_i1
Length=710

 Score = 58.4 bits (31),  Expect = 3e-12
 Identities = 31/31 (100%), Gaps = 0/31 (0%)
 Strand=Plus/Minus

Query  140  GTCCTTGACTTTGGGATGTAAATTACAAGTA  170
            |||||||||||||||||||||||||||||||
Sbjct  628  GTCCTTGACTTTGGGATGTAAATTACAAGTA  598


Lambda      K        H
    1.33    0.621     1.12 

Gapped
Lambda      K        H
    1.28    0.460    0.850 

Effective search space used: 1140490


  Database: RAD_08_hits.fasta
    Posted date:  Jul 9, 2017  3:13 PM
  Number of letters in database: 2,067
  Number of sequences in database:  4


Matrix: blastn matrix 1 -2
Gap Penalties: Existence: 0, Extension: 2.5
