# Supplementary material for: Candidate genes for shell colour polymorphism in Cepaea nemoralis
Source: PeerJ. 2017 Sep 18;5:e3715. doi: 10.7717/peerj.3715 (PMC5607911; doi:10.7717/peerj.3715)
Supplement: Data S3 — Each file contains the blast hits to the transcriptome including alignments. [file peerj-05-3715-s004.zip › Data_S3/RAD_10_blast_output.txt]

BLASTN 2.2.28+


Reference: Zheng Zhang, Scott Schwartz, Lukas Wagner, and Webb
Miller (2000), "A greedy algorithm for aligning DNA sequences", J
Comput Biol 2000; 7(1-2):203-14.


Database: RAD_10_hits.fasta
           6 sequences; 5,292 total letters


Query= Cne_RAD10_banded_tag

Length=260
                                                                      Score     E
Sequences producing significant alignments:                          (Bits)  Value

  Cne_RAD10_banded_tag                                                 481    2e-139
  c360230_g9_i1                                                       75.0    3e-17 
  c360230_g8_i1                                                       75.0    3e-17 
  c367196_g3_i3                                                       65.8    2e-14 
  c367196_g3_i1                                                       65.8    2e-14 
  c325228_g1_i1                                                       65.8    2e-14 


> Cne_RAD10_banded_tag
Length=260

 Score =  481 bits (260),  Expect = 2e-139
 Identities = 260/260 (100%), Gaps = 0/260 (0%)
 Strand=Plus/Plus

Query  1    TGCAGGTCAATAAGCTCAACCATAAGCAATTTGCCTTATAATAAAATTATTGGTTGGCGT  60
            ||||||||||||||||||||||||||||||||||||||||||||||||||||||||||||
Sbjct  1    TGCAGGTCAATAAGCTCAACCATAAGCAATTTGCCTTATAATAAAATTATTGGTTGGCGT  60

Query  61   GACAGAGAGGGTTAACTAGCTTACGCTTTCTCTTATGACCGCTGGGTAGTGGGTTCGTTC  120
            ||||||||||||||||||||||||||||||||||||||||||||||||||||||||||||
Sbjct  61   GACAGAGAGGGTTAACTAGCTTACGCTTTCTCTTATGACCGCTGGGTAGTGGGTTCGTTC  120

Query  121  ATCACATCGGTCAGTTGGAATGTTGACTTCGCTTCCTTGACTACAGGACGTAAACTACAA  180
            ||||||||||||||||||||||||||||||||||||||||||||||||||||||||||||
Sbjct  121  ATCACATCGGTCAGTTGGAATGTTGACTTCGCTTCCTTGACTACAGGACGTAAACTACAA  180

Query  181  GTACCTCAGAAGTTGGAGTGGGTTCGCCTGATGGTAATCGGGAAAGCTAACCCAGACGGT  240
            ||||||||||||||||||||||||||||||||||||||||||||||||||||||||||||
Sbjct  181  GTACCTCAGAAGTTGGAGTGGGTTCGCCTGATGGTAATCGGGAAAGCTAACCCAGACGGT  240

Query  241  AAAATAAGTTCAGTGCACTC  260
            ||||||||||||||||||||
Sbjct  241  AAAATAAGTTCAGTGCACTC  260


> c360230_g9_i1
Length=458

 Score = 75.0 bits (40),  Expect = 3e-17
 Identities = 65/77 (84%), Gaps = 2/77 (3%)
 Strand=Plus/Plus

Query  139  AATGTTGACTTCGCTTCCTTGACTACA-GGACGTAAACTACAAGTACCTCAGAAGTTGGA  197
            ||| || ||||| | |||||||| ||| ||  || || ||||||||||||||||||||||
Sbjct  38   AATTTTTACTTCTCATCCTTGAC-ACAGGGTGGTCAATTACAAGTACCTCAGAAGTTGGA  96

Query  198  GTGGGTTCGCCTGATGG  214
            |||||||| ||| ||||
Sbjct  97   GTGGGTTCACCTAATGG  113


> c360230_g8_i1
Length=1371

 Score = 75.0 bits (40),  Expect = 3e-17
 Identities = 65/77 (84%), Gaps = 2/77 (3%)
 Strand=Plus/Plus

Query  139  AATGTTGACTTCGCTTCCTTGACTACA-GGACGTAAACTACAAGTACCTCAGAAGTTGGA  197
            ||| || ||||| | |||||||| ||| ||  || || ||||||||||||||||||||||
Sbjct  38   AATTTTTACTTCTCATCCTTGAC-ACAGGGTGGTCAATTACAAGTACCTCAGAAGTTGGA  96

Query  198  GTGGGTTCGCCTGATGG  214
            |||||||| ||| ||||
Sbjct  97   GTGGGTTCACCTAATGG  113


> c367196_g3_i3
Length=1151

 Score = 65.8 bits (35),  Expect = 2e-14
 Identities = 39/41 (95%), Gaps = 0/41 (0%)
 Strand=Plus/Plus

Query  171  TAAACTACAAGTACCTCAGAAGTTGGAGTGGGTTCGCCTGA  211
            ||||||||||||||||||||||||||||| |||| ||||||
Sbjct  435  TAAACTACAAGTACCTCAGAAGTTGGAGTAGGTTTGCCTGA  475


> c367196_g3_i1
Length=1126

 Score = 65.8 bits (35),  Expect = 2e-14
 Identities = 39/41 (95%), Gaps = 0/41 (0%)
 Strand=Plus/Plus

Query  171  TAAACTACAAGTACCTCAGAAGTTGGAGTGGGTTCGCCTGA  211
            ||||||||||||||||||||||||||||| |||| ||||||
Sbjct  423  TAAACTACAAGTACCTCAGAAGTTGGAGTAGGTTTGCCTGA  463


> c325228_g1_i1
Length=926

 Score = 65.8 bits (35),  Expect = 2e-14
 Identities = 52/60 (87%), Gaps = 2/60 (3%)
 Strand=Plus/Plus

Query  154  TCCTTGACTACAGGACGTAAACTA-CAAGTACCTCAGAAGTTGGAGTGGGTTCGCCTGAT  212
            |||||||||   ||||  ||| || ||||| |||||||||||||||||||||||||||||
Sbjct  641  TCCTTGACTTGGGGACACAAA-TATCAAGTGCCTCAGAAGTTGGAGTGGGTTCGCCTGAT  699


Lambda      K        H
    1.33    0.621     1.12 

Gapped
Lambda      K        H
    1.28    0.460    0.850 

Effective search space used: 1287858


  Database: RAD_10_hits.fasta
    Posted date:  Jul 9, 2017  3:16 PM
  Number of letters in database: 5,292
  Number of sequences in database:  6


Matrix: blastn matrix 1 -2
Gap Penalties: Existence: 0, Extension: 2.5
